# Supplementary material for: A genome-wide CRISPR screen identifies DPM1 as a modifier of DPAGT1 deficiency and ER stress
Source: PLoS Genet. 2022 Sep 27;18(9):e1010430. doi: 10.1371/journal.pgen.1010430 (PMC9543880; doi:10.1371/journal.pgen.1010430)
Supplement: S1 Table — The first tab includes the raw sgRNA enrichment scores (tunicamycin-vs-untreated) 4–8, as well as the median values of those sgRNAs used in subsequent analyses. The second tab includes the adjusted lfc values and p-values used to create the volcano plot in Fig 1. (XLSX) [file pgen.1010430.s006.xlsx]

## Sheet: Raw LFC values
Gene	GROUP	Symbol	Value1	Value2	Value3	Value4	Value5	Value6	Value7	Value8	MEDIAN
FBgn0037327	1	PEK	1.45781	2.46736	3.78037	4.32322	5.20048	5.51363	5.59595	6.18211	4.76185
FBgn0039580	2	Gfat2	-0.950477	0.283933	3.29912	6.07018	10.3876	10.4722			4.68465
FBgn0030787	2	CG9609	-0.36448	1.24159	3.77915	5.06046	9.0356				3.77915
FBgn0028475	2	Hrd3	0.48323	2.32015	3.13168	4.28324	6.16024	7.83081			3.70746
FBgn0001247	1	Ide	-1.24051	0.941645	1.04224	2.42718	4.06989	4.51627	5.70049	5.96163	3.24853
FBgn0020304	2	drongo	-0.692136	0.320324	2.36208	4.01179	4.27553	8.27007			3.18694
FBgn0050345	3	CG30345	1.46585	2.96354	3.38616	4.05983					3.17485
FBgn0000546	2	EcR	1.60262	2.2469	2.93621	3.09608	3.41042				2.93621
FBgn0045852	2	ham	0.000651503	0.328269	1.42174	4.3887	5.55465	5.7557			2.90522
FBgn0003507	2	srp	0.964158	2.53189	2.65478	2.78178	3.49751	7.20714			2.71828
FBgn0267378	2	sau	0.107245	2.24729	2.80921	5.71572					2.52825
FBgn0026379	1	Pten	-0.171	0.167369	1.21227	2.52384	3.63083	3.92687	4.29265		2.52384
FBgn0022764	2	Sin3A	0.571196	0.582738	2.51675	2.66685	3.99868				2.51675
FBgn0265082	2	Cdep	0.162679	0.215825	1.38069	3.35362	5.33078	6.28936			2.36716
FBgn0036316	3	CG10960	0.440539	2.07419	2.1577	2.39429	3.36162				2.1577
FBgn0029133	2	REG	-0.181832	1.55136	1.86636	2.29591	2.68394	5.02522			2.08114
FBgn0260632	2	dl	-0.399156	0.235471	1.86067	2.10025	3.60342	3.67742			1.98046
FBgn0052230	2	ND-MLRQ	-0.625511	1.72357	1.88357	2.05928	2.19168	2.67193			1.97142
FBgn0037344	2	CG2926	-0.129929	0.523258	1.55186	2.32553	2.88318	3.60878			1.9387
FBgn0001128	2	Gpdh	-0.198068	0.21207	1.66745	2.13437	2.79262	3.30874			1.90091
FBgn0051523	2	CG31523	-0.380159	0.00733377	1.58978	2.17677	2.93689	4.41228			1.88328
FBgn0003360	1	sesB	0.105551	0.640661	1.443	1.7869	1.93449	2.29406	2.41004	3.13985	1.8607
FBgn0087013	2	Karybeta3	0.506583	1.19302	1.82158	2.07692	2.08425				1.82158
FBgn0264753	2	Rgk1	0.516074	0.537924	1.80811	1.81003	2.52686				1.80811
FBgn0035591	2	CG4611	-1.39248	0.331645	3.21715	4.331					1.7744
FBgn0030809	2	Ubr1	0.600184	1.55494	1.7736	2.59213	3.85898				1.7736
FBgn0003654	2	sw	-1.23982	0.409054	1.37445	2.14543	3.25704	5.16936			1.75994
FBgn0027621	1	Pfrx	-0.10377	0.156198	0.558797	0.942101	2.54589	2.61235	4.42927	4.63936	1.74399
FBgn0052103	2	CG32103	0.0397748	0.352017	0.771226	2.60197	2.6471	5.42312			1.6866
FBgn0004859	2	ci	-0.423101	0.0510883	1.67838	1.87563	4.13293				1.67838
FBgn0040340	2	TRAM	-0.0501837	0.683436	1.64214	1.69517	1.81663	2.89478			1.66866
FBgn0002962	2	nos	0.021231	0.915475	2.38825	10.4045					1.65186
FBgn0260635	1	Diap1	-0.710495	-0.221278	0.634728	1.42746	1.86873	1.93222	1.93692	2.28925	1.64809
FBgn0040236	2	c11.1	-0.711585	0.0590685	1.63964	2.21862	3.42476				1.63964
FBgn0000477	2	DNaseII	-0.556324	-0.3003	1.59536	3.83414	3.87533				1.59536
FBgn0004888	1	Scsalpha	-0.210543	0.259261	1.35006	1.59026	2.0003	2.09241	2.86157		1.59026
FBgn0035953	2	CG5087	0.244801	0.812075	1.40047	1.77947	2.25051	2.60579			1.58997
FBgn0259749	2	mmy	-0.265845	0.32845	1.23969	1.89827	2.49836	2.51079			1.56898
FBgn0033629	2	Tsp47F	-1.14931	-0.600226	3.69101	3.99556					1.54539
FBgn0033209	2	CG12107	-0.165673	0.791691	1.54415	2.16839	4.49341				1.54415
FBgn0053533	2	lectin-37Db	-0.662392	1.08309	1.44297	1.62659	1.9357	2.50293			1.53478
FBgn0024994	2	Csat	0.396617	0.958076	1.52991	2.08583	3.63045				1.52991
FBgn0030970	3	CG7326	-0.208919	-0.0266234	1.50462	1.55045	1.55588	1.96653			1.52754
FBgn0259994	2	CG42492	-0.22931	0.0857656	1.52665	1.93982	3.29403				1.52665
FBgn0028996	2	onecut	-0.478684	0.490816	1.51753	1.74164	9.18956				1.51753
FBgn0260970	3	Ubr3	0.270126	1.38755	1.41507	1.58182	1.73841	1.98552			1.49844
FBgn0026090	3	CG14812	-0.494054	0.710919	1.09924	1.88015	2.39706	2.43316			1.48969
FBgn0030466	2	CG15744	-0.0531391	0.446147	1.48322	1.54906	1.84827				1.48322
FBgn0036641	2	Smn	-0.267185	0.022815	1.48303	1.78851	2.73004				1.48303
FBgn0003071	1	Pfk	-0.606117	0.502884	0.85327	0.915454	2.01682	2.4908	2.95795	4.24687	1.46614
FBgn0027095	2	Manf	-0.555114	0.738854	1.35035	1.57238	2.27607	6.57051			1.46137
FBgn0027581	2	CG6191	-1.87749	1.00298	1.45711	1.80112	2.09234				1.45711
FBgn0001083	2	fw	-0.0106421	0.0771299	1.41826	1.43382	4.26592	6.59281			1.42604
FBgn0023479	2	Tequila	0.344424	0.917021	1.31041	1.53811	1.70231	2.8274			1.42426
FBgn0085432	2	pan	-0.775375	0.800331	2.04335	3.10546					1.42184
FBgn0030887	2	CG6867	-1.60183	0.201328	1.42001	1.77832	5.03441				1.42001
FBgn0000928	3	fs(1)Yb	0.0933613	0.187605	1.22033	1.58358	2.12111	2.19059			1.40195
FBgn0023516	2	Pex5	-0.763139	0.416537	0.683889	2.11586	2.38443	4.31519			1.39987
FBgn0262739	2	AGO1	0.367304	1.24129	1.55495	1.58114					1.39812
FBgn0039625	2	beta4GalNAcTB	-0.660983	-0.175249	0.0235726	2.74303	2.86516	5.24702			1.3833
FBgn0011591	2	fng	-1.28676	1.30226	1.38257	3.06079	6.69331				1.38257
FBgn0024811	2	Crk	-0.345175	1.31123	1.44048	2.13945					1.37585
FBgn0002778	2	mnd	0.0841674	0.831652	1.20064	1.53344	1.61081	1.83919			1.36704
FBgn0263456	2	nwk	0.0592755	0.509244	0.827934	1.89113	2.03811	2.98362			1.35953
FBgn0031491	2	alpha4GT1	0.512488	0.572948	2.13793	2.39515					1.35544
FBgn0043577	2	PGRP-SB2	0.372402	0.695753	0.986856	1.71111	2.07486	2.95302			1.34899
FBgn0028948	2	CG15253	-0.257684	0.072262	1.3293	2.67874	2.98915				1.3293
FBgn0035050	2	ST6Gal	-0.387009	0.81055	1.32651	1.48748	2.10961				1.32651
FBgn0050372	2	Asap	0.246595	0.39419	1.10044	1.54065	1.75867	1.86182			1.32054
FBgn0001218	1	Hsc70-3	-0.338226	0.87162	1.31335	1.91792	1.97039				1.31335
FBgn0032243	2	Klp31E	0.856389	1.05842	1.29963	1.48839	1.53239				1.29963
FBgn0038745	1	CG4538	-0.887528	-0.31864	0.473216	1.10821	1.48558	1.62578	1.88858	4.51982	1.29689
FBgn0035771	3	Sec63	-0.25483	0.331448	1.22942	1.35344	1.79256	2.28801			1.29143
T2A	1	N/A	-0.0825404	0.13502	0.843413	1.0417	1.53868	1.66882	2.01312	2.2615	1.29019
FBgn0035588	1	CG10672	-0.778632	0.820796	1.0602	1.18314	1.37889	1.53224	1.86075	1.9415	1.28102
FBgn0262112	2	sro	-0.508259	0.124925	1.22233	1.32985	1.33981	4.11276			1.27609
FBgn0040396	3	CG3939	-0.298842	0.429419	1.22218	1.32497	1.42832	2.03619			1.27358
FBgn0266084	2	Fhos	-1.065	0.143982	0.892487	1.64999	1.95353	3.02914			1.27124
FBgn0037643	1	skap	-0.224017	0.335856	0.399064	1.08388	1.44495	1.52222	1.56877	1.86378	1.26442
FBgn0015799	2	Rbf	0.211623	0.62234	1.26287	3.35544	3.83307				1.26287
FBgn0029861	3	CG3815	0.328518	0.458879	1.14488	1.37412	1.4921	3.22255			1.2595
FBgn0000414	2	Dab	0.26581	0.418968	0.67855	1.8301	2.43989	3.01755			1.25433
FBgn0263390	2	Nha2	0.0232159	0.22953	1.25373	2.195	2.30473				1.25373
FBgn0023510	2	Rbcn-3B	-1.37991	-0.618882	1.09357	1.38284	1.57852	1.86785			1.23821
FBgn0040318	2	HGTX	0.593166	0.705826	1.23434	1.43253	1.82603				1.23434
FBgn0035344	2	Cyp4d20	-0.897239	-0.556975	0.922979	1.54408	1.73803	3.4414			1.23353
FBgn0039280	2	Mocs2	-0.84588	0.571794	1.23315	1.50938	1.84124				1.23315
FBgn0037057	3	CG10512	-0.0284136	0.495593	0.935061	1.52898	1.99484	2.16824			1.23202
FBgn0030607	2	dob	-0.433986	0.122116	0.976659	1.48702	1.57337	2.50015			1.23184
FBgn0086917	2	spok	0.241435	0.560076	1.90182	3.71533					1.23095
FBgn0033564	1	Pex6	-1.02056	-0.349272	1.02541	1.22729	1.68424	2.00703	2.10016		1.22729
FBgn0038130	2	CG8630	0.349157	1.14467	1.30909	1.32016					1.22688
FBgn0024288	2	Sox100B	0.452408	0.8331	1.14754	1.29177	1.39971	1.47474			1.21966
FBgn0032833	2	COX4	-0.416977	-0.383867	1.06054	1.37158	2.07849	2.53012			1.21606
FBgn0025111	2	Ant2	-1.51592	-0.352414	1.1086	1.30233	1.43393	1.53447			1.20547
FBgn0011270	2	Pglym87	-1.79785	0.536488	1.20518	1.26875	2.52528				1.20518
FBgn0041184	2	Socs36E	-0.047329	0.422642	1.11938	1.27265	1.38923	2.79451			1.19602
FBgn0030519	2	CG11151	0.0201042	0.046942	1.17803	1.20777	2.20694	3.00377			1.1929
FBgn0034392	2	MFS15	-0.397348	0.596066	1.14035	1.24089	2.17371	2.77634			1.19062
FBgn0014002	2	Pdi	-0.240356	1.06165	1.12974	1.24742	2.06886	2.24021			1.18858
FBgn0033744	2	Dh44-R2	-0.342745	0.882375	1.05544	1.32115	1.70763	2.23408			1.1883
FBgn0032120	2	CG33298	0.0761694	0.435318	1.10635	1.26595	1.37175	9.60819			1.18615
FBgn0039300	2	RpS27	-0.153542	0.378946	1.1839	1.31465	1.74543				1.1839
FBgn0037074	2	CG7324	-0.730096	0.982949	1.1811	1.83044	1.87268				1.1811
FBgn0069242	2	eca	0.0923851	0.417234	1.1794	1.89607	2.76496				1.1794
FBgn0039487	2	gb	-0.152589	0.255957	1.03609	1.31281	1.72051	1.74893			1.17445
FBgn0037182	2	ArfGAP3	-1.47163	-0.457548	0.254512	2.09426	2.11741	6.32776			1.17439
FBgn0053180	2	Ranbp16	-0.0189736	1.06051	1.28007	2.04043					1.17029
FBgn0083953	2	CG34117	-0.24521	0.316512	0.676784	1.65957	1.92505	2.74011			1.16818
FBgn0046253	2	CG3502	-0.140266	0.0390291	0.0877113	2.24539	4.65894	4.84167			1.16655
FBgn0039969	1	Fis1	0.0662132	0.161799	0.398589	0.969078	1.36179	1.57081	1.93232	3.00644	1.16543
FBgn0035776	2	CG8564	0.219602	0.478002	1.02681	1.30387	1.38328	1.4053			1.16534
FBgn0036196	2	CG11658	0.0454526	0.588304	1.16026	1.45083	2.0129				1.16026
FBgn0260464	3	CG9288	0.188046	0.856471	1.1579	1.22414	1.55115				1.1579
FBgn0005777	1	PpD3	-0.605805	-0.123446	0.816019	0.821005	1.48152	2.60639	3.0174	3.73012	1.15126
FBgn0001091	2	Gapdh1	0.172026	0.419256	1.11207	1.17391	1.21959	2.06124			1.14299
FBgn0050379	2	CG30379	-2.94736	0.0858917	1.14165	1.3423	1.36229				1.14165
FBgn0267488	2	Mcr	-0.480124	0.261582	0.94484	1.32945	2.14244	2.60628			1.13714
FBgn0002121	2	l(2)gl	-0.405083	-0.390576	1.13418	3.551	5.46786				1.13418
FBgn0030364	3	CG15735	0.119115	0.608622	1.12976	1.14647	1.60512				1.12976
FBgn0036623	2	CG4729	0.065145	0.398949	0.628742	1.62841	2.00504	2.07105			1.12858
FBgn0085442	2	NKAIN	-0.121625	-0.0602985	1.12839	1.31585	4.46287				1.12839
FBgn0050344	2	CG30344	-0.356021	0.935852	1.12325	1.61771	1.7099				1.12325
FBgn0052133	2	Ptip	0.770083	0.791777	1.44782	2.97209					1.1198
FBgn0001994	3	crp	0.297037	0.74257	1.11914	1.32142	2.06226				1.11914
FBgn0259110	2	mmd	-0.286609	-0.0494075	0.0430854	2.19512	2.71624	7.26545			1.1191
FBgn0033365	2	CG8170	-0.513208	-0.0796543	1.11629	1.66248	2.77482				1.11629
FBgn0034999	2	CG3394	-0.700579	-0.12525	1.00976	1.22149	1.325	1.7368			1.11563
FBgn0264712	2	CG1172	-0.0186259	0.174729	0.698459	1.5286	3.45661	4.23351			1.11353
FBgn0033519	2	CG11825	0.85413	1.00672	1.10981	1.49155	2.3274				1.10981
FBgn0028670	2	Vha100-2	0.124137	0.801813	1.10697	1.41927	1.49966				1.10697
FBgn0001104	2	Galphai	-2.83038	-0.152037	0.954671	1.25904	1.42194	2.02471			1.10686
FBgn0023535	1	arg	-1.70282	-1.41902	-0.384452	1.10678	1.44609	1.57902	1.78792		1.10678
FBgn0030663	2	CG8117	-1.06052	0.614224	1.58855	4.84639					1.10139
FBgn0026754	2	Ugt37c1	0.606611	0.918793	1.27982	1.83571					1.09931
FBgn0010226	1	GstS1	-0.522846	-0.461434	-0.280263	0.677363	1.51121	1.69037	2.05851	2.33041	1.09428
FBgn0034274	2	CG10931	-0.363506	0.308126	1.09415	2.6483	2.88151				1.09415
FBgn0029763	2	Usp16-45	-0.923636	-0.320653	0.820768	1.35895	1.56602	2.18668			1.08986
FBgn0000352	2	cos	-2.705	0.111076	0.681905	1.49331	1.94915	2.51327			1.08761
FBgn0038593	2	Vps39	-1.07291	-0.459143	0.985864	1.18627	1.51027	1.85611			1.08607
FBgn0263392	2	Tet	-1.1755	0.12874	1.08151	1.2251	1.54437				1.08151
FBgn0034885	2	CG4019	0.0873996	0.395656	0.90379	1.2582	1.38894	2.06197			1.081
FBgn0261383	2	IntS6	0.0847902	0.29257	1.08077	1.48204	1.53105				1.08077
FBgn0039830	2	ATPsynC	0.0911086	0.117501	0.643207	1.50577	2.96315	7.44999			1.07449
FBgn0261552	2	ps	-0.404665	0.845681	1.07273	1.31023	3.57354				1.07273
FBgn0035410	2	CG14964	-0.293117	-0.241656	0.823197	1.31106	1.67216	2.20349			1.06713
FBgn0034716	2	Oatp58Dc	-0.462367	0.303889	1.06351	1.40592	1.71083				1.06351
FBgn0266557	2	kis	-0.123591	0.841409	0.849808	1.27507	2.68394	2.86564			1.06244
FBgn0033166	2	Eaf	-0.249371	0.324391	0.906672	1.21405	1.35742	1.54713			1.06036
FBgn0265356	2	tn	-0.496275	0.137371	0.626915	1.49366	2.23853	2.97675			1.06029
FBgn0026370	1	SRPK	-0.75473	0.587304	0.875134	1.04255	1.0754	1.11286	1.35561	1.9197	1.05897
FBgn0035676	2	ssp6	0.374233	0.582953	0.896286	1.21478	1.58444	5.34782			1.05553
FBgn0026179	2	siz	0.219472	0.306068	0.422846	1.67607	2.76241	2.76339			1.04946
FBgn0022800	1	Cad96Ca	0.0574361	0.681695	0.825842	0.837055	1.26142	1.73298	2.92458	7.40799	1.04924
FBgn0001078	2	ftz-f1	0.564768	0.649791	1.04743	2.4452	3.85696				1.04743
FBgn0025549	2	unc-119	-0.354745	0.1837	1.03531	1.05657	1.3394	1.91801			1.04594
FBgn0034902	2	CG5532	-0.714153	0.284589	0.438257	1.65028	1.79553	1.89077			1.04427
FBgn0264492	2	CkIIalpha	0.256983	0.363096	1.72023	2.76626					1.04166
FBgn0022986	2	qkr58E-1	0.346801	0.378582	0.999323	1.08292	1.47942	1.78247			1.04112
FBgn0036492	2	Best3	-0.694248	0.680832	1.03943	1.12906	1.20913				1.03943
FBgn0031950	2	Herp	-1.07305	-0.511989	1.03897	1.47661	1.52992				1.03897
FBgn0034599	3	hng1	0.237181	0.74701	0.800311	1.27054	1.62331	2.29883			1.03542
FBgn0017572	2	Mo25	-1.13043	-0.680098	0.532519	1.52828	1.69013	5.01304			1.0304
FBgn0033266	2	Socs44A	-0.983193	0.36175	0.558587	1.49854	3.82401	3.90561			1.02856
FBgn0020258	2	ppk	0.167482	0.775805	0.941798	1.10069	1.21863	6.31633			1.02124
FBgn0005671	1	Vha55	-0.934813	-0.0697948	0.0518073	0.862704	1.17791	1.26543	1.36843	1.91221	1.02031
FBgn0032171	2	CG5846	-0.60808	0.87938	0.952807	1.08601	1.30802	2.07811			1.01941
FBgn0037100	2	CapaR	-0.736063	0.793643	1.23161	2.12638					1.01263
FBgn0027569	1	cert	-1.22232	0.253832	0.639678	0.690833	1.32988	1.48707	1.49964	8.88137	1.01036
FBgn0051413	2	CG31413	-1.07319	0.408174	1.00746	1.17715	1.52784				1.00746
FBgn0035981	2	CG4452	0.744028	0.744903	1.26821	1.63623					1.00656
FBgn0024985	2	CG11448	0.261883	0.322889	1.00509	1.81615	6.42595				1.00509
FBgn0033287	3	CG8701	-0.252893	-0.126385	1.00221	1.00296	1.04831	1.17336			1.00259
FBgn0000307	2	chif	-0.583927	-0.18922	0.998142	1.42172	1.87732				0.998142
FBgn0259927	2	CG42450	-0.408143	-0.151582	0.572171	1.42162	2.2514	2.5045			0.996898
FBgn0039908	1	Asator	0.196042	0.285429	0.797669	0.996543	1.107	1.73234	1.934		0.996543
FBgn0262126	2	Sec24CD	0.102255	0.729944	0.995348	1.91282	2.2986				0.995348
FBgn0036133	2	CG7638	-0.116033	0.0778118	0.62462	1.35902	1.81474	2.65729			0.991817
FBgn0052702	1	Cubn	-0.160231	0.0790179	0.16672	0.991641	1.09484	1.37671	2.75881		0.991641
FBgn0261930	2	vnd	0.0317192	0.551917	0.989151	2.08817	2.26614				0.989151
FBgn0041094	2	scyl	0.495582	0.941663	0.988699	1.06534	1.18134				0.988699
FBgn0262081	1	Csk	-0.961328	0.335888	0.958949	0.988101	1.41133	1.67868	1.68333		0.988101
FBgn0050178	2	CG30178	-0.843743	0.264152	0.969687	1.00602	1.08508	1.52552			0.987852
FBgn0031174	2	CG1486	0.0993521	0.375339	0.71223	1.26329	1.40666	1.77977			0.987762
FBgn0025682	2	scf	-0.418302	-0.317913	0.780687	1.1908	1.20079	1.50532			0.985742
FBgn0032706	2	Irk3	-0.532271	-0.150542	0.640942	1.32958	2.742	3.15548			0.985262
FBgn0029756	2	CG3309	-1.06744	0.294812	0.983933	2.22603	3.38044				0.983933
FBgn0051668	2	CG31668	-0.417026	-0.3202	0.597777	1.36706	1.52937	1.65094			0.982419
FBgn0250819	3	CG33521	-0.689493	0.459072	0.981625	1.54907	1.68594				0.981625
FBgn0015288	2	RpL22	0.298579	0.339216	0.981324	1.07463	1.3042				0.981324
FBgn0034387	2	Cyp12b2	-0.874881	0.414028	0.979048	1.36592	1.53364				0.979048
FBgn0034179	1	CG6805	-2.40889	0.115555	0.599128	0.680845	1.27502	1.74837	2.24088	2.89673	0.977931
FBgn0085395	2	Shawl	-0.115333	0.116265	0.229845	1.72329	2.0468	5.21477			0.976567
FBgn0023213	2	eIF4G	0.949294	0.950849	0.972728	2.50157	3.58336				0.972728
FBgn0037547	2	CG7910	-1.09477	0.939665	1.00555	1.24855					0.972609
FBgn0050172	3	CG30172	-0.739734	0.311221	0.971821	1.02579	1.2869				0.971821
FBgn0040345	2	CG3708	-0.450154	0.948293	0.955666	0.984566	1.88628	1.96427			0.970116
FBgn0266580	2	Gp210	-1.76611	-0.774297	0.866466	1.07248	3.20891	4.13596			0.969474
FBgn0033889	3	CG6701	0.208248	0.287652	0.427017	1.50765	1.66187	2.16325			0.967336
FBgn0014417	1	CG13397	-0.671873	-0.0156888	0.758918	0.887941	1.0249	1.2948	1.51788	1.68074	0.956423
FBgn0038840	2	CG5621	-0.230428	-0.111992	0.856445	1.0561	1.21048	1.44771			0.956273
FBgn0004379	2	Klp67A	0.30532	0.601558	1.30858	1.66654					0.955068
FBgn0022774	1	Oat	0.53197	0.643141	0.648665	0.830605	1.07637	1.26914	1.35295	1.44318	0.953488
FBgn0035060	2	Eps-15	-0.0442494	0.198554	0.887939	0.999949	1.21153	3.11719			0.943944
FBgn0038396	2	CG5013	-0.337367	-0.111811	0.943434	0.981521	2.07705				0.943434
FBgn0050389	3	CG30389	0.0674051	0.432533	0.942002	1.00531	1.86896				0.942002
FBgn0003480	3	spn-B	0.0636371	0.441789	0.939454	0.942168	1.09748				0.939454
FBgn0020620	2	RN-tre	0.30418	0.764808	0.938462	1.19672	1.34682				0.938462
FBgn0053208	2	Mical	-0.472316	0.42057	0.938211	1.09384	2.87223				0.938211
FBgn0032431	3	CG5435	-0.0839297	0.471859	0.869477	1.00548	1.03678	1.3279			0.937478
FBgn0262624	2	Tmhs	-0.650046	0.490573	0.697046	1.1779	1.2056	1.29013			0.937475
FBgn0051201	2	GluRIIE	-0.775234	0.532873	0.937229	1.06795	1.93887				0.937229
FBgn0030753	2	rngo	0.418285	0.923361	0.934763	1.40119	8.37826				0.934763
FBgn0028397	2	Tob	-0.165188	0.537222	0.934277	0.942296	4.52865				0.934277
FBgn0026141	2	Cdlc2	0.486467	0.827472	1.0393	1.23857					0.933384
FBgn0035266	1	Gk2	-0.392599	-0.135029	0.617763	0.808473	1.04594	1.38505	1.59112	2.01429	0.927205
FBgn0019662	1	qm	0.106109	0.377702	0.416052	0.737941	1.10503	1.80027	2.15457	2.88214	0.921485
FBgn0020369	3	Rpt6	-0.785725	0.100788	0.148829	1.69303	2.10635	2.41171			0.920928
FBgn0031952	1	cdc14	-1.04313	-0.448181	0.118988	0.57189	1.26989	1.30625	2.06348	4.94698	0.920889
FBgn0034628	1	Acox57D-p	-0.322945	0.0318401	0.203342	0.920882	0.960972	1.02447	2.09033		0.920882
FBgn0000536	1	eas	-1.57831	-1.23182	0.042361	0.893414	0.947244	2.31483	2.33139	2.38695	0.920329
FBgn0043575	2	PGRP-SC2	-1.24802	0.211212	0.780252	1.06012	1.08745	1.623			0.920187
FBgn0051776	2	CG31776	-0.944817	0.0564462	0.918839	3.29266	4.09948				0.918839
FBgn0039463	2	CG18472	0.257953	0.829701	0.913633	1.53736	1.78639				0.913633
FBgn0263968	3	nonC	0.0136594	0.096653	0.664191	1.15548	1.22097	2.96551			0.909836
FBgn0032276	2	CG17098	-0.973221	0.463701	0.716208	1.10311	1.70895	3.09013			0.909658
FBgn0004118	2	nAChRbeta2	-0.768023	0.428273	0.909648	1.01932	1.14121				0.909648
FBgn0033998	2	row	-2.38931	-0.202814	0.532018	1.28593	1.81417	1.92755			0.908972
FBgn0030049	2	Trf4-1	-1.03867	-0.0342353	1.85168	2.70675					0.908724
FBgn0037883	2	CG14701	-0.675934	0.870792	0.90851	0.936456	1.23664				0.90851
FBgn0051718	3	Ir31a	0.08822	0.439807	1.37691	1.59469					0.908356
FBgn0034002	3	CG8079	0.520639	0.712372	1.10092	1.22838					0.906648
FBgn0034894	2	sigmar	-0.0383882	0.54362	0.695459	1.1087	1.55211	4.41157			0.902078
FBgn0034539	2	CG11159	-0.0772719	0.101232	0.270609	1.53016	2.13642	3.43332			0.900384
FBgn0030384	1	CG2577	-0.900992	-0.280289	0.620084	0.713922	1.08195	1.18099	1.18874	1.87194	0.897935
FBgn0035929	1	CG13311	0.00986432	0.0397579	0.416228	0.525364	1.26707	1.55215	2.61853	6.48585	0.896219
FBgn0054049	3	CG34049	0.205129	0.338432	0.896054	1.05631	1.56176				0.896054
FBgn0001229	2	Hsp67Bc	0.0366809	0.188563	1.60354	4.20184					0.896049
FBgn0038546	2	CG7379	-0.279348	0.634039	0.853593	0.938122	2.59673	6.6641			0.895858
FBgn0014388	2	sty	-1.65043	0.394733	0.770926	1.02019	1.54455	2.30447			0.895559
FBgn0086906	1	sls	0.0164241	0.16793	0.308815	0.675026	1.11538	1.38053	1.63201	4.99799	0.895203
FBgn0022029	1	l(2)k01209	-0.601277	-0.323307	0.405462	0.877663	0.910591	1.21616	1.37684	1.93917	0.894127
FBgn0034782	2	CG12490	-0.556392	0.455788	0.893879	1.67606	2.15652				0.893879
FBgn0019985	2	mGluR	-1.21143	-0.350775	0.893658	1.24702	1.65016				0.893658
FBgn0267390	1	dop	-0.841797	0.330203	0.666325	0.694638	1.09107	1.26124	1.74508	2.10649	0.892856
FBgn0085354	2	CG34325	-0.107239	0.0445258	0.89261	1.87246	2.55846				0.89261
FBgn0030877	3	Arp8	-0.175969	0.53552	0.697101	1.08651	1.37295	1.60744			0.891808
FBgn0066114	2	GlcAT-I	0.250347	0.594962	0.890378	0.922889	2.93				0.890378
FBgn0037093	1	Cdk12	-0.866482	-0.404146	0.642934	0.678339	1.09615	1.23393	1.38978	1.87207	0.887244
FBgn0043792	2	CG30427	-1.06354	-0.0567981	0.886984	1.17624	5.77781				0.886984
FBgn0033844	2	bbc	0.27692	0.644048	0.883737	1.21926	4.03848				0.883737
FBgn0026427	3	Su(var)2-HP2	-0.260744	0.158027	0.449415	1.31687	2.09552	2.79708			0.883143
FBgn0043012	3	AP-2sigma	0.613458	0.794693	0.882069	1.49911	1.7664				0.882069
FBgn0035240	2	CG33791	-0.300784	0.29523	0.880896	1.08581	1.40107				0.880896
FBgn0033738	2	DUBAI	-0.169985	0.451762	1.3041	1.50351					0.877931
FBgn0037539	2	CG10435	-0.2829	0.653338	0.771205	0.978498	1.50576	2.81239			0.874851
FBgn0028369	2	kirre	0.500802	0.504846	0.694562	1.05457	1.39668	6.73482			0.874568
FBgn0026374	2	Rhp	-0.186021	0.461476	0.463863	1.28388	3.24675	6.73908			0.873872
FBgn0039150	2	CG13605	-0.00745226	0.192138	0.748518	0.998898	1.27266	2.42337			0.873708
FBgn0052343	2	Atac3	-0.648552	0.0705823	0.555283	1.19064	1.48399	12.831			0.872959
FBgn0260859	2	Bet3	-0.574946	0.728014	0.871683	2.0596	2.35257				0.871683
FBgn0005666	1	bt	-0.475621	-0.380348	-0.212288	0.716248	1.02461	1.12405	1.41122	2.28125	0.870428
FBgn0034066	3	CG8397	0.453244	0.51582	0.716238	1.02457	1.28807	1.51033			0.870405
FBgn0086674	2	Tango13	-0.393092	0.370226	0.869195	1.30111	1.76051				0.869195
FBgn0020622	1	Pi3K21B	-0.743673	0.46035	0.713173	0.729178	1.00612	1.06492	1.1635	2.28433	0.867648
FBgn0263593	2	Lpin	-0.587068	0.168915	1.56146	2.3365					0.86519
FBgn0001085	2	fz	-0.905424	-0.420863	0.375592	1.3512	1.41097	2.35082			0.863398
FBgn0031693	2	Cyp4ac1	0.310393	0.536223	1.1903	1.3574					0.86326
FBgn0044328	2	CG32052	-0.992108	0.0790421	0.509256	1.21636	1.72725	1.88286			0.862811
FBgn0003129	2	Poxm	-0.775229	0.316463	0.862272	1.06767	1.10419				0.862272
FBgn0267384	3	Ubc7	-0.534459	-0.123875	0.822318	0.901748	0.981441	3.32986			0.862033
FBgn0000317	2	ck	-0.499259	0.246805	1.47207	1.58139					0.85944
FBgn0038299	2	Spn88Eb	-1.30096	0.574584	1.14044	1.37647					0.85751
FBgn0261673	2	nemy	-0.665897	-0.482315	0.423635	1.29112	2.10408	2.78924			0.857377
FBgn0086901	2	cv-c	-0.563018	-0.0110858	0.798026	0.910817	1.18428	1.35435			0.854422
FBgn0027490	3	D12	-0.132248	-0.00871427	0.425842	1.28109	1.47402	1.62755			0.853467
FBgn0263987	3	spoon	-0.217639	0.232319	0.852858	1.07826	1.21075				0.852858
FBgn0046873	2	Pif2	-0.312229	0.288438	0.722078	0.982018	1.21477	1.56466			0.852048
FBgn0266410	2	CG45050	-1.58887	-0.161391	0.485265	1.21805	1.93104	2.2208			0.851655
FBgn0264693	2	ens	0.0712006	0.259879	0.8501	1.27777	2.77098				0.8501
FBgn0034400	2	CG15099	0.529061	0.568826	1.12912	1.83734					0.848975
FBgn0029724	3	CG15472	-0.0104201	0.134152	0.802943	0.89474	1.09217	1.33309			0.848842
FBgn0015286	2	Rala	-0.0482062	0.0333207	0.84866	1.68011	1.87123				0.84866
FBgn0260936	2	scny	-0.701237	0.665803	0.848044	1.89494	7.7446				0.848044
FBgn0030605	3	ND-B18	-0.616392	0.204413	0.759219	0.934892	0.938182	1.97752			0.847055
FBgn0039882	2	CG11576	-0.274324	0.183783	0.80763	0.882012	0.883565	1.76749			0.844821
FBgn0260657	2	CG42540	0.608962	0.623658	0.844411	0.975565	1.02134				0.844411
FBgn0010516	3	wal	-0.202527	-0.165976	0.842073	1.31084	1.56443				0.842073
FBgn0267821	2	da	-0.666576	-0.419408	0.829012	0.849337	1.03373	1.3755			0.839175
FBgn0034352	3	CG17669	-0.169629	-0.0694718	0.538214	1.13826	1.23733	1.23823			0.83824
FBgn0036929	3	CG7668	0.228382	0.807845	0.836756	0.887767	1.09366				0.836756
FBgn0035498	2	Fit1	-0.865475	-0.13291	0.515017	1.15747	1.21966	1.72402			0.836245
FBgn0032880	2	TM9SF2	0.196078	0.351101	1.32125	1.39592					0.836177
FBgn0030761	1	CG9784	-0.688003	-0.0494397	0.452631	0.756716	0.915618	1.01235	1.10941	1.1758	0.836167
FBgn0015300	1	Ssl	-0.493458	-0.26446	0.43519	0.730053	0.938644	2.05918	2.92177	4.54418	0.834348
FBgn0000116	1	Argk	-0.897563	-0.651389	-0.143135	0.579975	1.08793	2.06684	2.64398	5.09671	0.833952
FBgn0050093	2	COX6AL	0.151029	0.189823	0.833076	0.872276	1.16352				0.833076
FBgn0259243	2	Pka-R1	0.0349172	0.280371	1.38542	8.38055					0.832895
FBgn0036566	2	ClC-c	0.306342	0.507848	0.669841	0.994285	1.18212	5.58252			0.832063
FBgn0052699	2	LPCAT	-0.151889	0.539569	0.818707	0.844659	0.950379	1.62216			0.831683
FBgn0036266	1	CG5626	-1.65135	-0.539479	0.831395	0.838378	1.92866				0.831395
FBgn0261988	1	Gprk2	-0.14025	0.0096442	0.678285	0.828025	0.834289	0.970077	1.39476	2.0047	0.831157
FBgn0263667	2	Lpt	-0.00710526	0.521494	1.13691	1.62739					0.829202
FBgn0035909	1	ergic53	-0.0809462	0.0533067	0.396807	0.5592	1.09855	1.36364	1.82589	2.94958	0.828876
FBgn0034398	3	CG15098	-0.258174	0.514345	0.825891	0.857428	1.11439				0.825891
FBgn0005593	2	RpL7	-0.192861	0.530327	0.580654	1.07105	1.1469	1.41789			0.825853
FBgn0028669	2	Vha100-3	0.12398	0.621246	0.783698	0.864103	0.923127	1.96676			0.823901
FBgn0051720	3	mthl15	-0.0278918	0.780802	0.866869	1.05494					0.823835
FBgn0033708	2	CG8850	-1.81867	0.616358	0.823026	1.47141	4.59113				0.823026
FBgn0035011	3	CG13589	-0.504315	0.628226	1.0159	1.70245					0.822065
FBgn0022959	2	yps	-0.928168	0.74702	0.763921	0.878966	0.879033	1.78242			0.821444
FBgn0025726	2	unc-13	-1.13708	0.535267	0.82097	1.16431	1.5084				0.82097
FBgn0015773	2	NetA	0.207641	0.429545	0.634996	1.00652	1.03734	5.40435			0.820757
FBgn0266411	1	sima	-0.0229877	0.22286	0.286799	0.697865	0.943298	1.16777	1.56812	2.85054	0.820582
FBgn0040297	2	Nhe2	-0.499212	0.0632051	0.819341	0.960689	2.44349				0.819341
FBgn0030437	2	hec	0.314961	0.349475	1.28851	6.80986					0.818995
FBgn0000542	2	ec	-0.300296	-0.250835	0.818303	1.3323	4.18965				0.818303
FBgn0040600	3	CG13631	0.252121	0.479253	0.489477	1.14696	1.69175	2.10782			0.81822
FBgn0027582	3	CG6230	-0.202985	0.437504	0.574345	1.06053	1.11225	1.17827			0.817437
FBgn0025836	2	RhoGAP1A	-1.92637	0.310312	0.815937	1.84774	3.39374				0.815937
FBgn0051926	2	CG31926	-0.0236259	0.654165	0.81544	0.88364	1.53957				0.81544
FBgn0261597	2	RpS26	0.166207	0.539008	1.0908	1.6702					0.814905
FBgn0035309	2	CG15879	-0.333936	0.32965	0.43894	1.19078	1.67198	2.11005			0.814858
FBgn0261444	2	CG3638	-1.33454	-0.335636	0.739831	0.885426	1.07955	3.31131			0.812629
FBgn0035772	2	Sh3beta	-0.0349251	0.295654	0.478985	1.14568	1.17267	2.66152			0.812332
FBgn0030109	2	CG12121	-0.498244	0.573263	0.812043	0.930444	1.49475				0.812043
FBgn0032516	2	CG9293	-0.397249	0.0360175	0.361394	1.26227	1.5173	1.6002			0.811831
FBgn0038621	2	CG10864	-0.942568	-0.166584	0.794443	0.826782	0.975336	1.4262			0.810612
FBgn0030330	2	Tango10	-2.32671	0.57734	1.04199	1.37411					0.809663
FBgn0005683	2	pie	-0.606969	-0.595749	0.809574	0.880136	3.1228				0.809574
FBgn0031227	3	CG3709	0.00921718	0.372953	1.24502	2.03644					0.808989
FBgn0034270	3	CG6401	-0.10562	0.392038	0.541254	1.0767	1.1506	1.67479			0.808977
FBgn0030752	2	CG9947	-0.338537	-0.130221	0.405048	1.21187	2.00755	2.00965			0.808459
FBgn0039260	3	Smg6	-0.0577295	0.197324	0.705087	0.909943	1.41211	1.75065			0.807515
FBgn0015001	3	iotaTry	-0.904539	-0.346384	0.722176	0.892008	0.973659	1.47607			0.807092
FBgn0027594	2	drpr	-0.405387	0.275322	0.8061	1.35128	2.05742				0.8061
FBgn0030012	2	CG18262	-0.435804	-0.185157	1.79569	3.09231					0.805267
FBgn0030864	1	CG8173	-0.779274	-0.533882	0.695703	0.804302	1.19168	1.58008	1.97196		0.804302
FBgn0014020	1	Rho1	-0.592677	0.163871	0.544977	0.80415	1.05637	1.81058	1.88301		0.80415
FBgn0266917	3	CG16941	-0.0382479	-0.0249852	0.676117	0.932079	1.09208	1.73978			0.804098
FBgn0031250	2	Ent1	-0.364311	-0.0535122	0.803715	0.857067	3.48022				0.803715
FBgn0263351	3	AP-2mu	0.0117738	0.0417842	1.56539	2.27892					0.803589
FBgn0020626	2	Osbp	-0.440386	-0.268742	0.374391	1.23268	1.57342	1.83743			0.803535
FBgn0035636	2	Cralbp	-0.930167	0.00959086	0.677786	0.928664	1.02765	1.05331			0.803225
FBgn0037025	3	Spc105R	-1.29316	0.0973405	0.80228	0.930943	1.33269				0.80228
FBgn0029663	2	CG10804	-0.164302	0.507131	0.801997	0.955713	1.71829				0.801997
FBgn0039916	2	Ekar	0.15148	0.448803	1.15248	1.70398					0.800644
FBgn0032085	3	CG9555	0.0729072	0.359305	1.23973	1.33401					0.799516
FBgn0035850	2	Atg18a	0.0725103	0.482914	0.789557	0.807446	0.960229	2.27338			0.798502
FBgn0001139	2	gro	0.161559	0.700214	0.797453	1.5484	2.00948				0.797453
FBgn0040206	2	krz	-1.92777	-0.279093	0.797158	1.56369	2.26312				0.797158
FBgn0030984	3	tgy	-0.612784	0.0540061	0.79518	1.04591	1.12708				0.79518
FBgn0037744	3	CG8417	-0.317002	-0.184009	0.791032	0.813952	1.16705				0.791032
FBgn0024320	2	Npc1a	-0.0492217	0.09756	1.48441	2.86013					0.790987
FBgn0260453	2	CG17140	-0.743237	-0.0118993	0.790901	0.805963	1.6416				0.790901
FBgn0037064	1	CG9389	-0.372078	0.279093	0.614038	0.693222	0.884831	1.13197	1.76743	3.13695	0.789027
FBgn0023000	3	mth	-0.148868	0.0982769	0.687701	0.8828	0.957029	1.02001			0.785251
FBgn0025633	2	CG13366	-0.237262	-0.0692961	0.784585	1.00018	3.6953				0.784585
FBgn0029820	2	CG16721	-0.590111	0.246301	0.784084	1.54075	2.54959				0.784084
FBgn0038747	2	RhoGAP92B	-0.147402	0.241599	0.472613	1.09477	1.66324	1.84816			0.783692
FBgn0035142	1	Hipk	-0.250828	-0.0773148	0.105058	0.328554	1.23792	1.60002	2.79652	3.25379	0.783235
FBgn0004373	1	fwd	-1.15809	-1.13451	-0.57159	0.782355	2.1885	2.83882	3.06283		0.782355
FBgn0034094	2	Tsf3	-0.154381	0.137066	0.782242	0.880026	1.25527				0.782242
FBgn0052581	2	CG32581	-0.672946	0.172119	0.781078	1.13767	3.14734				0.781078
FBgn0032451	2	spict	-1.02474	-0.651968	0.665169	0.896479	1.08889	1.7712			0.780824
FBgn0086708	2	stv	0.0786792	0.0962753	0.33564	1.22587	1.45759	2.06302			0.780753
FBgn0000556	2	Ef1alpha48D	-0.247472	0.358562	0.780726	1.07545	1.81425				0.780726
FBgn0259685	2	crb	-1.44809	-1.26298	0.598307	0.962406	1.32641	1.71914			0.780356
FBgn0264442	2	ab	-0.407643	0.281176	0.51353	1.04646	1.27335	9.42835			0.779993
FBgn0024732	2	Drep1	-0.275521	0.212463	0.71402	0.844782	2.87719	9.97598			0.779401
FBgn0024249	2	cato	-0.279443	0.758148	0.77805	1.0715	1.79496				0.77805
FBgn0031895	2	CG4497	-0.999399	-0.802015	0.39765	1.15306	1.23488	1.26276			0.775354
FBgn0036889	3	CG14100	-0.0569408	0.201614	0.775151	0.785489	0.896264				0.775151
FBgn0002631	2	E(spl)m5-HLH	0.128476	0.195071	0.346948	1.20312	1.35157	2.28637			0.775032
FBgn0026391	3	Or33b	0.076863	0.616751	0.933206	1.09322					0.774979
FBgn0031116	2	CG1695	-0.430051	0.540929	0.542381	1.0062	1.38835	1.46124			0.774291
FBgn0030354	3	Upf1	0.0717158	0.526259	0.774075	0.779327	1.10975				0.774075
FBgn0031969	3	pes	-0.404527	0.394781	0.674725	0.87314	1.72439	2.36408			0.773933
FBgn0037313	2	CG1161	-0.268678	0.439194	0.771865	1.19583	2.52428				0.771865
FBgn0035388	2	CG2162	-0.411321	0.318316	0.771675	1.27634	1.46033				0.771675
FBgn0061356	2	CG18003	-0.291825	0.353984	0.526187	1.01207	1.28221	2.75877			0.76913
FBgn0038662	3	Mpc1	0.646925	0.681974	0.688822	0.848614	1.08165	1.32505			0.768718
FBgn0033467	3	CG15863	0.375644	0.437824	1.09712	1.10199					0.767474
FBgn0001296	2	kar	-1.14196	0.333257	0.76438	0.769734	0.800106	1.27866			0.767057
FBgn0032322	3	CG16743	0.0900119	0.334471	0.766399	0.766467	1.08581				0.766399
FBgn0001941	2	ifc	-0.588146	0.385367	0.529908	1.00288	1.61855	1.78367			0.766395
FBgn0263511	2	Vsx1	-1.31695	0.121761	0.725836	0.803093	0.81984	0.868946			0.764465
FBgn0033241	2	CG2915	0.0826205	0.514274	0.694303	0.833039	0.951706	1.8457			0.763671
FBgn0051148	1	Gba1a	-1.34971	-0.548402	-0.294247	0.470056	1.05626	1.08901	1.73093	1.82221	0.763158
FBgn0020371	2	Tim17b2	-1.52794	-0.279975	0.384326	1.14034	3.5868	10.7581			0.762333
FBgn0053229	3	CG33229	-0.565065	0.246989	0.760357	0.762174	0.897672	1.66978			0.761266
FBgn0040510	2	ACXA	-0.0173827	0.285581	1.22994	1.47037					0.75776
FBgn0015838	2	Vang	-0.306244	-0.198403	0.452966	1.06215	1.07263	1.26937			0.757557
FBgn0263742	3	CG43667	-0.0247494	0.492117	0.751207	0.763354	0.913958	1.91669			0.75728
FBgn0003339	2	Scr	-0.810901	-0.712124	0.756888	0.777622	0.870565				0.756888
FBgn0004066	2	Prosalpha4	-0.366342	0.138634	0.756041	1.13054	3.31989				0.756041
FBgn0029752	2	TrxT	-0.697187	-0.160939	0.499479	1.01193	1.30413	1.44143			0.755703
FBgn0035043	3	CG4781	-0.0266091	0.209826	0.422749	1.08779	1.38485	1.72947			0.75527
FBgn0259152	3	Clbn	-0.44247	0.742923	0.75486	0.924759	1.0018				0.75486
FBgn0033799	3	GLaz	-0.368148	0.0320469	0.754082	0.818987	1.11029				0.754082
FBgn0030665	3	CG15646	-0.221309	0.180974	0.749205	0.757967	0.917188	2.35377			0.753586
FBgn0045823	2	vsg	-0.120056	0.309468	0.752325	0.806287	7.16314				0.752325
FBgn0036687	2	CG6652	-0.405204	0.664471	0.839705	3.22075					0.752088
FBgn0051800	3	CG31800	0.269462	0.634446	0.868946	0.898285					0.751696
FBgn0011260	2	Sema-2a	-1.32231	-0.495125	0.65544	0.845753	0.86841	1.18605			0.750596
FBgn0003607	2	Su(var)205	-0.906962	-0.535764	0.584438	0.915111	1.11734	1.30049			0.749774
FBgn0033980	2	Cyp6a20	-0.123826	0.0871014	0.749727	1.07494	1.32825				0.749727
FBgn0037683	1	CG18473	-1.23326	-0.227061	0.234269	0.650832	0.846458	1.40042	1.61021	2.08907	0.748645
FBgn0039466	2	CG5521	0.474287	0.618624	0.666444	0.827917	0.831498	2.93958			0.74718
FBgn0034021	3	CG8180	0.477782	0.478262	0.745692	0.931565	1.22702				0.745692
FBgn0000370	2	crc	0.289607	0.555731	0.934284	1.12774					0.745007
FBgn0033395	2	Cyp4p2	-0.0463626	0.061998	0.744936	1.83977	5.22601				0.744936
FBgn0010470	2	Fkbp14	-0.476078	0.32623	0.743954	1.72538	3.06033				0.743954
FBgn0001319	2	kn	-1.76315	-1.09098	0.678218	0.806045	1.22751	1.4465			0.742132
FBgn0036057	3	CG14164	0.015032	0.218089	0.635958	0.846565	0.847518	0.932979			0.741261
FBgn0038438	2	Der-2	-0.495604	0.131615	0.606694	0.874495	1.10229	1.19457			0.740594
FBgn0004868	2	Gdi	-0.604836	0.587768	0.739257	1.00998	1.2029				0.739257
FBgn0066101	2	LpR1	0.164672	0.307503	1.17066	1.68239					0.739081
FBgn0034345	2	CG5174	0.0347842	0.599702	0.738779	1.57042	1.76278				0.738779
FBgn0035916	3	GAPsec	0.099011	0.383755	0.587374	0.889963	0.948117	1.61946			0.738669
FBgn0033309	3	CG8735	-0.516364	-0.494001	0.495034	0.98228	1.49383	2.09761			0.738657
FBgn0027363	1	Stam	0.0218809	0.479237	0.596105	0.738432	0.875485	1.56024	2.0026		0.738432
FBgn0005642	3	wdn	-0.362409	0.192087	0.737398	0.784762	1.03693				0.737398
FBgn0036520	3	CG13449	0.563547	0.630354	0.736727	0.929902	0.975331				0.736727
FBgn0025115	1	Acyp	-0.31185	0.0846528	0.635492	0.686308	0.785302	0.810983	0.904148	2.16907	0.735805
FBgn0037922	3	CG14711	-0.368618	0.43006	0.682262	0.78682	1.12417	1.32777			0.734541
FBgn0003415	2	skd	0.0888494	0.457359	0.466731	1.00189	1.14355	2.07836			0.734313
FBgn0038738	2	CG4572	-0.0667409	0.667592	0.733782	1.8371	3.4978				0.733782
FBgn0053128	2	CG33128	-0.0147703	-0.00629118	0.733434	0.86272	0.879205				0.733434
FBgn0029765	2	CG16756	-0.786908	0.704609	0.73303	0.857803	1.19243				0.73303
FBgn0039298	3	to	-0.836341	0.00678037	0.599933	0.863266	1.06213	1.09288			0.731599
FBgn0027094	1	Aats-ala	-0.248037	0.38169	0.721592	0.731397	0.837508	1.46524	1.94778		0.731397
FBgn0037615	2	CG11760	-0.415871	-0.137312	0.304489	1.15515	2.11991	3.43358			0.729819
FBgn0015781	2	P5cr	-0.30483	-0.093381	0.125349	1.33372	1.34076	2.44335			0.729535
FBgn0033773	1	Mos	-0.243608	0.190014	0.226993	0.729426	0.753425	1.16779	3.10003		0.729426
FBgn0033915	1	CG8485	-0.751325	-0.504458	0.132728	0.345006	1.1135	1.60411	1.60773	1.97924	0.729253
FBgn0050056	3	CG30056	-1.05532	0.540959	0.913374	0.919975					0.727166
FBgn0025352	3	Thiolase	0.0257012	0.444578	0.67537	0.778659	0.787279	1.4909			0.727014
FBgn0047000	3	CG33946	-1.04447	0.141301	0.727	0.873223	1.09829				0.727
FBgn0022709	1	Adk1	-1.45561	0.239229	0.243783	0.635209	0.818238	1.01917	1.11391	3.00311	0.726723
FBgn0029970	1	Nek2	-0.880643	0.103742	0.517247	0.93614	1.20306	3.00313			0.726694
FBgn0001138	2	grn	-0.185433	-0.00238033	0.614713	0.838365	0.931315	1.22625			0.726539
FBgn0036723	1	CG12229	-0.702393	-0.192988	-0.176667	0.462423	0.989672	1.37131	1.38972	1.90008	0.726048
FBgn0014870	2	Psi	-0.791094	-0.00702496	0.725539	1.11856	1.91892				0.725539
FBgn0260767	3	CG42565	-0.0927701	0.409422	0.725316	0.748699	1.02783				0.725316
FBgn0036768	2	CG7402	-0.235895	0.453511	0.995259	2.02251					0.724385
FBgn0032033	2	CG13392	0.155499	0.526645	0.919889	0.929464					0.723267
FBgn0010383	2	Cyp18a1	-0.315971	0.705779	0.714023	0.730642	0.921688	1.32553			0.722333
FBgn0033830	1	CG10814	-1.00863	-0.436862	-0.00301928	0.634617	0.804788	0.987686	1.01843	1.07363	0.719702
FBgn0033277	3	CG14760	-0.289288	0.225087	0.718859	0.817084	0.888803				0.718859
FBgn0085446	2	CG34417	-0.683891	0.342283	0.647596	0.790008	0.795295	0.945814			0.718802
FBgn0035978	3	UGP	-0.459192	0.100608	0.718755	0.914637	1.20082				0.718755
FBgn0015777	2	nrv2	-0.503885	0.560943	0.718225	0.799193	1.01187				0.718225
FBgn0025381	2	rush	-0.30643	0.490832	0.676311	0.759406	0.849901	1.28747			0.717858
FBgn0034403	2	CG18190	-0.492261	0.360831	0.527416	0.907344	1.55175	2.79636			0.71738
FBgn0003979	3	Vm26Aa	-0.419319	0.0717889	0.630236	0.80365	1.07019	1.09891			0.716943
FBgn0029095	2	aru	0.0781646	0.259094	0.716898	0.784037	0.836825				0.716898
FBgn0039071	2	CG4434	-0.777321	0.13391	0.194603	1.2386	1.50269	1.68193			0.716604
FBgn0262160	2	CG9932	-0.173759	0.461438	0.477938	0.954307	2.10084	2.5449			0.716122
FBgn0038880	2	SIFaR	-0.778622	-0.563608	0.641394	0.790278	1.02415	3.6211			0.715836
FBgn0020379	2	Rfx	0.418149	0.461891	0.579023	0.851839	1.13873	2.60015			0.715431
FBgn0262478	3	CG43068	-0.321168	0.0854489	0.616716	0.809021	0.975613	1.56861			0.712868
FBgn0004430	2	LysS	-2.0434	-0.638587	0.591972	0.833617	1.21226	2.59547			0.712794
FBgn0035800	3	CG7716	0.0596141	0.0855957	0.711798	0.766161	1.14292				0.711798
FBgn0031716	2	CG14015	-0.0895417	0.0739081	0.579642	0.843413	0.908647	5.87249			0.711527
FBgn0051146	2	Nlg1	0.0752508	0.616889	0.674219	0.74693	0.874581	1.15853			0.710575
FBgn0032726	2	CG10621	-0.134401	0.524647	0.687365	0.732896	1.87746	4.63629			0.710131
FBgn0036662	3	CG9706	0.164716	0.341486	0.533328	0.886898	3.06645	3.91788			0.710113
FBgn0026876	2	CG11403	-0.345123	-0.132479	0.709679	1.44162	3.52018				0.709679
FBgn0004573	2	5-HT7	-0.697209	-0.236444	0.473921	0.944905	1.87179	7.4902			0.709413
FBgn0051363	2	Jupiter	-0.746833	-0.617459	0.709339	1.98654	3.8652				0.709339
FBgn0036765	2	CG7408	0.51401	0.69236	0.725196	0.853083					0.708778
FBgn0035169	2	CG13890	-0.0955999	0.557511	0.859924	1.17302					0.708717
FBgn0032809	2	CG13078	-0.540548	-0.271871	0.294082	1.12322	1.18706	1.65711			0.70865
FBgn0261986	2	RASSF8	-0.606287	-0.00871211	0.707716	2.05308	8.66738				0.707716
FBgn0026252	2	msk	-0.263816	0.470851	0.706174	0.827837	1.50093				0.706174
FBgn0035995	2	CG3529	-0.371123	0.157067	0.463104	0.949053	1.21518	1.35807			0.706078
Puro	1	N/A	-0.368988	-0.160721	0.111353	0.622079	0.789961	1.04644	1.80001	2.04542	0.70602
FBgn0031853	2	TTLL3B	-0.061466	0.107149	0.242723	1.16701	1.37377	1.7525			0.704869
FBgn0025335	3	CG4585	-0.187472	0.602623	0.656205	0.752551	1.21748	1.98953			0.704378
FBgn0013765	2	cnn	-0.309957	-0.192465	0.542533	0.86566	0.925395	1.02703			0.704096
FBgn0002985	2	odd	-1.00279	-0.0286636	0.359265	1.04866	1.27111	2.35815			0.703962
FBgn0038472	3	CG3995	0.209939	0.389289	0.699664	0.705396	0.744593	1.56855			0.70253
FBgn0036502	2	CG7841	-1.39631	-0.990218	0.701866	1.76038	1.83853				0.701866
FBgn0011837	2	Tis11	-0.440155	-0.202069	0.556509	0.843204	1.82977	3.6136			0.699856
FBgn0002787	3	Rpn8	-0.0359954	0.24301	0.619625	0.778512	0.877965	4.40438			0.699069
FBgn0016694	2	Pdp1	-0.276046	0.306258	0.698927	0.738616	3.44298				0.698927
FBgn0050458	3	CG30458	-0.211249	-0.160287	0.698871	0.784416	0.901922				0.698871
FBgn0027503	3	CG11970	0.38595	0.522375	0.56497	0.831618	1.01086	1.46714			0.698294
FBgn0004054	3	zen2	-0.387197	0.609815	0.657877	0.738402	0.849386	1.06981			0.69814
FBgn0031955	2	CG14535	-0.536721	0.214015	0.61641	0.778075	0.85676	1.30061			0.697243
FBgn0033342	2	CG8258	-1.13459	0.472953	0.687974	0.70431	0.798476	2.08546			0.696142
FBgn0038862	2	Usp8	-0.787621	-0.325138	0.695159	0.836777	1.16216				0.695159
GFP	1	N/A	-0.0224023	0.0716004	0.526293	0.646526	0.743696	0.764026	0.909268	0.913421	0.695111
FBgn0086613	3	Ino80	0.139751	0.235109	0.694716	0.716064	1.22791				0.694716
FBgn0020378	2	Sp1	-0.113025	0.17762	0.496916	0.891412	0.919926	0.964446			0.694164
FBgn0022343	3	CG3760	0.132501	0.526953	0.694095	1.61995	1.74192				0.694095
FBgn0032394	2	CG6746	-0.0080993	0.462417	0.69389	0.995945	1.22375				0.69389
FBgn0032925	3	CG9246	-1.079	-0.0262066	0.327907	1.05902	1.29934	1.61729			0.693462
FBgn0265191	2	Glycogenin	0.0779936	0.21103	0.688189	0.697727	0.964764	2.0611			0.692958
FBgn0265298	2	SC35	-0.594607	-0.592294	0.322801	1.05979	1.34475	2.42571			0.691298
FBgn0283468	2	slmb	0.167318	0.484097	0.898467	1.48822					0.691282
FBgn0035957	1	CG5144	-0.40807	-0.12556	0.0877199	0.574873	0.80759	0.871489	0.946424	1.49587	0.691232
FBgn0032156	2	CG13124	-0.295808	-0.0344146	0.56062	0.821205	1.23075	1.8681			0.690912
FBgn0033128	3	Tsp42Eg	-0.297311	-0.0597229	0.596677	0.784439	1.26035	1.42919			0.690558
FBgn0031176	3	CG1678	0.0929272	0.608576	0.690061	0.752447	0.811074				0.690061
FBgn0036624	3	RAF2	0.216984	0.28682	0.661093	0.718933	1.21282	1.90735			0.690013
FBgn0001250	2	if	0.0245661	0.151855	0.58118	0.796309	1.30217	6.30635			0.688744
FBgn0010240	1	Lcch3	-0.928063	-0.221337	0.0709015	0.589853	0.785983	0.932183	1.20832	3.10754	0.687918
FBgn0029153	2	Menl-2	-0.403263	0.272477	1.10229	2.98525					0.687383
FBgn0035619	1	CG10592	-1.01028	-0.589247	-0.0589774	0.595503	0.777572	0.899241	1.14064	1.9501	0.686537
FBgn0262872	2	milt	-0.730696	-0.717265	0.314724	1.05678	3.9392	4.25569			0.685751
FBgn0263397	2	Ih	-0.339963	0.244624	0.505702	0.864875	2.18658	2.33695			0.685289
FBgn0024912	3	agt	-0.275707	-0.0166466	0.60283	0.767697	1.26621	1.36375			0.685264
FBgn0034240	3	MESR4	-0.294839	0.52326	0.684521	0.694309	1.0161				0.684521
FBgn0086134	3	Prosalpha2	0.529439	0.673647	0.693513	1.20199					0.68358
FBgn0023216	3	Parg	-0.233749	0.205143	0.582449	0.783285	0.845067	0.971539			0.682867
FBgn0026398	3	Or22a	0.368873	0.572611	0.793096	1.19524					0.682853
FBgn0041156	2	exex	-1.02016	-0.19026	0.682572	0.897685	0.902162				0.682572
FBgn0028988	2	Spn42Dd	0.157878	0.592965	0.77146	2.07854					0.682213
FBgn0040080	2	pins	0.476884	0.491376	0.68189	0.851184	1.45855				0.68189
FBgn0014342	2	mia	0.0579447	0.180515	0.503068	0.860363	1.0717	1.27944			0.681715
FBgn0039066	2	EloA	-0.281112	-0.0226325	0.540954	0.821176	2.36745	3.1098			0.681065
FBgn0036397	3	Nprl3	-0.236953	0.127731	0.541187	0.820549	0.914421	1.65405			0.680868
FBgn0035760	3	CG8607	0.119352	0.435491	0.548382	0.81247	0.944266	1.13598			0.680426
FBgn0032799	3	CG10166	0.0872122	0.242901	1.11732	1.30519					0.680111
FBgn0053082	3	CG33082	0.0907069	0.223813	0.679525	1.0052	1.30325				0.679525
FBgn0050110	3	CG30110	-0.0241472	0.601806	0.756688	1.05855					0.679247
FBgn0029662	2	CG12206	0.185138	0.372014	0.678896	0.927475	1.95828				0.678896
FBgn0053100	3	4EHP	-0.0441652	0.24161	0.583844	0.773627	0.813518	1.34241			0.678736
FBgn0053723	3	CG33723	0.544109	0.625831	0.728427	0.958311					0.677129
FBgn0039747	2	AdoR	-0.740096	-0.239409	0.384443	0.969596	1.05053	1.26224			0.67702
FBgn0032725	3	Nedd8	0.00269163	0.608454	0.676733	0.734999	1.03975				0.676733
FBgn0052412	2	QC	-0.256086	0.167338	0.407882	0.945361	1.05255	2.44543			0.676622
FBgn0259482	2	Mob3	-1.56374	-0.0551959	0.676531	0.771782	0.947873				0.676531
FBgn0030641	2	CG6299	-0.426355	-0.251902	0.509151	0.843582	1.15401	3.31935			0.676366
FBgn0064123	2	stg1	0.0118542	0.110836	0.676206	1.59192	2.41762				0.676206
FBgn0040099	2	lectin-28C	-0.152235	0.635192	0.71701	1.77556					0.676101
FBgn0015036	2	Cyp4ae1	0.406544	0.437755	0.912984	0.929472					0.675369
FBgn0034867	3	CG13557	-0.129311	0.157998	0.674721	0.713849	0.9002				0.674721
FBgn0034850	3	CG9875	0.171727	0.305523	0.504688	0.844633	0.880257	1.02342			0.67466
FBgn0034910	3	CG4763	0.0480019	0.401006	0.673815	1.14846	1.1608				0.673815
FBgn0001297	2	kay	-0.328853	0.0893522	0.240697	0.615536	0.73191	1.48606	4.05482	4.62641	0.673723
FBgn0031872	2	ihog	-0.504252	0.442767	0.673469	0.772685	2.95104				0.673469
FBgn0051721	2	Trim9	-0.475185	0.0856031	0.517358	0.828799	2.13092	2.39949			0.673078
FBgn0011640	2	lark	0.49879	0.573609	0.672914	0.975962	1.58755				0.672914
FBgn0024234	2	gbb	0.0352087	0.0622877	0.67288	1.13837	1.41739				0.67288
FBgn0036158	2	CG6149	-0.596233	0.359508	0.672411	0.952554	2.10607				0.672411
FBgn0045442	3	mthl12	-0.173484	0.357717	0.671808	0.944443	0.957798				0.671808
FBgn0038243	3	CG8066	-0.589605	0.0510179	0.628373	0.713504	0.766938	0.950168			0.670939
FBgn0261885	2	osa	-0.921023	-0.45107	0.667195	0.673934	0.890416	0.937956			0.670564
FBgn0033672	3	rho-7	-0.888335	-0.0276242	0.659201	0.679951	0.717323	0.73353			0.669576
FBgn0052056	2	scramb1	-0.262288	0.20113	0.625568	0.713341	1.94253	1.99752			0.669455
FBgn0032721	1	CG10602	-1.39976	0.467259	0.567139	0.662412	0.67515	1.09762	1.09768	1.26187	0.668781
FBgn0264478	3	CG43886	0.563561	0.581594	0.755225	1.40979					0.66841
FBgn0033272	2	RagC-D	-0.623117	-0.152186	0.1001	1.23623	1.33417	1.71145			0.668163
FBgn0265089	2	eIF4E-3	-0.228913	0.629885	0.667009	0.814071	3.90355				0.667009
FBgn0033753	3	Cyp301a1	-0.112939	0.184834	0.661778	0.670683	0.684078	0.7827			0.66623
FBgn0029944	2	Dok	-0.85537	-0.720967	0.177819	1.15339	1.44713	1.46435			0.665604
FBgn0029154	2	Menl-1	-0.61907	0.427397	0.665392	0.934773	3.04297				0.665392
FBgn0003943	2	Ubi-p63E	-1.78881	0.391675	0.549189	0.781574	0.938283	1.15637			0.665381
FBgn0020279	2	lig	-0.123096	0.53902	0.664481	0.687571	1.79842				0.664481
FBgn0003475	2	spir	-0.954494	-0.394775	0.663962	0.773902	1.06048				0.663962
FBgn0260004	2	Snmp1	-1.93323	-0.343828	0.663335	0.816109	1.90845				0.663335
FBgn0032147	1	IP3K1	-1.15999	-1.04879	-0.180321	0.588612	0.735498	0.816228	1.01692	1.4917	0.662055
FBgn0037857	3	Tengl4	-0.419648	0.103779	0.661578	0.810633	0.914713				0.661578
FBgn0030996	2	CG14194	-0.0229755	0.193868	0.650601	0.671389	0.717194	0.868033			0.660995
FBgn0003459	3	stwl	-0.298064	-0.296945	0.424895	0.897047	0.908719	0.941311			0.660971
FBgn0033639	2	CG9003	0.11289	0.121867	0.660938	0.960673	0.967937				0.660938
FBgn0034763	2	RYBP	-0.593307	-0.194041	0.587324	0.733218	1.28079	1.80725			0.660271
FBgn0026143	3	CDC45L	-0.873019	0.281139	0.660269	0.669143	0.735729				0.660269
FBgn0263655	3	CG43646	0.600978	0.614354	0.705773	0.805045					0.660064
FBgn0039805	3	Cpr100A	0.222191	0.543521	0.659981	0.733232	0.77515				0.659981
FBgn0035432	2	ZnT63C	0.0664845	0.240829	0.350392	0.96896	1.22123	3.1203			0.659676
FBgn0036203	3	Muc68D	-0.118559	0.0278102	0.659354	0.672915	0.976797				0.659354
FBgn0261996	1	CG42814	-2.00218	-0.118262	0.0535042	0.658861	1.88198	2.61401	3.51337		0.658861
FBgn0022943	2	Cbp20	-0.29663	0.595075	0.722254	1.54421					0.658665
FBgn0050156	2	CG30156	-0.714312	-0.454675	0.030288	1.28674	1.73605	1.75858			0.658514
FBgn0031643	1	CG3008	-1.28538	-1.07994	0.0380251	0.658082	0.698586	0.972621	2.06606		0.658082
FBgn0034657	2	LBR	-0.683254	0.152269	0.284981	1.02993	1.41482	1.83803			0.657456
FBgn0033371	2	CNT1	0.15344	0.373441	0.657134	1.24777	2.93024				0.657134
FBgn0086680	2	vvl	-0.162992	0.0343809	0.568269	0.744489	1.21912	1.29937			0.656379
FBgn0033644	2	Tret1-2	-0.152006	0.272615	0.540629	0.771055	0.776784	2.39309			0.655842
FBgn0038194	2	Cyp6d5	-0.0897537	0.0989076	0.655767	0.663039	0.731542				0.655767
FBgn0010651	2	MFS14	-0.45778	-0.0344781	0.654931	0.823744	1.23007				0.654931
FBgn0028539	2	CG31731	-0.381218	-0.212534	0.577174	0.732409	0.86856	1.02684			0.654792
FBgn0262484	3	CG43074	-0.0422942	0.278534	0.654294	0.757958	0.923606				0.654294
FBgn0263316	3	Mrp4	0.007908	0.603203	0.653244	0.828729	1.22597				0.653244
FBgn0050398	3	CG30398	-0.220104	0.310665	0.653123	0.763861	0.775584				0.653123
FBgn0031299	1	CG4629	-1.24609	-0.900134	0.0832332	0.550543	0.755198	0.809806	0.859096	1.58749	0.65287
FBgn0010315	2	CycD	-1.09787	-0.0979458	0.652361	1.25017	2.08072				0.652361
FBgn0034275	3	CG5002	-0.111694	0.311242	0.637519	0.665741	0.695909	0.92954			0.65163
FBgn0260873	3	CG42583	-0.183249	0.622632	0.651544	0.861077	1.78071				0.651544
FBgn0038506	2	CG5860	-0.496416	-0.391047	1.69376	1.80483					0.651357
FBgn0039147	2	CG10694	-0.423015	0.317322	0.60793	0.694503	0.827435	1.92321			0.651216
FBgn0039086	3	CG16732	0.156756	0.57851	0.723572	1.02254					0.651041
FBgn0086785	3	Vps36	-0.27471	0.103794	0.650947	0.692924	0.697973				0.650947
FBgn0035158	3	CG13895	0.302015	0.31158	0.650543	0.692114	2.02165				0.650543
FBgn0038959	3	CG13856	-0.0959496	-0.061714	0.504883	0.795236	0.815461	1.17294			0.650059
FBgn0033755	3	ClC-b	-0.194094	-0.138625	1.43861	1.81851					0.649994
FBgn0026404	2	Dronc	-0.438184	-0.212742	0.575023	0.72484	1.29416	2.12059			0.649931
FBgn0030403	3	CG1824	-0.151863	0.584975	0.714667	0.814561					0.649821
FBgn0053702	3	CG33702	0.490776	0.611725	0.687707	0.770461					0.649716
FBgn0039635	1	CG11876	0.176517	0.184514	0.225808	0.649528	1.55615	2.21952	2.87835		0.649528
FBgn0034800	2	CG3788	-0.73199	-0.034712	0.550709	0.747135	1.31219	7.53766			0.648922
FBgn0031391	3	CG11723	-0.255274	-0.109937	0.648567	1.15567	1.24136				0.648567
FBgn0086693	2	iav	-0.614429	-0.0615485	0.647863	0.885438	11.9601				0.647863
FBgn0029769	3	frma	0.182054	0.242606	0.606134	0.687763	0.805425	0.904244			0.646948
FBgn0029894	3	CG14440	-0.0894969	0.586543	0.646872	0.66022	0.903451				0.646872
FBgn0034366	3	Atg7	0.221057	0.640439	0.652174	0.759277					0.646307
FBgn0037819	3	CG14688	-0.539935	-0.173052	0.463368	0.828698	0.928655	1.28849			0.646033
FBgn0016013	3	Faa	-0.291851	0.111512	0.544038	0.746013	0.88187	1.0455			0.645025
FBgn0022069	2	Nnp-1	0.0941193	0.151033	0.501231	0.785353	0.982502	1.48596			0.643292
FBgn0035488	2	CG11593	-1.20736	-0.141367	0.64311	2.1141	3.00696				0.64311
FBgn0035144	2	Kah	-0.472251	-0.0829916	0.463411	0.822548	0.922117	1.78108			0.64298
FBgn0039867	3	CstF-50	-0.284115	0.183489	0.6183	0.666947	0.691419	0.976562			0.642624
FBgn0266346	2	CngB	-0.479409	0.46757	0.642458	0.64357	2.79417				0.642458
FBgn0032122	3	CG31883	0.11738	0.433993	0.554795	0.72945	0.914469	0.953688			0.642122
FBgn0004892	2	sob	-2.36088	0.323499	0.563587	0.719626	0.98007	1.44918			0.641607
FBgn0037944	2	CG6923	-0.245043	0.155459	0.50869	0.774453	1.47557	2.94713			0.641571
FBgn0031361	3	CG17652	-0.461978	-0.0076251	0.630667	0.652452	0.696307	0.782484			0.641559
FBgn0031655	2	Marcal1	-0.521301	-0.328494	0.58437	0.698534	1.07981	1.09748			0.641452
FBgn0028979	2	tio	-0.650173	-0.167099	0.64122	0.857559	2.40428				0.64122
FBgn0017448	3	CG2187	-0.125236	0.0121319	0.627216	0.654528	0.671003	0.909193			0.640872
FBgn0036510	2	CG7427	-0.550883	0.0373152	0.593887	0.685994	1.22576	1.66489			0.63994
FBgn0003169	1	put	-0.413892	-0.223048	-0.0472002	0.28465	0.994391	1.2142	2.49554	3.32067	0.639521
FBgn0034958	3	CG3907	-0.189521	0.021978	0.511466	0.767213	0.87005	1.01955			0.63934
FBgn0261953	2	TfAP-2	-0.394119	0.0105669	0.583403	0.694597	1.5493	2.08825			0.639
FBgn0035392	1	CG1271	-0.74399	-0.0763823	0.57378	0.638706	1.10867	1.28544	2.06384		0.638706
FBgn0028978	1	trbl	-0.705965	-0.694644	-0.101076	0.378647	0.89868	1.18363	1.61489	1.99007	0.638663
FBgn0003520	2	stau	-0.254328	0.588479	0.638123	1.34289	1.79588				0.638123
FBgn0032517	3	CG7099	-0.535515	-0.105841	0.63801	1.08131	1.84357				0.63801
FBgn0052685	3	ZAP3	-0.818703	-0.654441	0.476518	0.798052	0.894394	1.03171			0.637285
FBgn0259707	3	CG42361	-0.138838	0.524017	0.534893	0.739327	0.99419	1.02297			0.63711
FBgn0015513	2	mbc	-0.277605	-0.200964	0.636893	0.833333	1.22889				0.636893
FBgn0038244	3	CG7987	-0.745888	-0.0416458	0.193684	1.08002	1.21476	1.81262			0.636853
FBgn0035710	3	SP1173	-0.211098	0.0883039	0.590678	0.68295	1.0531	1.4312			0.636814
FBgn0052264	2	CG32264	-1.96835	-0.754285	0.579862	0.69364	0.753974	0.778752			0.636751
FBgn0031622	2	CG3251	-0.204661	0.0535416	0.636665	0.82661	1.89089				0.636665
FBgn0029686	3	CG2941	-0.606349	0.121209	0.636489	0.641296	1.47686				0.636489
FBgn0262743	3	Fs(2)Ket	-0.455415	0.339736	0.636463	0.746722	1.2327				0.636463
FBgn0029174	2	FKBP59	0.157137	0.288544	0.326885	0.944337	1.75679	7.21798			0.635611
FBgn0003744	1	trc	0.00739793	0.182735	0.560761	0.635032	0.635888	2.16435	3.09788		0.635032
FBgn0000084	2	AnxB10	0.0949098	0.506303	0.54268	0.726742	1.628	1.87345			0.634711
FBgn0051030	3	CG31030	-0.069789	0.335415	0.501205	0.764799	0.820065	1.02344			0.633002
FBgn0262735	2	Imp	0.360042	0.481888	0.63236	0.70083	0.713357				0.63236
FBgn0032768	2	CG17564	-1.33036	-0.85226	0.364199	0.900314	1.49705	2.31193			0.632256
FBgn0037855	3	CG6621	-0.139344	0.209907	0.612859	0.651187	0.773644	1.15068			0.632023
FBgn0004198	2	ct	-0.492219	-0.301296	0.488461	0.775456	3.41482	3.43024			0.631958
FBgn0053272	3	CG33272	-0.0984704	0.333031	0.512149	0.751514	0.851401	1.06248			0.631831
FBgn0001226	2	Hsp27	0.029107	0.311832	0.631332	0.895577	0.984411				0.631332
FBgn0027788	2	Hey	-0.0384815	0.0131693	0.575922	0.686698	0.774685	1.24129			0.63131
FBgn0014903	1	CG14630	-0.33107	-0.114998	0.415602	0.481054	0.781354	0.858072	0.930017	1.75695	0.631204
FBgn0022288	3	l(2)09851	-1.27208	-0.46504	0.461459	0.799082	1.15484	2.44519			0.63027
FBgn0259234	2	Camta	-0.169011	0.421806	0.533497	0.726899	0.919734	1.8135			0.630198
FBgn0037890	2	CG17734	-0.396185	0.26225	0.608827	0.651514	1.13098	2.05995			0.630171
FBgn0000274	1	Pka-C2	-1.36444	-0.382446	-0.217136	0.447567	0.808701	0.811731	1.25562	4.17246	0.628134
FBgn0030577	2	CG5334	-0.307635	0.440511	0.568239	0.687939	0.715229	1.93155			0.628089
FBgn0034951	2	CG3860	-1.2286	-0.0581691	0.521417	0.734611	1.4058	2.20873			0.628014
FBgn0034314	3	nopo	-0.456014	0.00959037	0.627856	0.872013	0.969505				0.627856
FBgn0260634	2	eIF4G2	0.486316	0.513612	0.627614	1.28958	2.57812				0.627614
FBgn0011576	2	Cyp4d2	-0.729223	-0.0444613	0.428049	0.826779	1.19317	6.36792			0.627414
FBgn0033499	3	CG12914	-0.336563	0.0299705	0.626525	0.90288	0.934748				0.626525
FBgn0020381	2	Dredd	-1.13107	0.363902	0.463401	0.789326	0.977451	2.95906			0.626363
FBgn0086371	3	poly	0.412279	0.483058	0.769299	2.60428					0.626178
FBgn0050338	2	CG30338	-0.246242	0.0188163	0.625365	1.03453	1.75073				0.625365
FBgn0029949	1	CG15035	-0.93183	-0.487724	0.610412	0.640303	1.46802	3.02981			0.625357
FBgn0031930	2	CG7025	0.316895	0.394437	0.625207	0.99147	1.01914				0.625207
FBgn0034731	2	CG10384	-0.543525	-0.31593	-0.217866	1.46817	2.10678	3.04206			0.625152
FBgn0036101	2	NijA	-0.649768	0.530698	0.718048	1.35447					0.624373
FBgn0028884	3	CG4892	-0.190863	0.623477	0.624936	1.10883					0.624207
FBgn0261244	2	inaE	0.165692	0.279006	0.624193	0.760987	0.987698				0.624193
FBgn0025638	2	Roc1a	-1.21085	-0.0102257	0.623579	1.36777	1.57861				0.623579
FBgn0052672	2	Atg8a	-0.0232298	0.121207	0.623454	0.78111	1.12637				0.623454
FBgn0039201	2	CG13617	-0.43761	0.287513	0.623165	0.954244	1.48236				0.623165
FBgn0034054	3	CG8366	0.020851	0.282053	0.404359	0.841676	0.898607	1.06277			0.623017
FBgn0039780	3	PH4alphaNE1	0.303096	0.359218	0.606148	0.639792	0.652406	0.704823			0.62297
FBgn0027508	2	Tnks	-0.56658	0.473648	0.475259	0.770523	0.942993	1.40641			0.622891
FBgn0034963	3	Not11	-0.794903	0.421169	0.824594	1.08911					0.622881
FBgn0263738	2	Ada2a	-0.0280831	0.177671	0.51489	0.730496	1.15013	1.1923			0.622693
FBgn0035906	1	GstO2	-0.542563	0.0664488	0.178981	0.548858	0.696432	0.701937	0.808994	1.71643	0.622645
FBgn0033259	2	CG11210	-0.54731	-0.259969	0.260467	0.984699	1.27002	1.92722			0.622583
FBgn0034612	2	CG10505	-0.299107	0.28848	0.457069	0.787613	1.56234	2.0253			0.622341
FBgn0031881	1	CG3476	-0.492131	-0.279897	0.293353	0.400519	0.843386	0.851604	1.15491	4.75591	0.621952
FBgn0004903	2	Rb97D	-0.375751	-0.310962	1.55477	1.58763					0.621903
FBgn0034570	3	CG10543	0.289398	0.365673	0.877739	1.4924					0.621706
FBgn0085313	3	CG34284	0.359411	0.428597	0.538868	0.704374	0.803066	0.866809			0.621621
FBgn0259818	2	CG42399	-0.795326	0.243847	0.621472	0.960513	1.23328				0.621472
FBgn0026375	2	RhoGAPp190	0.234921	0.245839	0.996609	2.63307					0.621224
FBgn0024291	3	Sirt1	-0.739038	-0.087241	0.34368	0.898674	1.18772	1.31991			0.621177
FBgn0050385	3	CG30385	-0.849453	0.557623	0.684006	1.44115					0.620814
FBgn0003159	3	CG2841	-0.963154	0.206259	0.568621	0.672293	0.787113	0.858378			0.620457
FBgn0262483	2	Rbp	0.057742	0.352389	0.47419	0.765334	1.38819	1.51756			0.619762
FBgn0011206	2	bol	-0.220137	-0.205445	0.470697	0.76707	1.32472	2.57993			0.618884
FBgn0262022	3	CG42833	0.28649	0.546412	0.690218	0.993826					0.618315
FBgn0010382	2	CycE	-0.370236	0.552989	0.618099	0.909745	3.10282				0.618099
FBgn0027561	2	CG18659	-0.919565	-0.874448	0.516568	0.719628	0.882099	2.40184			0.618098
FBgn0053286	3	CG33286	-1.08642	-0.258904	0.61727	0.826668	0.94709				0.61727
FBgn0030614	3	CG9072	-0.174792	0.462666	0.555567	0.678956	0.764668	1.11826			0.617261
FBgn0262621	3	CG43145	0.233676	0.538362	0.696017	0.855142					0.61719
FBgn0029173	3	fu2	-0.0262625	0.450002	0.581897	0.651921	0.943636	1.47961			0.616909
FBgn0024187	2	syd	-0.751698	0.462146	0.524983	0.707456	0.789519	0.900589			0.616219
FBgn0037521	3	CG2993	0.0932374	0.24673	0.544423	0.687209	0.807768	0.885969			0.615816
FBgn0034142	2	CG8306	0.0803866	0.266757	0.550271	0.680461	1.82135	2.62644			0.615366
FBgn0028699	2	Rh50	-0.333059	0.224728	0.60793	0.622364	0.784164	1.03063			0.615147
FBgn0083962	2	CG34126	-0.595062	-0.0391759	0.598191	0.631952	1.62905	2.73734			0.615072
FBgn0062442	2	Cisd2	-1.46325	-0.137862	0.509768	0.719321	0.732721	3.06897			0.614545
FBgn0015602	3	BEAF-32	0.00557244	0.500565	0.614266	0.665372	1.13749				0.614266
FBgn0028703	2	Nhe3	-0.859563	-0.242606	0.49857	0.728107	1.04825	3.50429			0.613339
FBgn0037092	2	M6	0.359135	0.378298	0.84708	4.88878					0.612689
FBgn0040230	3	dbo	0.0331497	0.487927	0.596199	0.628935	0.631558	0.743467			0.612567
FBgn0004396	2	CrebA	0.223242	0.436016	0.441029	0.783958	1.70572	2.46347			0.612494
FBgn0041147	3	ida	-0.836934	-0.289033	0.419679	0.804884	1.31736	1.72873			0.612281
FBgn0267363	3	JYalpha	-0.0630732	0.133601	0.6122	0.813185	1.08419				0.6122
FBgn0031781	2	Arpc4	-0.890589	-0.574939	0.58301	0.638664	1.02223	2.29374			0.610837
FBgn0029789	3	CG3160	-0.58662	0.27395	0.563196	0.658167	0.692664	0.735567			0.610681
FBgn0010303	1	hep	-0.396613	0.475934	0.49676	0.544704	0.676051	1.52228	1.67258	2.0172	0.610378
FBgn0260658	2	CG42541	-0.653426	0.188174	0.329072	0.890221	0.892611	2.23253			0.609647
FBgn0032793	3	CG10189	0.172016	0.189333	0.478684	0.740014	1.03148	1.40357			0.609349
FBgn0259989	3	CG42486	-0.12981	0.0659951	0.609168	0.746496	0.885635				0.609168
FBgn0039609	3	CG14529	-0.623914	0.0731928	0.609158	0.698668	0.898104				0.609158
FBgn0040696	2	CG18675	-0.896989	-0.332636	0.498669	0.718465	0.815246	1.43468			0.608567
FBgn0085290	3	CG34261	0.206417	0.296301	0.608298	0.852325	0.907564				0.608298
FBgn0015795	3	Rab7	0.33065	0.394783	0.607734	1.27485	2.37393				0.607734
FBgn0028663	2	VhaM9.7-b	-1.39042	0.338763	0.607322	1.72998	2.9076				0.607322
FBgn0035383	1	CG2107	-0.65773	-0.591472	0.00292545	0.530616	0.682462	0.876788	1.15467	1.81518	0.606539
FBgn0266758	2	Esyt2	-0.0181196	0.0496869	0.605813	0.706042	0.766476				0.605813
FBgn0016075	2	vkg	0.189652	0.277212	0.590696	0.619986	0.733565	1.73714			0.605341
FBgn0004581	3	bgcn	-0.521551	-0.00260764	0.467832	0.742259	0.779981	0.799076			0.605045
FBgn0038179	3	CG9312	-0.0930482	0.36746	0.465435	0.744631	0.921251	0.943125			0.605033
FBgn0036135	3	mRpL2	0.0129795	0.431135	0.60494	0.758869	0.858642				0.60494
FBgn0039290	2	CG13654	-0.100874	-0.0669797	0.532264	0.677097	0.76304	2.01712			0.60468
FBgn0000416	2	Sap-r	0.267567	0.563391	0.604673	1.0937	4.30408				0.604673
FBgn0033129	3	Tsp42Eh	-0.212552	0.161705	0.355692	0.853427	0.978385	0.979189			0.60456
FBgn0266000	3	CG44774	-0.0450543	0.0912659	0.405392	0.803659	0.964951	1.02941			0.604526
FBgn0085327	3	CG34298	-0.0751141	0.332365	0.604483	0.686738	1.11189				0.604483
FBgn0035528	2	CG15012	-1.53996	0.419553	0.604286	0.650424	1.38768				0.604286
FBgn0250821	2	CG14644	0.175189	0.228616	0.604008	0.92665	1.36102				0.604008
FBgn0030349	2	CG10353	-1.38393	0.145245	0.60322	0.803284	1.81051				0.60322
FBgn0033739	2	Dyb	-1.35357	-1.12406	0.31943	0.88542	1.53272	2.16136			0.602425
FBgn0036538	3	CG15715	-0.930545	-0.091299	0.602389	1.24055	1.303				0.602389
FBgn0034221	3	CG10764	-0.529072	-0.0569091	0.51464	0.688944	0.801818	0.953059			0.601792
FBgn0034665	3	CG4372	-0.312124	0.17478	0.601591	0.798916	0.83137				0.601591
FBgn0085317	3	CG34288	-0.319163	0.174238	0.56607	0.636301	0.661506	0.816388			0.601185
FBgn0003326	2	sca	-0.841235	-0.267747	0.456215	0.745627	1.08697	1.45894			0.600921
FBgn0033574	2	Spn47C	0.401598	0.442089	0.759401	0.841565					0.600745
FBgn0031813	2	CG9527	-0.666375	-0.381228	0.60071	0.815647	0.831901				0.60071
FBgn0024371	2	E2f2	-0.35499	-0.0373082	0.41476	0.785808	0.934988	1.20783			0.600284
FBgn0004839	3	otk	-0.677598	-0.179288	0.496796	0.548996	0.649926	0.721877	0.929412	1.08093	0.599461
FBgn0033451	2	CG1665	-0.318555	0.000381419	0.0782958	1.1201	1.20852	1.53556			0.5992
FBgn0039688	3	Kul	0.26946	0.419197	0.579376	0.617584	0.725924	0.766034			0.59848
FBgn0000183	2	BicD	-0.208148	0.283199	0.569013	0.62771	0.979468	3.24162			0.598362
FBgn0010039	3	GstD3	-0.102026	0.314536	0.598016	0.687998	2.55018				0.598016
FBgn0264089	2	sli	-0.952298	-0.51929	0.447413	0.746737	1.38187	1.51408			0.597075
FBgn0013720	3	pck	-0.128354	0.231043	0.484031	0.709489	0.774982	0.926429			0.59676
FBgn0037788	2	CG3940	-0.219801	-0.0958693	0.352841	0.840548	1.47738	6.08272			0.596695
FBgn0267978	2	ap	-0.3296	-0.159733	0.514891	0.677758	1.0692	1.22462			0.596324
FBgn0053296	3	CG33296	-0.291301	0.544528	0.588681	0.602643	0.676553	0.870748			0.595662
FBgn0028690	3	Rpn5	0.302917	0.350005	0.549111	0.641751	1.07968	2.59458			0.595431
FBgn0039437	3	TwdlL	0.104722	0.558673	0.584026	0.606478	0.671369	0.786903			0.595252
FBgn0031749	3	CG14000	-0.662344	0.243891	0.946412	1.07465					0.595151
FBgn0033177	2	CG11141	-0.57269	0.429283	0.594582	0.804315	1.47817				0.594582
FBgn0003575	2	su(sable)	-0.041321	0.371353	0.593772	0.679915	1.26928				0.593772
FBgn0038462	3	CG17556	-0.710781	-0.148556	0.585857	0.6	0.704761	1.11899			0.592928
FBgn0038984	2	AdipoR	-0.396788	0.252982	0.592807	2.13753	2.34501				0.592807
FBgn0024285	2	Srp54	0.18916	0.448712	0.736713	1.03581					0.592713
FBgn0266916	3	Cenp-C	-0.867079	0.0835296	0.378378	0.804643	0.827917	1.16116			0.591511
FBgn0000575	2	emc	0.112298	0.171568	0.57749	0.605076	1.8859	3.00873			0.591283
FBgn0032465	2	CG12404	-0.537101	-0.30573	0.446343	0.734369	1.29194	2.07937			0.590356
FBgn0031489	2	CG17224	-0.515678	0.0145921	0.590289	1.86058	2.18535				0.590289
FBgn0027660	3	blot	0.128354	0.211984	0.339109	0.840825	0.979928	1.08657			0.589967
FBgn0033813	2	fsd	-0.290471	0.193477	0.589826	0.733987	0.868954				0.589826
FBgn0067311	3	CheB38b	-0.211874	0.170678	0.58886	0.593508	0.710899				0.58886
FBgn0027865	2	Tsp96F	-0.626494	0.404423	0.588481	0.704866	1.25224				0.588481
FBgn0034202	2	CG17287	0.389537	0.575326	0.588396	1.07388	4.00196				0.588396
FBgn0011300	1	babo	-0.441667	0.206148	0.341546	0.415228	0.761124	1.04108	1.62849	3.25262	0.588176
FBgn0021767	2	org-1	-0.217088	0.0703649	0.560945	0.614722	0.98072	1.08262			0.587834
FBgn0003023	2	otu	-0.703408	0.51634	0.657746	1.80739					0.587043
FBgn0036376	1	Liprin-beta	-0.391939	-0.323799	-0.315299	0.10534	1.06708	1.6798	1.71925	1.72848	0.586209
FBgn0000659	2	fkh	0.233695	0.239389	0.510818	0.661067	0.855185	1.53639			0.585942
FBgn0264307	2	orb2	-0.0610276	-0.0357727	0.585862	2.00673	4.34463				0.585862
FBgn0027088	1	Aats-gly	-1.03717	-0.947722	-0.608873	0.313893	0.857544	1.23301	1.82499	1.83989	0.585718
FBgn0086758	3	chinmo	0.367246	0.507423	0.585641	0.645819	1.87587				0.585641
FBgn0039316	3	CG11893	0.343289	0.3942	0.77703	1.01954					0.585615
FBgn0030122	3	CG16892	0.122271	0.162927	0.58403	0.829303	0.873726				0.58403
FBgn0034110	2	Atg9	-0.312924	-0.25378	0.583385	1.29404	1.54064				0.583385
FBgn0031670	3	CG3887	-0.349624	0.256298	0.583193	0.716237	0.836701				0.583193
FBgn0034785	3	CG3649	-0.0295338	0.0732645	0.411985	0.754273	0.794948	1.14764			0.583129
FBgn0031681	2	pgant5	-0.199403	0.11009	0.396879	0.76792	0.771245	0.903014			0.582399
FBgn0031533	2	CG2772	-0.557951	0.16705	0.503021	0.661623	0.805412	1.07635			0.582322
FBgn0000061	2	al	0.196346	0.235044	0.51741	0.645022	1.63399	2.14817			0.581216
FBgn0032479	3	CG16974	0.204682	0.281468	0.571803	0.590087	0.837299	0.903387			0.580945
FBgn0265256	3	CG44270	-0.350739	0.0434636	0.4275	0.734345	0.771759	1.21154			0.580922
FBgn0010434	2	cora	-0.287626	0.230993	0.580624	0.973001	0.975768				0.580624
FBgn0040493	2	grsm	-0.65963	0.0277356	0.462668	0.698524	0.758576	4.3212			0.580596
FBgn0034911	2	CG5549	-0.287326	-0.218234	0.276894	0.884185	1.83556	4.83938			0.58054
FBgn0036537	3	CG18081	-0.103535	0.0377727	0.579951	0.833918	1.10563				0.579951
FBgn0039379	2	CG5886	-0.856192	0.3592	0.579891	0.637976	3.85668				0.579891
FBgn0014848	3	Eig71Eh	0.0265425	0.56147	0.579827	0.727258	0.947912				0.579827
FBgn0052463	3	Tengl2	-0.511873	0.20432	0.375422	0.78389	0.86087	1.15642			0.579656
FBgn0010053	3	Jheh1	-0.173101	0.116539	0.579624	0.591319	0.952524				0.579624
FBgn0034647	3	pirk	0.357156	0.433246	0.579121	0.658449	1.6309				0.579121
FBgn0029667	3	Gas8	-0.622862	0.027826	0.578959	0.639535	0.926165				0.578959
FBgn0036255	3	Atg12	0.37628	0.57863	0.57895	0.672317	0.802613				0.57895
FBgn0264744	3	CG44002	-1.28233	-0.41338	0.509147	0.648446	0.9001	0.93931			0.578797
FBgn0010340	3	140up	-0.0668326	0.0914775	0.209065	0.948458	1.32229	1.33108			0.578762
FBgn0046687	2	Tre1	-0.0579373	0.561474	0.578642	0.600648	1.08026				0.578642
FBgn0032639	3	CG18563	-0.012622	0.234095	0.922117	1.12525					0.578106
FBgn0036684	2	CG3764	-1.15247	-0.106759	0.378688	0.776349	1.32042	1.79116			0.577519
FBgn0035375	2	pgant6	-0.976751	-0.374646	0.433525	0.721243	0.916072	0.989555			0.577384
FBgn0266420	3	Ote	-0.00366508	0.144851	0.560033	0.594619	0.923332	1.27294			0.577326
FBgn0083943	3	CG34107	0.308436	0.450073	0.577247	0.809793	0.828435				0.577247
FBgn0000221	2	brn	-0.0291614	0.266339	0.392854	0.760189	1.28775	2.79566			0.576521
FBgn0024806	2	DIP2	-0.0201808	0.380716	0.576465	0.725489	2.10522				0.576465
FBgn0033179	2	p47	-0.518766	-0.232995	0.30654	0.846309	1.20894	1.77119			0.576424
FBgn0028491	2	CG2930	-1.02165	-0.444429	0.1167	1.03614	1.66121	1.70666			0.57642
FBgn0031384	3	CG4238	-0.247875	0.0948593	0.570853	0.581776	0.948402	1.41392			0.576315
FBgn0035901	2	CG6745	-0.541463	-0.437759	0.307794	0.844603	1.02395	1.8945			0.576199
FBgn0039828	3	CG1542	-0.182794	0.261457	0.390201	0.761874	0.799596	1.33069			0.576038
FBgn0030318	2	rho-4	-0.87687	-0.0877768	0.375164	0.776763	0.792043	1.01686			0.575964
FBgn0036403	3	CG6661	0.130551	0.441547	0.574625	0.578924	0.666625				0.574625
FBgn0036825	2	RpL26	-0.541364	-0.290316	0.357253	0.791591	1.61393	2.29371			0.574422
FBgn0032111	3	CG13110	0.263987	0.395378	0.574407	0.673949	1.79558				0.574407
FBgn0030035	3	CG11190	0.130748	0.392694	0.521401	0.626985	0.676929	1.21201			0.574193
FBgn0030691	3	Efhc1.1	-0.556465	0.0232969	0.574186	0.932647	1.03424				0.574186
FBgn0003117	2	pnr	-2.58604	-0.700761	0.573774	0.75989	1.62173				0.573774
FBgn0036551	1	CG17029	-0.0907907	-0.0697343	0.116069	0.532531	0.613211	0.808295	1.1669	3.71793	0.572871
FBgn0036973	3	Rbbp5	0.232141	0.500028	0.572735	0.686256	0.795732				0.572735
FBgn0037902	3	CG5281	-0.451027	-0.234865	0.572209	0.659942	1.18257				0.572209
FBgn0031640	2	Mon1	-0.569928	0.292833	0.570037	0.573782	1.00113	1.37055			0.571909
FBgn0263402	3	CG43448	-1.92871	0.0459733	0.571899	0.615915	0.972972				0.571899
FBgn0032870	3	CG2608	-0.296905	-0.13697	0.438735	0.705025	0.964647	1.40401			0.57188
FBgn0032331	3	CG14913	-0.273631	0.266397	0.571597	0.685709	1.0602				0.571597
FBgn0038158	3	CG14370	-0.537041	0.257006	0.548302	0.593487	0.619214	0.886486			0.570894
FBgn0026190	3	PH4alphaMP	-0.176104	0.203282	0.406741	0.734842	0.745938	1.03152			0.570791
FBgn0039189	3	CG18528	0.0645448	0.224832	0.488203	0.652923	0.853211	1.30599			0.570563
FBgn0033490	3	CG12917	0.0206669	0.377998	0.537737	0.603256	0.627969	0.846013			0.570497
FBgn0032442	3	CG15485	-0.511149	0.012694	0.570052	0.74276	0.775779				0.570052
FBgn0032005	2	Snx6	-0.500859	-0.329494	0.503606	0.636364	0.647726	3.0306			0.569985
FBgn0026396	3	Or22c	0.056818	0.422537	0.540372	0.599304	0.604071	2.07166			0.569838
FBgn0015239	2	Hr78	-0.63949	-0.0605414	0.569175	1.04546	1.48868				0.569175
FBgn0032150	3	CG13123	0.238635	0.542791	0.595481	0.608699					0.569136
FBgn0003710	3	tipE	-0.292122	0.13892	0.568944	0.716461	0.945192				0.568944
FBgn0250791	2	alphaSnap	-0.0397738	0.352728	0.564205	0.573329	0.747164	1.90071			0.568767
FBgn0052053	3	CG32053	0.305435	0.566878	0.570345	0.977718					0.568611
FBgn0034694	2	CG6613	0.0346631	0.344903	0.79215	1.58793					0.568526
FBgn0036461	2	Zip71B	-0.0823664	0.00672247	0.490345	0.646373	0.938064	1.57475			0.568359
FBgn0039812	3	CG15548	-0.0470081	0.48001	0.552937	0.583518	1.2021	1.21397			0.568227
FBgn0052677	2	X11Lbeta	0.0560217	0.293593	0.481761	0.653978	1.02079	2.33415			0.56787
FBgn0034658	1	Grx-1	0.098538	0.116036	0.544244	0.558004	0.577253	0.647881	0.7318	0.979137	0.567628
FBgn0051665	3	wry	-0.265625	0.208204	0.440763	0.692672	0.702312	0.901328			0.566718
FBgn0010397	2	LamC	-0.135911	0.303048	0.472185	0.661065	0.832407	1.57601			0.566625
FBgn0030066	3	CG1885	0.108924	0.431321	0.53283	0.600251	0.612583	0.986544			0.566541
FBgn0037782	3	Npc2d	-0.0863849	-0.0576892	0.566397	1.36019	1.66128				0.566397
FBgn0262975	2	cnc	0.399363	0.435536	0.486336	0.646185	1.43095	2.0116			0.56626
FBgn0028697	3	RpL15	0.0236726	0.217021	0.565908	0.670107	0.779368				0.565908
FBgn0086378	3	Alg-2	-0.716887	0.0733495	0.565622	0.575164	1.15026				0.565622
FBgn0037549	2	CG7878	-1.1803	-0.155486	0.55262	0.577383	0.782915	1.61136			0.565001
FBgn0040038	3	klhl10	-0.351621	-0.224086	0.499752	0.629924	0.732357	0.908389			0.564838
FBgn0038233	2	HtrA2	-0.284433	0.0945964	0.564699	0.571309	1.27142				0.564699
FBgn0030886	3	CG12672	-1.5717	0.128703	0.564656	0.665799	0.760465				0.564656
FBgn0250753	2	kra	-0.83584	-0.408695	0.564642	0.721037	1.20212				0.564642
FBgn0039554	3	CG5003	-0.724317	0.0212837	0.564617	1.11325	2.32762				0.564617
FBgn0035313	3	CG13810	-0.375268	0.0640094	0.410069	0.719134	0.781445	0.804642			0.564601
FBgn0030992	2	CG33253	-0.391087	0.0166251	0.564546	1.07826	1.13935				0.564546
FBgn0039835	3	mRpL32	-0.795091	-0.0597745	0.4906	0.638149	0.664854	0.712932			0.564374
FBgn0027491	1	Cdk5alpha	-1.255	-0.654564	0.245393	0.517346	0.610739	0.892085	1.81721	2.96328	0.564043
FBgn0046706	1	Haspin	-0.590843	0.172434	0.476523	0.563729	1.13553	3.70444	8.22033		0.563729
FBgn0259923	2	Septin4	0.0133919	0.0948208	0.489055	0.637427	0.863492	3.2718			0.563241
FBgn0004896	2	fd59A	-0.309313	-0.155919	0.555577	0.570719	0.61704	0.778588			0.563148
FBgn0038250	3	CG3505	-0.103882	0.370855	0.525481	0.600384	0.618806	0.77354			0.562932
FBgn0039741	2	CG7943	-0.537752	0.0745017	0.253335	0.871599	1.05459	1.24612			0.562467
FBgn0051439	3	Muc96D	-0.18543	0.539443	0.562378	0.698753	0.79424				0.562378
FBgn0020545	2	kraken	-0.682483	0.109775	0.451909	0.672781	1.00779	1.79844			0.562345
FBgn0259173	3	corn	-0.305138	-0.137405	0.533989	0.589836	0.652775	0.797759			0.561912
FBgn0029003	2	mab-21	-1.17192	-0.288285	-0.106483	1.23001	1.62856	4.36066			0.561763
FBgn0035087	2	CG2765	-0.212175	-0.0166849	0.561573	1.12752	2.39735				0.561573
FBgn0039045	1	CG17119	-1.04978	-0.259038	-0.0618724	0.463587	0.659419	0.72158	1.36025	1.79099	0.561503
FBgn0038871	2	CG3337	-0.365612	0.307689	0.474534	0.648432	0.713059	5.45747			0.561483
FBgn0033185	3	CG1603	-0.467929	0.226488	0.895784	1.11423					0.561136
FBgn0261631	3	CG42714	0.151516	0.304901	0.560811	0.818543	0.932533				0.560811
FBgn0053547	2	Rim	-0.129661	0.182972	0.463567	0.65735	0.768864	0.85578			0.560458
FBgn0028983	2	Spn55B	-0.079222	0.393684	0.559934	0.676636	1.46616				0.559934
FBgn0020513	1	ade5	-0.583763	-0.145419	0.118658	0.559925	0.77822	0.790833	0.848278		0.559925
FBgn0085220	3	CG34191	0.320654	0.5498	0.559773	0.572279	0.815049				0.559773
FBgn0035470	2	Ccz1	-0.110078	0.124607	0.559656	0.617585	1.60195				0.559656
FBgn0037003	3	CG18281	-0.511611	0.471219	0.647175	0.71679					0.559197
FBgn0003559	3	su(f)	-0.26165	0.173705	0.465007	0.652553	1.52485	3.62361			0.55878
FBgn0029823	1	CG3011	-1.57707	0.0301432	0.510895	0.558723	0.591875	0.998741	3.54713		0.558723
FBgn0011294	3	a5	-1.4465	0.150194	0.365692	0.751343	0.771016	1.31427			0.558517
FBgn0039486	2	caix	-0.449068	-0.388498	0.558269	0.566414	0.740491				0.558269
FBgn0037231	2	Vps24	-0.31872	-0.128494	0.365297	0.75084	1.1737	3.08827			0.558068
FBgn0034157	3	resilin	-0.203221	0.2542	0.557369	0.576739	0.642062				0.557369
FBgn0031628	2	CG3294	-0.291167	0.164457	0.339337	0.774724	0.8728	1.00626			0.557031
FBgn0262617	1	CG43143	-0.80672	0.0990237	0.265141	0.556852	0.677285	0.940298	1.08248		0.556852
FBgn0264855	2	AP-2alpha	-0.223691	0.191185	0.514831	0.598774	1.00767	1.04983			0.556803
FBgn0035572	3	CG13711	-0.565629	-0.0171067	0.535678	0.577842	0.777967	1.02165			0.55676
FBgn0033170	3	sPLA2	-1.77148	-0.0321721	0.543259	0.569907	0.842538	1.06948			0.556583
FBgn0039124	2	tbrd-1	-0.253149	-0.106274	0.556263	0.81338	1.54408				0.556263
FBgn0045443	3	mthl11	0.178463	0.480513	0.55606	0.610836	1.69764				0.55606
FBgn0030813	3	CG4949	-0.27928	0.535579	0.576529	0.745328					0.556054
FBgn0033369	3	CG8197	-0.155511	0.238574	0.500195	0.6114	0.66753	0.93015			0.555798
FBgn0266918	3	CG32486	0.267102	0.27549	0.440145	0.670154	0.843783	0.942101			0.55515
FBgn0036227	3	CG17826	0.1849	0.435687	0.538347	0.571572	0.870137	1.14307			0.55496
FBgn0050411	3	CG30411	-0.052838	-0.0291397	0.554171	0.91751	1.02737				0.554171
FBgn0262169	2	magu	-1.2087	0.0631471	0.553937	0.929834	2.1978				0.553937
FBgn0011559	3	Acp36DE	0.286169	0.48427	0.623539	0.895521					0.553905
FBgn0039886	3	CG2003	0.121709	0.214293	0.449058	0.658723	0.843919	1.54805			0.553891
FBgn0038903	3	RpI12	0.125087	0.391762	0.515063	0.592117	0.600443	0.831305			0.55359
FBgn0000064	2	Ald	0.189534	0.361317	0.528723	0.57825	0.958928	2.19517			0.553487
FBgn0029711	2	Usf	-0.289525	0.402872	0.704041	1.2969					0.553457
FBgn0039274	3	CG11920	-0.0116734	0.338014	0.553242	1.42126	1.47763				0.553242
FBgn0033110	3	CG9447	-0.325737	0.195948	0.552793	0.871533	1.30002				0.552793
FBgn0051908	3	CG31908	0.00743755	0.229516	0.234347	0.870832	1.05125	1.38091			0.552589
FBgn0025865	2	Cortactin	0.15606	0.306785	0.551784	0.626575	0.988321				0.551784
FBgn0085203	3	CG34174	0.183143	0.303519	0.551289	0.982237	1.42452				0.551289
FBgn0037038	3	CG11037	-1.31787	-1.15377	0.503165	0.598987	0.831441	1.01495			0.551076
FBgn0051343	2	CG31343	-0.3793	0.373983	0.545411	0.556692	0.797915	2.05777			0.551052
FBgn0040281	2	Aplip1	-1.02893	0.0893843	0.330855	0.770018	0.805142	7.70284			0.550436
FBgn0053172	3	CG33172	-0.111618	-0.0734011	0.474501	0.625536	0.73392	0.771078			0.550019
FBgn0015024	1	CkIalpha	-1.18942	0.0304191	0.441226	0.549943	0.70224	0.7344	1.21672		0.549943
FBgn0015359	3	CG2034	-0.616408	0.0399343	0.483518	0.615633	1.02038	1.18101			0.549575
FBgn0026199	2	myo	-0.271099	0.355603	0.743474	2.39597					0.549538
FBgn0053300	3	Muc30E	0.0700278	0.416699	0.549426	0.649006	0.953922				0.549426
FBgn0003435	2	sm	-0.886163	0.109779	0.185868	0.912961	0.996147	1.22287			0.549415
FBgn0030050	3	CG12111	-0.654915	0.395321	0.549348	0.622556	0.718927				0.549348
FBgn0261274	1	Ero1L	-0.699939	0.115903	0.17452	0.441092	0.657526	0.733719	0.798146	0.93973	0.549309
FBgn0004449	2	Ten-m	-0.247588	0.148695	0.949044	3.24411					0.548869
FBgn0085361	3	CG34332	-0.0257595	0.367545	0.730164	0.784649					0.548854
FBgn0002973	2	numb	0.0907246	0.277719	0.5323	0.564076	0.628272	4.44973			0.548188
FBgn0028944	2	Semp1	-0.183445	0.359128	0.736234	1.07009					0.547681
FBgn0032884	3	Pomp	-0.21465	0.470352	0.512127	0.582411	1.45396	1.55747			0.547269
FBgn0263400	3	CG43446	-0.279786	0.0800708	0.271798	0.822107	0.840795	1.61327			0.546952
FBgn0035601	2	Uev1A	0.274686	0.468315	0.54658	0.726063	1.10097				0.54658
FBgn0030000	3	CG2260	0.0440398	0.246097	0.546401	0.715238	1.03369				0.546401
FBgn0266354	2	CG45002	0.21996	0.488356	0.546187	0.717622	0.861097				0.546187
FBgn0038082	2	CG5724	0.00450035	0.529699	0.546083	1.07928	1.98907				0.546083
FBgn0034697	2	GM130	-1.13289	-0.340369	0.179628	0.912243	1.28343	1.29838			0.545935
FBgn0036476	3	sstn	-0.482116	0.350824	0.740929	0.913912					0.545877
FBgn0261797	3	Dhc64C	-0.176101	-0.107155	0.315809	0.775496	0.852026	0.894898			0.545652
FBgn0260763	3	CG42561	0.148281	0.379642	0.711583	1.25056					0.545613
FBgn0262893	3	CG43248	-1.43554	0.0958777	0.545419	0.809497	1.61975				0.545419
FBgn0024728	2	Slip1	-0.194353	0.29706	0.79355	1.566					0.545305
FBgn0039396	2	CCAP-R	-0.546188	-0.186411	0.0272865	1.06318	1.89942	9.24898			0.545235
FBgn0023506	3	Es2	-0.0573948	0.211061	0.49988	0.590317	0.804117	0.993172			0.545099
FBgn0035356	3	CG16986	-0.155836	0.0285789	0.299962	0.790148	0.806716	0.858533			0.545055
FBgn0036386	3	CG8833	0.0106598	0.0968154	0.440791	0.649023	0.649398	1.49379			0.544907
FBgn0040260	2	Ugt36Bc	-1.16968	-0.676508	0.54472	0.553647	0.863998				0.54472
FBgn0001981	2	esg	-0.022002	0.189957	0.898874	3.58863					0.544415
FBgn0260442	2	rhea	-0.35704	0.0400374	0.151503	0.936596	1.40898	1.56152			0.54405
FBgn0036286	3	CG10616	-0.684334	0.118464	0.543965	0.687939	0.797564				0.543965
FBgn0261617	2	nej	-0.0305932	0.378904	0.543637	0.548307	1.69828				0.543637
FBgn0035594	3	CG4597	0.0422603	0.259359	0.543586	0.642552	1.05492				0.543586
FBgn0034323	3	CG18537	-0.301885	-0.293222	0.543124	1.77945	1.89309				0.543124
FBgn0022984	2	qkr58E-3	-0.985677	0.441255	0.542143	0.544058	1.34758	1.5678			0.543101
FBgn0259210	2	prom	-0.529408	-0.311045	0.542966	1.07312	5.02097				0.542966
FBgn0014037	2	Su(Tpl)	-1.1129	0.0143144	0.447877	0.637931	1.1068	1.11002			0.542904
FBgn0032961	2	CG1416	-0.0801266	0.452951	0.536646	0.54889	0.555538	0.903502			0.542768
FBgn0030183	2	CG15309	-0.696052	-0.0932996	0.542757	0.642854	1.07572				0.542757
FBgn0031099	3	CG17065	-0.178185	0.422779	0.501146	0.584332	0.811263	1.57481			0.542739
FBgn0039862	3	kek6	0.0931494	0.332701	0.752486	0.898044					0.542594
FBgn0034153	3	Acp53C14b	0.0225044	0.246462	0.542259	0.544726	1.54911				0.542259
FBgn0083991	3	CG34155	-0.552581	0.340988	0.525402	0.558441	0.792966	0.804892			0.541921
FBgn0032144	2	CG17633	-0.827217	-0.179941	0.540732	0.642556	1.25371				0.540732
FBgn0033798	3	CG15870	-0.193093	0.366067	0.540561	0.64262	1.29508				0.540561
FBgn0039562	1	Gp93	-0.296623	0.06565	0.352372	0.464318	0.61595	0.636029	1.00304	1.39226	0.540134
FBgn0037351	3	RpL13A	0.0449899	0.254236	0.268022	0.812204	0.936737	1.27499			0.540113
FBgn0029666	3	CG10803	0.170958	0.252548	0.440878	0.639026	0.667428	0.743923			0.539952
FBgn0032314	2	CG7309	-0.128065	0.405069	0.674379	1.0548					0.539724
FBgn0051954	2	CG31954	0.152877	0.291085	0.539302	0.80978	1.00449				0.539302
FBgn0041605	2	cpx	-0.792822	-0.261237	0.522439	0.555586	1.38475	3.87212			0.539013
FBgn0034706	3	CG11275	-0.33899	0.327904	0.75008	0.932516					0.538992
FBgn0032168	3	CG13126	-0.917005	0.159564	0.538562	1.13448	1.48854				0.538562
FBgn0039938	2	Sox102F	-0.253997	-0.0212041	0.213473	0.861643	0.983643	4.11885			0.537558
FBgn0085443	2	spri	-0.320785	-0.242923	0.317232	0.757525	0.918385	1.65583			0.537378
FBgn0037646	3	CAHbeta	0.143826	0.197813	0.536919	0.675739	0.814334				0.536919
FBgn0035425	1	CG17746	-0.666183	0.228996	0.347342	0.382714	0.690497	1.02638	1.58753	3.42966	0.536605
FBgn0030634	2	CG9164	-1.14591	-0.194089	0.114281	0.958914	1.39318	1.75545			0.536597
FBgn0001187	1	Hex-C	-0.842169	-0.452786	-0.277002	0.30801	0.764826	1.40344	1.48959	1.62131	0.536418
FBgn0003676	3	T-cp1	-0.340115	0.493066	0.579356	1.17292					0.536211
FBgn0035104	2	CG13875	-1.01026	0.166349	0.535961	0.544737	2.05938				0.535961
FBgn0034838	3	CG12782	0.372512	0.513894	0.53595	0.62602	0.821522				0.53595
FBgn0034249	3	RhoGAP54D	0.0219806	0.0381236	0.432946	0.638221	0.641943	0.915245			0.535583
FBgn0030563	3	betaNACtes2	0.0390621	0.482432	0.5881	0.593622					0.535266
FBgn0052106	3	CG32106	0.484627	0.488699	0.581697	0.636067					0.535198
FBgn0033464	2	CG1441	-0.641035	0.201903	0.535163	0.589793	4.22037				0.535163
FBgn0262999	3	CG43307	-0.128249	0.368509	0.701774	1.38904					0.535142
FBgn0039738	3	Mgat2	-0.581647	0.0653363	0.378314	0.69195	0.721957	0.806843			0.535132
FBgn0265833	3	CG44622	0.355743	0.404155	0.534799	0.68816	1.4917				0.534799
FBgn0034745	3	CG4329	0.20382	0.20781	0.444077	0.625328	0.659395	1.0301			0.534702
FBgn0015037	2	Cyp4p1	0.256331	0.351569	0.534576	0.617682	0.791383				0.534576
FBgn0011289	2	TfIIA-L	-0.697635	0.0329452	0.449237	0.618565	1.176	1.63309			0.533901
FBgn0031472	3	CG2983	-0.741634	0.0873562	0.533866	0.573943	1.00791				0.533866
FBgn0034975	2	enok	-0.252925	0.0637699	0.129343	0.938364	1.01683	1.0577			0.533853
FBgn0087012	2	5-HT2A	-0.757045	0.0788396	0.179397	0.888128	0.895722	1.86742			0.533762
FBgn0031725	2	DIP-eta	0.00733862	0.195945	0.871507	1.23764					0.533726
FBgn0032688	3	CG15160	-0.130366	0.0879291	0.533718	0.814791	0.854882				0.533718
FBgn0035785	3	ppk26	0.162311	0.248169	0.533712	0.783374	1.08881				0.533712
FBgn0034217	3	Lhr	-0.329061	0.406375	0.430882	0.636179	0.649575	0.886844			0.53353
FBgn0038122	3	CG8138	0.316069	0.374411	0.692077	1.30982					0.533244
FBgn0036617	3	Cpr72Ea	-0.266444	0.303388	0.763067	0.844492					0.533228
FBgn0033097	2	Zip42C.2	0.0338796	0.328458	0.532667	0.915193	2.90737				0.532667
FBgn0040228	3	DCTN5-p25	-0.493755	-0.402734	-0.142343	1.2076	1.27585	1.30789			0.532628
FBgn0035264	3	Oseg4	0.0214259	0.0527737	0.396556	0.668579	0.823268	1.33501			0.532568
FBgn0037456	3	CG1138	-0.263606	0.107966	0.531932	0.603648	0.71911				0.531932
FBgn0023129	1	aay	-0.700772	0.245282	0.317681	0.44625	0.617441	0.680237	0.952615	1.41538	0.531846
FBgn0024997	3	CG2681	-0.729147	-0.674594	0.404701	0.658842	0.786801	1.90683			0.531771
FBgn0039471	2	CG6295	-0.144318	-0.0766155	0.530316	0.532397	1.12663	4.15161			0.531356
FBgn0039501	2	CG5987	-1.11564	-0.173602	0.0210735	1.04153	1.13801	2.95474			0.531303
FBgn0034317	3	CG14499	0.0136951	0.290735	0.530923	0.648501	0.936745				0.530923
FBgn0053687	3	CG33687	-0.148187	0.423376	0.638024	1.14101					0.5307
FBgn0032727	2	CG10623	-0.669755	0.00669829	0.530233	1.11753	1.33049				0.530233
FBgn0040752	2	Prosap	-0.544586	-0.00617504	0.275074	0.7844	1.04385	1.05357			0.529737
FBgn0250848	3	26-29-p	-0.157408	0.455875	0.529457	0.59724	0.627054				0.529457
FBgn0036969	3	Spn77Bb	-0.639477	-0.398805	0.492302	0.566144	0.625826	0.97883			0.529223
FBgn0261086	2	Syt14	-1.15265	0.203642	0.259221	0.798398	1.5961	1.6774			0.52881
FBgn0002736	2	mago	-0.177318	0.513834	0.542484	0.703494					0.528159
FBgn0029897	2	RpL17	-0.446157	0.0615248	0.528063	1.70781	5.91818				0.528063
FBgn0050447	3	CG30447	0.429887	0.482483	0.573568	0.607366					0.528025
FBgn0051139	2	CG31139	-0.125817	0.35087	0.527975	0.565727	0.852248				0.527975
FBgn0029958	1	Pdp	-1.92694	-0.245578	-0.0491225	-0.0262697	1.08162	1.30908	1.33995	1.73045	0.527676
FBgn0085325	3	CG34296	-0.235406	-0.0352507	0.446234	0.608331	0.650537	0.782209			0.527283
FBgn0030503	3	Tango2	-0.447793	0.323921	0.486055	0.568505	0.599904	0.671892			0.52728
FBgn0038596	3	CG14312	0.303355	0.425257	0.522087	0.531701	0.573621	0.900527			0.526894
FBgn0041243	3	Gr43a	-0.146892	0.330175	0.526445	0.526966	0.74674	1.1026			0.526706
FBgn0030008	2	CG2129	-1.18983	-1.08548	0.382923	0.670395	1.48209	1.58607			0.526659
FBgn0025809	2	Paf-AHalpha	-0.0418969	0.319485	0.45259	0.600682	0.690851	1.1006			0.526636
FBgn0037818	1	CG6465	-0.772299	0.297303	0.39159	0.511682	0.541229	0.660318	0.673205	1.02262	0.526456
FBgn0015584	3	Acp53Ea	0.150331	0.335775	0.526375	0.634401	0.642294				0.526375
FBgn0052263	3	CG32263	-0.404683	-0.169596	0.199878	0.852348	1.01385	1.4054			0.526113
FBgn0054011	3	CG34011	-0.324209	0.231888	0.526103	0.764684	0.97981				0.526103
FBgn0031710	3	Vps52	0.121993	0.454567	0.596823	0.646623					0.525695
FBgn0050187	3	CG30187	0.231844	0.450218	0.600261	0.991951					0.52524
FBgn0259745	3	wech	-0.0246655	0.0269002	0.448964	0.601319	0.619764	1.286			0.525142
FBgn0044809	3	TotZ	0.440134	0.460758	0.58926	0.893627					0.525009
FBgn0028900	3	CG18518	-0.329544	0.0189703	0.416866	0.633075	0.708712	0.890446			0.52497
FBgn0032671	3	CG7200	-0.0624035	0.14732	0.321625	0.72831	0.856379	1.17516			0.524967
FBgn0035703	3	CG8270	-0.169624	-0.00432108	0.510015	0.538669	0.750721	1.26569			0.524342
FBgn0034660	2	lox2	-0.0869655	-0.0414103	0.125408	0.922833	0.974977	2.06296			0.524121
FBgn0050037	3	CG30037	-0.236583	0.379333	0.433552	0.613977	0.726238	0.968679			0.523764
FBgn0040068	2	Vav	-0.216481	0.30769	0.428233	0.618719	1.73949	6.81025			0.523476
FBgn0035922	3	Pex7	0.0279769	0.279143	0.436969	0.609712	0.846473	0.981069			0.523341
FBgn0032851	3	CG13970	-0.0410007	0.402247	0.523223	0.544312	0.851022				0.523223
FBgn0052225	3	CG32225	0.273215	0.358224	0.400263	0.645496	0.67251	0.896869			0.522879
FBgn0030389	3	CG15927	-0.156061	0.307244	0.738126	1.06877					0.522685
FBgn0053978	3	CG33978	-1.48456	-0.279173	0.347558	0.697753	0.86711	1.27941			0.522656
FBgn0038400	2	CG5903	-0.50796	0.305153	0.486269	0.55859	0.581945	6.15578			0.52243
FBgn0032955	1	CG2201	-0.849731	-0.769558	0.412429	0.519662	0.525015	0.706203	0.973454	1.04378	0.522339
FBgn0023214	3	edl	-0.192835	0.129839	0.497141	0.547511	0.563538	1.16199			0.522326
FBgn0034827	2	Klp59D	-1.04514	-0.504575	0.522119	0.525504	0.738608				0.522119
FBgn0037413	3	Osi5	0.119578	0.390666	0.516507	0.527488	0.706727	0.732488			0.521997
FBgn0035132	3	mthl10	0.42292	0.4724	0.5715	1.32637					0.52195
FBgn0038470	3	CG18213	0.302723	0.488236	0.521919	0.532263	0.661831				0.521919
FBgn0036640	2	nxf2	-2.77618	0.481938	0.561789	0.630972					0.521863
FBgn0085265	3	CG34236	0.262056	0.3743	0.5218	0.743502	0.89018				0.5218
FBgn0033969	2	CG10202	-1.54661	-0.578816	0.424697	0.618887	0.679683	1.55522			0.521792
FBgn0004363	1	porin	-0.608967	-0.150311	0.256903	0.354792	0.688261	0.945119	1.34278	2.0571	0.521526
FBgn0036349	3	SNCF	-0.0480606	0.0188183	0.41524	0.627197	0.667765	0.86401			0.521219
FBgn0261634	3	CG42717	-0.076546	0.232527	0.397008	0.644655	0.840789	1.16553			0.520832
FBgn0031390	3	tho2	-0.743082	0.248117	0.453888	0.587425	0.893916	1.12691			0.520657
FBgn0036105	2	Blos4	-0.453845	0.0181508	1.02289	2.51085					0.52052
FBgn0023083	1	fray	-1.24064	0.167049	0.343661	0.696769	0.757723	0.864356			0.520215
FBgn0038419	3	CG14879	-0.503571	-0.0600503	0.519919	0.737492	0.896692				0.519919
FBgn0086784	2	stmA	-0.443422	-0.118858	-0.0122087	1.05085	2.07274	3.48603			0.519318
FBgn0036984	1	CG13248	-0.291134	0.0285841	0.221832	0.237916	0.800085	0.896034	1.09931	1.13104	0.519
FBgn0040506	2	ACXE	-0.147543	-0.0550225	0.207748	0.829961	1.39118	2.50903			0.518855
FBgn0051231	3	CG31231	-0.811813	-0.243228	0.518281	0.532533	1.61812				0.518281
FBgn0032161	3	CG4594	0.0799881	0.290462	0.518071	0.623147	0.850947				0.518071
FBgn0039928	2	Cals	-0.804182	0.0348748	1.00067	2.13002					0.517775
FBgn0033778	3	CG3790	-0.729142	0.379175	0.447938	0.587253	0.646387	0.79247			0.517595
FBgn0259975	3	Sfp87B	-0.195003	0.39036	0.644273	0.722405					0.517316
FBgn0263029	2	CG43324	-0.405642	-0.00465752	0.485831	0.548799	0.99113	1.68587			0.517315
FBgn0029504	2	CHES-1-like	-0.716014	0.189963	0.431507	0.602839	1.09601	1.56055			0.517173
FBgn0027587	1	CG7028	-0.73498	-0.329979	0.275216	0.511581	0.522345	0.551805	1.08996	1.34723	0.516963
FBgn0034795	3	MED23	-0.475558	-0.446545	0.50167	0.532018	0.623544	0.821413			0.516844
FBgn0037130	2	Syn1	-0.00414864	0.362408	0.516682	0.571337	1.56995				0.516682
FBgn0034730	2	ppk12	-0.382157	-0.303859	0.134692	0.898588	1.23678	2.27448			0.51664
FBgn0031637	3	mxt	0.187161	0.236906	0.390788	0.642067	0.662802	0.802825			0.516428
FBgn0265263	3	CG42688	-0.003191	0.323416	0.360694	0.67188	1.03541	1.06631			0.516287
FBgn0036938	3	CG14187	0.317901	0.464842	0.516178	0.690682	0.703794				0.516178
FBgn0037234	3	CG9795	-0.132415	0.414313	0.458993	0.572745	0.843037	0.857208			0.515869
FBgn0029821	2	CG4020	-1.13267	0.00977251	0.412673	0.618828	1.0312	8.83838			0.515751
FBgn0040365	3	CG14628	-0.456473	0.0921808	0.436945	0.594464	0.684778	0.806166			0.515704
FBgn0003371	1	sgg	-0.92625	-0.111765	0.426132	0.605144	0.67582	1.06245			0.515638
FBgn0260944	2	Rbp1	-0.875618	0.191564	0.399527	0.631102	1.27789	3.38309			0.515314
FBgn0040070	2	Trx-2	-1.07883	0.198419	0.448704	0.580474	0.829021	1.42458			0.514589
FBgn0051693	3	CG31693	-0.10015	0.114327	0.514399	0.577218	1.13148				0.514399
FBgn0034546	2	CG13442	0.104565	0.108916	0.431932	0.596144	0.624322	1.25293			0.514038
FBgn0035583	3	CG13704	0.00310805	0.175063	0.433338	0.594385	0.632289	1.3282			0.513861
FBgn0035106	2	rno	-1.62576	-0.328141	0.202238	0.825265	1.17902	1.30823			0.513752
FBgn0046704	2	Liprin-alpha	-0.555839	-0.0896259	1.11514	1.33811					0.512757
FBgn0035335	2	mRpL23	0.0732181	0.277235	0.512616	0.756382	1.29025				0.512616
FBgn0030904	3	upd2	-0.0247624	0.328953	0.459954	0.564939	0.698489	0.729118			0.512447
FBgn0030678	3	CG11679	-0.0333474	0.447558	0.576845	0.863259					0.512202
FBgn0265469	3	CG44362	0.266058	0.393999	0.630077	0.694853					0.512038
FBgn0028325	2	l(1)G0334	-0.0298443	0.196712	0.511487	0.87318	1.96774				0.511487
FBgn0032188	3	CG13137	-0.350859	0.123172	0.316206	0.706586	0.852556	1.69295			0.511396
FBgn0032913	3	CG9259	-0.140947	-0.0688022	0.339573	0.682612	0.717435	0.76526			0.511092
FBgn0039270	3	PQBP1	0.0558883	0.133921	0.509395	0.512752	0.533671	1.49757			0.511073
FBgn0003285	2	rst	-0.0835283	0.208968	0.387316	0.634819	1.07056	2.0955			0.511067
FBgn0034394	3	CG15096	-0.0318618	0.239191	0.510975	0.716242	0.845572				0.510975
FBgn0000094	3	Anp	-0.769361	0.153336	0.510797	0.849101	0.860648				0.510797
FBgn0040730	3	CG15127	-0.105721	-0.0890753	0.467554	0.553586	0.652447	0.695587			0.51057
FBgn0033880	3	CG6553	-0.521944	0.0451548	0.43222	0.5889	0.801012	0.801891			0.51056
FBgn0264299	3	CG43777	0.17599	0.323195	0.379883	0.640367	0.692728	0.780131			0.510125
FBgn0266724	2	Trs20	-0.536951	0.506352	0.509767	0.836608	0.898433				0.509767
FBgn0040491	2	Buffy	-0.193376	0.208284	0.509584	0.684466	1.08297				0.509584
FBgn0040588	3	CG13841	-0.0219253	0.0235066	0.509385	0.552751	0.572929				0.509385
FBgn0039690	3	CG1969	-0.127768	-0.0757409	0.509305	0.933162	1.89774				0.509305
FBgn0039832	3	CG15563	-0.0713029	0.186537	0.406408	0.611917	1.03801	1.59742			0.509162
FBgn0030788	2	Sap30	-0.0903274	0.148475	0.425364	0.592432	0.67263	0.811003			0.508898
FBgn0038660	3	CG14291	-1.39674	-0.78458	0.508857	0.601793	0.623462				0.508857
FBgn0016120	3	ATPsynD	0.0155458	0.29107	0.507878	0.781902	1.35058				0.507878
FBgn0038139	2	PK2-R2	-1.31362	0.0588671	0.351115	0.664439	1.1464	2.07892			0.507777
FBgn0032175	3	CG13131	0.448355	0.455821	0.507683	0.536473	0.632765				0.507683
FBgn0041630	2	Hexo1	-0.280243	0.0300913	0.507648	0.591028	0.663196				0.507648
FBgn0015544	1	spag	-0.926929	-0.597023	-0.140783	0.266161	0.748808	1.32099	1.89217	4.09548	0.507484
FBgn0014380	3	RhoL	-0.310921	0.117746	0.464135	0.550797	0.642004	0.69218			0.507466
FBgn0039627	3	CG11837	-0.159378	0.493051	0.520328	0.615572					0.50669
intergenic	1	N/A	0.210124	0.240943	0.446608	0.496971	0.516055	1.33066	1.70547	4.85211	0.506513
FBgn0085453	2	CG34424	-0.684182	-0.361686	0.0789233	0.933977	0.964437	1.99753			0.50645
FBgn0039175	1	beta-PheRS	-0.570688	0.102623	0.198719	0.315453	0.696229	1.02318	1.51104	2.7178	0.505841
FBgn0038296	2	CG6752	-0.130374	-0.101341	0.340959	0.669894	0.834046	0.929148			0.505426
FBgn0040056	1	CG17698	-1.06961	-0.214124	-0.146622	1.15731	1.93236	2.22656			0.505345
FBgn0051975	3	CG31975	0.172997	0.295614	0.429722	0.580926	0.764567	1.19461			0.505324
FBgn0002917	3	na	-0.306572	0.457395	0.500425	0.510213	0.697978	1.73708			0.505319
FBgn0263849	3	CG43710	0.0340432	0.241777	0.505172	0.531472	1.11879				0.505172
FBgn0260858	3	Ykt6	-0.674483	-0.356123	0.311048	0.698836	1.03349	1.22842			0.504942
FBgn0036300	2	CG10688	-0.841164	0.119096	0.156368	0.852777	0.964513	1.01345			0.504572
FBgn0000244	2	by	-0.654868	-0.0453335	0.504476	1.4842	5.34046				0.504476
FBgn0028394	3	CG17834	0.0567111	0.224535	0.347387	0.660432	0.751558	1.06325			0.50391
FBgn0261929	2	5-HT2B	-1.13164	0.20276	0.468779	0.538908	0.694809	1.10786			0.503843
FBgn0030799	3	CG4872	-0.10737	0.36738	0.640143	0.823358					0.503761
FBgn0261270	1	SelD	-1.85412	-0.243538	0.257622	0.503161	0.594314	1.04113	1.39079		0.503161
FBgn0267330	2	KdelR	-0.241407	0.177364	0.503097	1.95218	6.62049				0.503097
FBgn0039312	3	CG10514	0.223994	0.332533	0.455698	0.54981	0.734213	1.42254			0.502754
FBgn0004168	2	5-HT1A	-1.18099	-0.327495	0.48288	0.522323	2.0279	4.03636			0.502602
FBgn0028570	2	robl22E	0.297267	0.367936	0.424872	0.580155	0.668962	2.13984			0.502514
FBgn0010380	2	AP-1-2beta	-0.746811	-0.41758	0.369209	0.635371	0.648391	1.80172			0.50229
FBgn0036360	3	CG10713	-1.06184	0.250793	0.431671	0.572671	0.584157	0.692025			0.502171
FBgn0051041	3	CG31041	-0.777799	0.397627	0.454146	0.54995	0.610083	1.133			0.502048
FBgn0023545	3	CG4406	-0.249527	0.130518	0.501893	0.874753	1.13696				0.501893
FBgn0261582	3	CG42692	0.055069	0.191924	0.501634	0.759465	1.12389				0.501634
FBgn0052580	3	Muc14A	0.296286	0.411608	0.591422	0.698628					0.501515
FBgn0053181	2	CG33181	0.0256821	0.0849739	0.501463	0.871543	0.895847				0.501463
FBgn0036499	2	CG7276	-0.12818	0.216749	0.786073	1.8289					0.501411
FBgn0034296	3	CG10912	-0.00601175	0.156762	0.501348	0.977249	1.02549				0.501348
FBgn0026402	3	NiPp1	-0.363669	-0.170282	0.500867	0.601286	0.660238				0.500867
FBgn0034688	3	CG11474	-0.51059	-0.120363	0.400444	0.601089	0.616666	1.36701			0.500766
FBgn0053198	3	pen-2	-0.00570218	0.317257	0.684064	0.87997					0.500661
FBgn0265669	3	CG44476	-1.25567	-0.0665241	1.06778	3.56854					0.500626
FBgn0039232	3	sosie	-0.20672	0.260128	0.491481	0.509401	0.520661	0.787068			0.500441
FBgn0026373	3	RpII33	-0.121167	-0.0897605	0.500145	0.596193	0.649199				0.500145
FBgn0263999	3	CG43742	0.0533433	0.362774	0.500129	0.656454	1.1405				0.500129
FBgn0037824	3	CG14684	-0.0296848	0.236224	0.500026	0.54168	0.633015				0.500026
FBgn0051960	3	CG31960	-0.547755	-0.452697	0.499922	0.500709	0.534467				0.499922
FBgn0001108	3	DCTN1-p150	-0.0525884	0.304243	0.409051	0.590405	0.606034	0.733148			0.499728
FBgn0023458	2	Rbcn-3A	-1.96749	0.333681	0.424726	0.573861	0.970236	4.26547			0.499293
FBgn0032346	3	Csl4	-0.280575	0.307772	0.319698	0.678732	0.705313	0.944341			0.499215
FBgn0052190	2	NUCB1	-0.855482	-0.0391592	0.499086	0.956702	1.62023				0.499086
FBgn0039616	3	CG11828	-0.123737	0.36688	0.499014	0.515497	0.540042				0.499014
FBgn0032563	3	CG15258	0.0713662	0.233922	0.374508	0.623468	0.798823	1.2597			0.498988
FBgn0017414	2	cag	-0.229298	0.135592	0.498974	0.514248	1.7947				0.498974
FBgn0037170	2	Trxr-2	0.095121	0.183325	0.493953	0.503592	0.996863	1.8759			0.498773
FBgn0053182	2	Kdm4B	-0.595885	0.221756	0.498375	0.627291	1.58002				0.498375
FBgn0265201	3	CG44261	-0.390888	-0.0475989	0.434879	0.560945	0.60986	0.640574			0.497912
FBgn0033720	3	CG13160	-0.56736	0.345894	0.497744	0.537423	0.867477				0.497744
FBgn0261554	2	CG42672	-1.47077	-0.993826	0.438547	0.556714	0.91992	7.91949			0.497631
FBgn0039084	3	CG10175	-0.661002	0.165073	0.352836	0.641276	0.764296	0.879534			0.497056
FBgn0040715	3	CG15386	-0.0868363	0.0688378	0.452566	0.541438	0.650228	0.682601			0.497002
FBgn0052708	3	CG32708	-0.705261	-0.0972088	0.307651	0.686288	0.973087	1.40503			0.49697
FBgn0051406	3	CG31406	-0.965519	0.31585	0.677824	0.690245					0.496837
FBgn0003655	3	swa	-0.874505	-0.470544	0.442603	0.550638	1.11377	1.40374			0.496621
FBgn0034566	3	CG9313	-0.374152	0.280086	0.423475	0.569638	0.688793	0.824441			0.496557
FBgn0026317	3	Tsc1	0.0337216	0.370738	0.49645	0.601425	1.0993				0.49645
FBgn0259958	3	Sfp24F	-0.259034	0.343749	0.496404	0.764252	1.15514				0.496404
FBgn0031912	3	CG5261	-0.347234	-0.186265	0.317334	0.675032	0.92736	1.69923			0.496183
FBgn0024973	3	CG2701	-0.408954	0.409243	0.468019	0.524099	0.81919	0.940392			0.496059
FBgn0035917	2	Zasp66	-0.373945	-0.060915	0.380689	0.611164	0.974258	1.04406			0.495926
FBgn0041188	2	Atx2	-0.333142	0.361864	0.629988	3.375					0.495926
FBgn0000439	2	Dfd	0.0319458	0.269972	0.327881	0.663231	1.34422	1.74878			0.495556
FBgn0033933	2	CG10104	0.120779	0.276011	0.476948	0.513587	0.599326	3.14657			0.495267
FBgn0028895	3	CG17328	-0.835764	-0.206655	0.36867	0.621748	0.666643	1.14669			0.495209
FBgn0260941	2	app	-0.114945	0.475348	0.514795	0.708207					0.495072
FBgn0028694	3	Rpn11	-0.156253	0.429066	0.494476	0.835517	1.54817				0.494476
FBgn0011277	2	HLH4C	-0.0137248	0.423763	0.564238	0.800135					0.494001
FBgn0085440	2	Lgr4	-0.472074	0.0263607	0.429368	0.557926	1.0957	1.28637			0.493647
FBgn0033280	3	CG12126	-0.286878	0.127231	0.47184	0.515428	0.609608	0.630429			0.493634
FBgn0030697	1	CG8565	-1.61359	-1.13643	-0.643359	-0.0568975	1.04392	1.07937	1.32868	2.24384	0.493512
FBgn0038047	2	CG5245	-0.577103	-0.368739	0.493173	0.855169	1.51237				0.493173
FBgn0035464	3	CG12006	-0.144815	-0.104891	0.365809	0.619945	0.750344	1.14345			0.492877
FBgn0037912	3	sea	-0.306777	0.346129	0.485585	0.499391	0.757804	1.22182			0.492488
FBgn0015790	2	Rab11	-0.596532	0.185016	0.492165	0.762855	1.04815				0.492165
FBgn0052643	3	CG32643	-0.685427	-0.493231	0.488154	0.496072	0.533865	0.626954			0.492113
FBgn0261020	3	wol	-1.60671	0.427687	0.49206	0.96318	1.26105				0.49206
FBgn0037036	3	Sems	-0.712329	-0.431315	0.489532	0.49443	0.496445	0.875987			0.491981
FBgn0011655	3	Med	-1.06599	0.341061	0.38645	0.597438	0.83937	1.84111			0.491944
FBgn0033876	2	Syngr	-0.28177	0.00667256	0.491866	0.655316	1.11645				0.491866
FBgn0001099	2	gdl	-0.560144	-0.456643	0.491723	0.527621	1.13215				0.491723
FBgn0030294	3	Pa1	0.405213	0.432792	0.437222	0.54593	0.8511	1.28653			0.491576
FBgn0036522	3	CG7372	0.131488	0.222547	0.491541	1.07454	1.11845				0.491541
FBgn0039240	2	CG3744	-0.985289	-0.401651	0.110043	0.872502	0.991253	1.20868			0.491272
FBgn0034611	2	MFS16	-0.325581	-0.252433	0.45902	0.523238	1.60464	2.57876			0.491129
FBgn0029629	3	eIF3ga	-0.108387	0.106025	0.385469	0.596635	0.890254	1.56173			0.491052
FBgn0039444	3	TwdlD	-0.13928	-0.0419987	0.33325	0.648826	0.859414	0.89672			0.491038
FBgn0028684	3	Rpt5	-0.306483	0.273513	0.418789	0.562974	0.967408	1.03031			0.490881
FBgn0043364	2	cbt	0.0694805	0.450971	0.490855	1.266	1.37415				0.490855
FBgn0013679	1	mt:ND1	-0.681188	-0.06232	1.04353	2.07239					0.490603
FBgn0061360	2	CG33672	0.0560178	0.341246	0.638742	0.937377					0.489994
FBgn0039215	3	CG6695	-0.182918	-0.181495	0.489959	0.881607	1.10658				0.489959
FBgn0023001	3	melt	-0.659513	0.146109	0.430817	0.548951	0.762048	0.788479			0.489884
FBgn0005613	2	Sox15	-0.229473	0.0791706	0.489698	0.540118	1.31087				0.489698
FBgn0015025	3	CkIIalpha-i1	0.0828762	0.18495	0.489634	0.649468	0.699893				0.489634
FBgn0011481	2	Ssdp	-0.317488	-0.298951	0.489583	1.36682	2.31634				0.489583
FBgn0037312	2	CG11999	-0.684689	0.268384	0.489541	1.27855	4.03821				0.489541
FBgn0036762	1	CG7430	-0.363664	0.0653246	0.194466	0.783524	1.09964	2.37568			0.488995
FBgn0001263	2	inaD	-0.231077	0.135238	0.37108	0.606772	0.989668	1.53479			0.488926
FBgn0039600	3	CG1646	0.139868	0.396033	0.476558	0.501256	0.988001	1.02352			0.488907
FBgn0004516	1	Gad1	-0.722118	-0.324288	-0.143089	0.483369	0.494288	0.809575	0.922717	1.55574	0.488828
FBgn0262139	2	trh	-0.668318	0.298081	0.354069	0.622425	0.66222	0.959412			0.488247
FBgn0037739	3	CG12948	-0.410294	-0.18918	0.488188	0.558628	0.56397				0.488188
FBgn0087039	2	Sbp2	-1.17127	0.0670915	0.243998	0.732281	1.19231	1.88719			0.48814
FBgn0038820	3	CG4000	0.0164899	0.373493	0.488124	0.500446	0.589016				0.488124
FBgn0034512	3	CG18067	0.12691	0.187475	0.428769	0.547195	0.632438	0.643257			0.487982
FBgn0052024	3	CG32024	-0.601192	-0.0471609	0.487134	0.6229	0.987751				0.487134
FBgn0035217	2	FucTD	-1.32763	0.049217	0.48712	1.14042	1.36015				0.48712
FBgn0038847	3	CG12278	0.0245644	0.34246	0.416347	0.556789	0.575403	0.732224			0.486568
FBgn0034205	3	CG10950	0.0623523	0.336962	0.486508	1.00167	1.44404				0.486508
FBgn0262098	3	CG42851	0.110838	0.122777	0.486052	0.56231	1.77232				0.486052
FBgn0005670	2	Cyp4d1	-0.502484	-0.0407719	0.438951	0.533061	1.21753	6.7949			0.486006
FBgn0260428	3	CG42523	-0.942093	0.412147	0.55983	0.975041					0.485989
FBgn0032850	2	Kua	-0.823705	0.0500028	0.349694	0.622043	0.729208	0.884882			0.485868
FBgn0082598	2	akirin	-0.601558	-0.540037	0.133589	0.837979	2.21308	2.81878			0.485784
FBgn0010387	2	Dbi	-0.386796	0.411737	0.452152	0.518985	0.582478	1.03785			0.485569
FBgn0037533	3	CD98hc	-0.947129	0.306399	0.453857	0.517229	0.546215	1.03239			0.485543
FBgn0032907	3	CG9272	-0.0926229	0.141	0.48548	0.511864	0.61833				0.48548
FBgn0003545	3	sub	-0.489066	-0.0611292	0.103005	0.867897	1.06941	1.25016			0.485451
FBgn0034661	2	CG4386	-0.478563	0.243404	0.727326	1.30453					0.485365
FBgn0033326	3	CG14743	0.27682	0.380904	0.485264	0.508512	0.658806				0.485264
FBgn0002914	2	Myb	-1.06065	-0.0954198	0.485232	0.994724	1.59826				0.485232
FBgn0038851	2	dmrt93B	-1.18472	-0.00896437	0.485186	0.713901	0.769627				0.485186
FBgn0263004	3	CG43312	0.310098	0.408063	0.562133	0.651077					0.485098
FBgn0085444	2	mute	-2.08984	0.163215	0.806751	1.07625					0.484983
FBgn0038450	2	CG17560	-0.695542	0.424382	0.54499	0.9606					0.484686
FBgn0031432	3	Cyp309a1	0.0521164	0.190323	0.484633	0.535096	0.87138				0.484633
FBgn0034152	3	Acp53C14a	-0.188662	0.337161	0.631892	1.22756					0.484527
FBgn0019890	3	Smg5	-0.528551	0.330316	0.408893	0.559615	0.680654	1.41133			0.484254
FBgn0085478	2	CG34449	-0.15398	0.0989182	0.484233	0.732467	2.52148				0.484233
FBgn0035947	3	Srp68	-0.403543	0.175464	0.338543	0.629791	0.844495	1.26989			0.484167
FBgn0086782	3	amn	-0.319497	0.0752884	0.41705	0.551201	0.644215	1.20542			0.484126
FBgn0038787	3	CG4360	0.107563	0.426713	0.541488	0.792708					0.484101
FBgn0032856	3	CG16798	-0.0742429	0.177518	0.371867	0.596249	0.664293	0.743164			0.484058
FBgn0030103	3	Obp8a	-0.121397	0.154956	0.483932	0.673551	0.767903				0.483932
FBgn0051357	1	CG31357	-1.25885	0.361359	0.3793	0.420127	0.547439	1.00839	1.03976	1.14298	0.483783
FBgn0052814	3	CG32814	0.457947	0.466832	0.500571	1.47012					0.483702
FBgn0023097	3	bon	-0.908156	-0.131838	0.382069	0.476999	0.489879	0.906348	0.911655	1.58223	0.483439
FBgn0085482	3	CG34453	-0.776823	0.301137	0.483233	0.484149	0.545535				0.483233
FBgn0033650	3	CG13193	-0.137782	0.067984	0.424121	0.542223	0.660344	0.997282			0.483172
FBgn0259785	3	pzg	-0.707195	-0.0386361	1.00485	2.41091					0.483109
FBgn0030944	3	CG6617	0.147409	0.411166	0.482888	0.689524	0.790775				0.482888
FBgn0026257	3	cav	-0.72387	-0.15253	0.410286	0.554632	0.554646	0.61282			0.482459
FBgn0037345	3	rev7	-0.494334	-0.0155548	0.477942	0.486971	0.932024	1.02016			0.482456
FBgn0261593	2	RpS10b	-0.159612	0.222599	0.476536	0.488176	0.857033	1.23227			0.482356
FBgn0266521	2	stai	-0.734104	-0.00347139	0.43409	0.530451	0.563135	1.08779			0.48227
FBgn0250840	3	CG12907	-0.0895082	0.0505772	0.46436	0.499732	0.601766	0.653637			0.482046
FBgn0036439	1	CG13474	-1.33548	0.0305781	0.212136	0.458888	0.504335	0.525112	0.590335	1.30253	0.481611
FBgn0002633	3	E(spl)m7-HLH	-0.115271	0.052884	0.324674	0.638456	0.812597	1.50468			0.481565
FBgn0039321	3	CG10550	0.107731	0.111099	0.272537	0.690265	0.722417	0.812728			0.481401
FBgn0067779	3	dbr	-0.514584	0.0195022	0.427053	0.535654	0.565019	0.872244			0.481354
FBgn0031617	3	CG15635	-0.527979	0.0380828	0.481335	0.623325	0.946965				0.481335
FBgn0262575	3	CG43115	-0.186832	0.466407	0.481304	0.758712	1.06449				0.481304
FBgn0263398	1	CG6364	-1.40523	-0.623739	0.156098	0.360502	0.601551	1.22988	1.49628	2.47662	0.481027
FBgn0032143	2	CG4017	-0.355785	-0.00510186	0.480515	0.577157	1.72443				0.480515
FBgn0035711	2	CG8519	-1.09647	0.44059	0.480224	0.718632	0.963054				0.480224
FBgn0037144	2	CG7458	-0.572324	-0.224825	0.216017	0.743998	1.20931	1.51004			0.480007
FBgn0037323	2	CG2663	0.304893	0.351308	0.444969	0.514577	0.641644	0.728636			0.479773
FBgn0263216	3	CG43386	-0.224808	-0.197163	0.479705	0.515584	0.523798				0.479705
FBgn0037940	3	CG14720	0.169347	0.405347	0.479263	0.684688	1.10929				0.479263
FBgn0004854	2	B-H2	-0.273644	0.287923	0.479163	0.808408	2.24938				0.479163
FBgn0050273	3	CG30273	-0.26163	0.0188581	0.320588	0.637727	0.804197	1.30594			0.479157
FBgn0039160	2	CG5510	-0.257573	0.0900421	0.479128	0.526257	0.884065				0.479128
FBgn0031739	3	CG14005	0.0211885	0.324552	0.470701	0.486901	1.13748	1.23767			0.478801
FBgn0038474	3	mRpS11	-0.18253	0.469592	0.487825	0.801377					0.478709
FBgn0052110	2	CG32110	0.369795	0.46396	0.478573	1.03481	2.08972				0.478573
FBgn0029950	2	CG9657	-0.0969753	0.393789	0.478496	1.33127	1.6527				0.478496
FBgn0053688	3	CG33688	0.205183	0.329563	0.478493	0.62919	0.71122				0.478493
FBgn0053548	3	SmydA-8	-0.172753	0.109892	0.372334	0.583671	0.61777	0.692099			0.478002
FBgn0035625	2	Blimp-1	0.127282	0.22484	0.33153	0.62445	1.21279	1.89861			0.47799
FBgn0063494	3	GstE6	-0.176276	0.46283	0.477718	0.578363	1.1788				0.477718
FBgn0025109	3	Bem46	0.0987535	0.285287	0.477553	0.483015	0.897337				0.477553
FBgn0035056	3	spz6	0.212795	0.272811	0.477483	0.516533	1.05916				0.477483
FBgn0261983	2	l(2)gd1	0.37051	0.375002	0.422143	0.532689	0.800165	1.29107			0.477416
FBgn0011747	2	Ank	-0.209145	-0.0796192	0.374552	0.580097	1.15735	1.62023			0.477324
FBgn0050145	3	Obp57e	-0.150424	-0.0333764	0.477236	0.612034	0.822177				0.477236
FBgn0261610	3	CG42699	-0.30772	0.362506	0.44899	0.505177	0.780785	0.891781			0.477083
FBgn0052181	3	CG32181	-0.141163	0.390119	0.477047	0.561964	1.07078				0.477047
FBgn0034791	2	EMC8-9	-0.20148	0.0953308	0.399076	0.554712	0.952669	2.54091			0.476894
FBgn0038131	3	CG15888	-0.0598268	0.138001	0.358717	0.595019	0.617244	0.6563			0.476868
FBgn0040010	2	CG17493	-0.839981	0.0380046	0.915619	1.47211					0.476812
FBgn0039560	2	CG5514	-1.17621	-0.25254	0.459597	0.493699	1.0483	2.03065			0.476648
FBgn0014022	3	Rlb1	-0.0853391	0.091938	0.476475	0.728107	0.948503				0.476475
FBgn0037908	3	dpr5	-0.474817	0.119754	0.338356	0.614178	1.178	1.35315			0.476267
FBgn0027492	1	wdb	-0.345285	-0.223214	0.0371664	0.195641	0.756405	0.815429	3.62426	4.02924	0.476023
FBgn0010333	1	Rac1	-0.831002	-0.135187	-0.0549381	0.417784	0.533417	0.700792	1.12136	2.85378	0.4756
FBgn0031876	3	Atac1	-0.238101	0.102471	0.403237	0.547739	0.720207	0.999387			0.475488
FBgn0015550	2	tap	-0.838554	-0.161275	0.183995	0.766757	1.08936	1.15303			0.475376
FBgn0035421	1	CG12034	-0.774188	-0.463042	-0.250588	0.443027	0.507555	0.742961	0.955373	1.09005	0.475291
FBgn0034869	3	CG13558	-0.0775711	0.0196184	0.428483	0.521999	0.701684	0.760361			0.475241
FBgn0033339	2	Sec31	-1.23773	0.0406604	0.252493	0.6979	0.991094	1.11227			0.475196
FBgn0264748	3	CG44006	0.149813	0.167608	0.475115	0.573717	0.853304				0.475115
FBgn0263707	3	CG43659	0.0146385	0.232497	0.475011	0.789819	0.792572				0.475011
FBgn0039557	2	CG12259	-0.855417	-0.205815	0.474564	0.536667	2.32979				0.474564
FBgn0002283	3	l(3)73Ah	-0.745324	-0.697527	0.468676	0.479723	1.16494	1.85527			0.4742
FBgn0034532	3	CG13436	-0.186905	0.0160369	0.474195	0.642085	1.20666				0.474195
FBgn0259952	3	Sfp24Bb	0.021058	0.030113	0.327951	0.620353	0.659608	1.36117			0.474152
FBgn0039563	3	CG4951	-0.518654	-0.371729	0.442023	0.506207	0.659041	0.717206			0.474115
FBgn0266417	2	CG45057	-0.0934342	0.335501	0.473936	0.705922	0.747951				0.473936
FBgn0036118	3	Blos2	-0.223122	0.294604	0.412294	0.53344	0.602073	0.738096			0.472867
FBgn0038266	3	CG3610	-1.02882	0.116814	0.441519	0.502607	0.608937	1.1899			0.472063
FBgn0021875	3	Zfrp8	-0.0367174	0.111348	0.471885	0.652589	1.00835				0.471885
FBgn0040718	3	CG15353	-0.371155	0.3086	0.339533	0.603971	0.654624	0.764541			0.471752
FBgn0025634	3	CG13367	-0.323792	0.245922	0.44767	0.495826	1.44455	2.35798			0.471748
FBgn0050361	2	mtt	-0.409314	-0.0326017	0.170961	0.772404	1.40273	1.81487			0.471683
FBgn0037678	3	CG16749	-0.104193	0.137279	0.39525	0.547131	0.73367	0.829086			0.471191
FBgn0035571	3	CG12493	-0.485524	-0.0661792	0.258978	0.683332	0.800148	1.90404			0.471155
FBgn0260962	3	pic	-0.775742	0.0348268	0.376657	0.564958	0.811548	0.8188			0.470808
FBgn0043884	2	mask	-0.130668	0.200129	0.309757	0.63151	0.809927	1.12448			0.470633
FBgn0028789	2	Doc1	-1.1425	-0.635995	0.226351	0.714838	1.30417	1.34753			0.470595
FBgn0085233	3	CG34204	-0.614934	0.434492	0.454227	0.486504	0.740077	0.931615			0.470365
FBgn0034154	3	CG5267	-0.125669	0.445455	0.456016	0.484628	0.484944	0.612514			0.470322
FBgn0029860	3	CG15891	0.0718596	0.0989364	0.266954	0.673164	0.939205	1.35077			0.470059
FBgn0037486	3	CG14605	-0.0931658	0.152009	0.457006	0.482787	0.52606	0.627806			0.469897
FBgn0037435	3	CG18048	-0.281976	-0.0766458	0.429419	0.510371	0.709424	0.923877			0.469895
FBgn0037648	2	CG11975	-0.61484	0.153051	0.461298	0.478341	0.62167	0.760577			0.46982
FBgn0011592	2	fra	-0.750622	-0.424873	0.070026	0.869591	1.046	1.95797			0.469808
FBgn0031513	3	CG3347	-0.427132	0.292126	0.392442	0.546236	0.783737	1.12941			0.469339
FBgn0038509	3	CG14332	-0.496034	0.210878	0.469265	0.48255	0.740079				0.469265
FBgn0037645	3	CG11966	-0.847384	-0.02563	0.469176	0.572186	0.828076				0.469176
FBgn0259108	2	futsch	0.134904	0.42783	0.466351	0.471966	0.633884	0.729166			0.469158
FBgn0037687	3	CG8132	-0.842921	-0.00579956	0.437895	0.500351	0.552621	0.573818			0.469123
FBgn0003557	2	Su(dx)	0.0818133	0.085005	0.469104	1.21659	1.70238				0.469104
FBgn0050114	3	CG30114	-0.334571	0.0289064	0.468942	0.48691	0.854581				0.468942
FBgn0262528	3	CG43082	-0.550356	0.126287	0.468835	0.56301	1.12907				0.468835
FBgn0051660	3	pog	-0.218249	0.392842	0.450647	0.486204	0.51643	1.31467			0.468426
FBgn0262786	3	CG43167	0.058891	0.410745	0.526047	0.737991					0.468396
FBgn0035623	3	mthl2	-0.379017	0.397265	0.464977	0.471789	0.479689	0.921399			0.468383
FBgn0261931	2	CG42797	-0.435322	0.0300613	0.220868	0.715894	0.804446	1.2752			0.468381
FBgn0000046	2	Act87E	-0.501513	0.130448	0.377395	0.559346	0.564742	0.916216			0.468371
FBgn0031058	3	CG14227	-0.05789	-0.0228481	0.29394	0.642371	0.648731	0.720445			0.468155
FBgn0037127	3	CG14566	-0.161621	-0.0882343	0.4171	0.519098	0.583712	0.671701			0.468099
FBgn0038303	3	SIDL	-0.253718	-0.0917126	0.299964	0.635807	0.644461	0.742946			0.467885
FBgn0003964	1	usp	-0.43756	-0.336358	0.0212353	0.371911	0.563806	0.717479	1.02674	1.12189	0.467859
FBgn0031817	3	CG9531	-0.101445	0.208108	0.467627	0.551671	0.926699				0.467627
FBgn0000527	3	e	-0.22761	0.346333	0.366574	0.568481	0.74959	1.00678			0.467527
FBgn0266100	2	CG44837	-0.456578	0.111017	0.410718	0.524014	1.40592	6.62159			0.467366
FBgn0051606	3	CG31606	-0.383179	0.394806	0.467298	0.480056	0.865645				0.467298
FBgn0036160	1	CG12289	-0.587584	-0.313883	0.090594	0.453368	0.48078	1.40742	1.54254	1.88158	0.467074
FBgn0000339	2	cni	-0.448959	-0.170541	1.10462	1.59355					0.467038
FBgn0051548	3	CG31548	-0.279379	-0.0331562	0.466898	0.754595	0.883229				0.466898
FBgn0263391	2	hts	-0.266284	-0.188707	0.141395	0.792052	0.850484	1.8002			0.466723
FBgn0035385	3	FMRFaR	-0.48864	0.0349864	0.375735	0.557682	0.58854	0.68821			0.466709
FBgn0032178	3	Spn31A	-0.126382	-0.066176	0.439776	0.493481	0.666519	0.869014			0.466628
FBgn0036291	3	CG10681	-0.172335	0.231521	0.40089	0.532311	0.703821	1.38654			0.4666
FBgn0041194	1	Prat2	-0.735863	-0.703907	0.351147	0.381454	0.551097	0.712283	0.90646	1.43664	0.466275
FBgn0053285	3	CG33285	-0.522352	0.0576898	0.466098	0.478862	0.660493				0.466098
FBgn0051533	3	CG31533	-0.555948	-0.332927	0.406095	0.525959	0.581621	0.927882			0.466027
FBgn0027494	2	RpS10a	-0.107826	0.000762311	0.465871	0.662589	0.892551				0.465871
FBgn0036951	3	CG7017	-0.0451267	0.1207	0.465097	0.465665	0.512379	0.572198			0.465381
FBgn0038037	2	Cyp9f2	0.0203053	0.0751421	0.367302	0.563441	0.754475	1.12661			0.465371
FBgn0001145	1	Gs2	-0.0924413	-0.075692	0.181163	0.234944	0.695555	0.891687	1.70694	4.35115	0.465249
FBgn0039754	2	CG9747	-0.222688	0.378226	0.552187	0.572586					0.465206
FBgn0031155	3	CG15446	-0.048496	-0.0111489	0.395084	0.53524	0.746485	1.72094			0.465162
FBgn0034655	3	CG10307	-0.526524	0.359852	0.387698	0.542256	0.643872	1.08461			0.464977
FBgn0032476	3	CG5439	-0.752971	0.445623	0.484242	0.626999					0.464932
FBgn0028741	1	fab1	-0.299207	-0.21905	-0.153214	0.429218	0.500563	0.602503	1.7243	2.48585	0.46489
FBgn0003978	3	vls	-0.564991	-0.146269	0.354652	0.575106	0.642825	0.936449			0.464879
FBgn0051639	3	CG31639	-0.286128	0.101621	0.438156	0.490735	0.671668	0.871909			0.464446
FBgn0037654	3	CG11983	-0.51073	-0.00749808	0.391834	0.536931	0.713866	1.09224			0.464382
FBgn0262962	3	CG43273	0.249133	0.438311	0.464179	0.597507	1.39855				0.464179
FBgn0260466	2	Indy-2	-0.199703	-0.153543	0.191787	0.73651	2.71427	6.93632			0.464148
FBgn0025627	3	CG4194	-0.0782683	0.222944	0.463946	0.524734	1.2145				0.463946
FBgn0032693	3	Cyp310a1	0.380186	0.397271	0.463467	0.900856	1.28077				0.463467
FBgn0030034	2	CG10555	-0.550527	0.0992693	0.463305	1.06734	1.8461				0.463305
FBgn0037891	3	CG5214	-0.228568	0.0774733	0.0878145	0.838713	1.05996	1.51488			0.463264
FBgn0034577	2	cpa	-0.512528	0.0958344	0.396858	0.529423	0.914899	1.01556			0.463141
FBgn0031764	2	CG9107	-0.207425	0.127709	0.257396	0.668812	2.5147	4.29345			0.463104
FBgn0030589	3	CG9519	-0.897293	0.151578	0.4013	0.524653	0.837147	0.879671			0.462976
FBgn0035084	3	CG15861	-0.0374218	-0.00626913	0.429866	0.495958	0.682456	0.910313			0.462912
FBgn0036921	2	RhoGDI	-0.895836	-0.397265	0.393754	0.532017	0.957513	1.79217			0.462886
FBgn0038578	3	MED17	0.180526	0.44154	0.462851	0.517132	0.97014				0.462851
FBgn0033982	3	Cyp317a1	-1.00993	-0.329743	0.333881	0.591697	0.747461	1.04825			0.462789
FBgn0261358	3	CG42635	-0.095887	0.228733	0.462785	0.491533	0.551232				0.462785
FBgn0261614	3	CG42703	-0.675335	0.175896	0.451108	0.474265	0.4859	0.627821			0.462686
FBgn0053639	3	CG33639	-0.17416	0.0866924	0.46258	0.563499	0.570645				0.46258
FBgn0035718	2	CG14820	0.0274271	0.328175	0.596914	0.76782					0.462544
FBgn0260486	2	Ziz	0.103648	0.242715	0.252255	0.672613	0.701777	0.710509			0.462434
FBgn0035216	3	CG9168	-0.574435	-0.418506	0.462426	0.849527	0.903954				0.462426
FBgn0023537	3	CG17896	-0.274462	-0.0312624	0.287674	0.637007	0.711325	0.745456			0.462341
FBgn0025692	2	CG3814	-0.400501	-0.184927	0.41247	0.511961	0.622933	1.51957			0.462216
FBgn0051472	3	sgll	-0.413429	-0.0757017	0.462125	0.462521	0.79792				0.462125
FBgn0051081	3	TwdlR	0.228352	0.371998	0.552013	0.79531					0.462006
FBgn0038524	2	sll	-0.411664	0.0391912	0.884489	0.936358					0.46184
FBgn0029951	3	CG11369	-1.29121	-0.154355	0.233244	0.690405	0.755411	1.06046			0.461824
FBgn0004919	2	gol	-0.696127	-0.0801634	0.339705	0.583768	0.68619	0.70958			0.461737
FBgn0010341	3	Cdc42	-0.794425	-0.243868	0.320572	0.602886	0.826837	1.26014			0.461729
FBgn0034049	3	bdg	-0.90238	0.25663	0.290294	0.633065	0.694116	1.11352			0.461679
FBgn0264502	3	CG43901	-0.0160614	0.00891407	0.461639	0.869145	1.19754				0.461639
FBgn0052271	3	CG32271	-0.150068	0.281769	0.31659	0.606567	0.700249	0.715592			0.461579
FBgn0020617	2	Rx	-0.494155	0.131468	0.461341	0.558598	0.818976				0.461341
FBgn0052670	3	Rab9Fb	-0.674773	-0.033339	0.33918	0.583177	0.594141	0.62306			0.461178
FBgn0030508	3	CG15760	-0.300262	0.0805121	0.387553	0.534157	0.785448	0.81768			0.460855
FBgn0036035	3	CG18178	-0.153986	-0.0833653	0.460818	1.34389	1.34433				0.460818
FBgn0261394	3	Prosalpha3	-0.799565	0.350764	0.460715	0.468941	0.530715				0.460715
FBgn0035397	1	CG11486	-0.155404	0.188992	0.237174	0.414697	0.506733	0.992782	1.39011	7.10962	0.460715
FBgn0036354	2	Poc1	-0.454106	-0.154884	0.0651806	0.856226	1.32303	1.39936			0.460703
FBgn0039636	3	Atg14	-0.378925	0.185798	0.41004	0.511293	0.511607	0.842919			0.460666
FBgn0039126	3	CG13601	-1.29332	-0.495273	0.421507	0.499754	0.753849	0.90765			0.46063
FBgn0264516	3	CG43915	-1.12649	0.264139	0.460482	0.773991	0.957754				0.460482
FBgn0032373	2	Vha100-5	0.200606	0.249612	0.32381	0.596942	0.680611	1.96566			0.460376
FBgn0039304	3	CG10425	0.295869	0.311944	0.377807	0.542864	0.604421	0.671401			0.460336
FBgn0259711	3	CG42365	-0.420423	0.0522779	0.32811	0.59224	0.761736	0.915557			0.460175
FBgn0033949	3	CG10131	-0.66537	0.301295	0.435832	0.483787	0.799417	0.822029			0.459809
FBgn0015278	1	Pi3K68D	-0.922224	-0.868209	-0.866832	0.390334	0.529101	0.899674	1.03057	2.48215	0.459718
FBgn0027598	2	cindr	0.145961	0.398353	0.45965	0.752744	1.17527				0.45965
FBgn0015038	2	Cyp9b1	-0.843581	-0.242468	1.16151	2.09685					0.459523
FBgn0030871	3	CG8142	-0.536321	0.151304	0.331316	0.587301	0.854535	1.24297			0.459308
FBgn0051542	3	CG31542	-0.314107	0.170343	0.358316	0.559995	0.893135	1.24944			0.459155
FBgn0035478	3	CG10853	-0.187287	-0.0506863	0.459153	0.568325	0.677124				0.459153
FBgn0054043	3	CG34043	-1.10789	0.139847	0.778456	0.907968					0.459152
FBgn0035247	2	metl	-0.122147	0.28822	0.380357	0.537914	2.21662	2.91599			0.459136
FBgn0011760	2	ctp	-0.410962	-0.267986	0.459007	1.81407	3.04775				0.459007
FBgn0028689	3	Rpn6	-0.254649	-0.131415	0.361322	0.555927	0.685743	0.973935			0.458625
FBgn0032666	3	CG5758	-0.442862	0.31287	0.437269	0.479764	0.601765	0.717374			0.458517
FBgn0039451	2	CG6420	-0.723644	0.104212	0.457625	0.459254	0.559173	1.08863			0.458439
FBgn0050497	2	CG30497	-0.396932	-0.384999	-0.0133152	0.930163	1.56436	1.72722			0.458424
FBgn0259726	3	CG42380	-0.151993	-0.0846573	0.458396	0.484846	1.80521				0.458396
FBgn0261647	2	Axud1	0.217989	0.290224	0.458376	0.571736	0.91889				0.458376
FBgn0031497	1	CG17259	-0.530821	0.308101	0.458262	1.25271	2.99072				0.458262
FBgn0030729	3	CG12507	-0.26389	0.257409	0.458078	0.612879	0.920983				0.458078
FBgn0000617	2	e(y)1	-0.105578	0.189276	0.726836	1.13253					0.458056
FBgn0267336	2	Glut4EF	-0.811086	-0.501269	0.351247	0.564145	1.08762	1.28252			0.457696
FBgn0030339	3	Cyp28c1	-0.0379534	0.197899	0.333844	0.581286	0.673212	0.837094			0.457565
FBgn0041238	3	Gr58b	0.146881	0.309774	0.405547	0.50951	0.517772	0.800195			0.457529
FBgn0022238	3	lolal	-0.154659	0.0165127	0.457499	0.569045	0.602934				0.457499
FBgn0030693	2	CG8974	-0.240361	0.113284	0.379524	0.534971	1.53798	4.793			0.457247
FBgn0038876	2	CG5919	0.0241939	0.143201	0.354382	0.559599	2.7871	4.15569			0.456991
FBgn0045474	3	Gr77a	0.307552	0.406207	0.430108	0.483171	0.601535	1.07479			0.456639
FBgn0032256	3	RluA-2	-0.0162071	0.136089	0.426852	0.485951	0.680133	1.78428			0.456402
FBgn0040022	2	Set1	-0.0958078	0.421499	0.490842	0.643122					0.45617
FBgn0029864	3	CG15894	-0.27993	-0.260234	0.169815	0.74187	0.769081	0.812166			0.455842
FBgn0031676	3	CG14040	0.287642	0.28962	0.394309	0.517279	1.29493	1.84643			0.455794
FBgn0033005	3	CG3107	-0.54879	0.340012	0.37417	0.537224	0.612352	0.723253			0.455697
FBgn0051286	3	CG31286	0.163585	0.287944	0.455645	0.67569	0.96401				0.455645
FBgn0023531	2	CG32809	-0.0402243	0.0663923	0.420724	0.49053	0.518602	4.01264			0.455627
FBgn0038727	3	CG7432	-0.010817	0.00224586	0.455484	0.70277	0.797749				0.455484
FBgn0005631	2	robo1	-0.785792	-0.0429866	0.400397	0.510502	0.516837	0.532845			0.455449
FBgn0262820	3	CG43191	-0.0952791	0.396529	0.513982	0.537021					0.455255
FBgn0038051	3	CG17207	-0.0150018	0.198776	0.277193	0.63319	0.63839	2.08567			0.455192
FBgn0032225	2	CG5022	-0.317376	0.434917	0.474678	1.51816					0.454798
FBgn0039077	3	CG17380	-0.544358	0.320234	0.589127	0.668984					0.45468
FBgn0002941	2	slou	-0.0938235	0.0971778	0.370828	0.537837	1.36241	1.47899			0.454332
FBgn0051976	3	CG31976	-0.537242	-0.280655	0.382711	0.52545	0.602237	0.627097			0.45408
FBgn0039354	2	Lgr3	-0.599388	0.309966	0.432968	0.475129	0.928237	1.16708			0.454049
FBgn0034457	3	Ir56c	0.0224185	0.323469	0.381807	0.52614	0.686866	1.11259			0.453973
FBgn0034356	1	CG10924	-0.116834	0.0494729	0.376728	0.418713	0.489224	0.654793	1.41939	1.62304	0.453968
FBgn0051266	3	CG31266	-0.245415	0.0941192	0.44495	0.462346	0.664868	0.836655			0.453648
FBgn0037535	3	CG14463	-1.11129	0.361616	0.424579	0.482126	0.583643	0.929413			0.453353
FBgn0039309	3	CG11891	-0.426516	-0.114554	0.409844	0.496623	0.789245	0.879031			0.453233
FBgn0030829	3	CG12998	-1.30015	0.19368	0.287852	0.618589	0.872426	1.07186			0.453221
FBgn0029870	2	Marf	-0.600467	-0.490822	0.342252	0.563851	1.00984	1.02663			0.453052
FBgn0025373	1	Fpps	-0.827129	-0.00520321	0.130345	0.432205	0.473175	0.863026	0.891743	2.24617	0.45269
FBgn0037028	2	CG3618	-0.802556	0.0367303	0.452666	0.81399	1.11182				0.452666
FBgn0031700	1	CG14022	-1.00593	-0.492277	0.238527	0.30845	0.596788	2.84519	3.81522	4.15624	0.452619
FBgn0085387	3	shakB	-0.525577	-0.181485	0.452514	0.506471	1.70003				0.452514
FBgn0085486	3	CG34457	-0.211654	-0.106686	0.452425	0.519928	0.904124				0.452425
FBgn0267376	2	SelR	-0.724773	0.268166	0.298558	0.60481	1.04088	3.71067			0.451684
FBgn0052240	3	CG32240	-0.488435	0.365414	0.409642	0.493268	0.50372	0.883212			0.451455
FBgn0010328	2	woc	-0.785078	-0.369837	0.313895	0.588413	0.844906	8.15141			0.451154
FBgn0029502	3	COQ7	-0.287902	0.198891	0.368009	0.533834	0.875412	0.884277			0.450922
FBgn0038214	3	CG9616	-0.0866401	0.146771	0.450537	0.479065	0.823595				0.450537
FBgn0036707	3	CG13724	-0.284908	-0.213429	0.450463	1.09934	1.23913				0.450463
FBgn0030435	2	CG4645	0.0531405	0.349559	0.450413	0.686734	4.98265				0.450413
FBgn0016687	1	Nurf-38	-1.1042	-0.87076	0.210859	0.286041	0.614716	0.800406	1.183	3.40593	0.450379
FBgn0002773	2	Mlc2	-0.0726029	0.0652316	0.834773	1.26262					0.450002
FBgn0022213	3	Cse1	0.0388338	0.18833	0.367017	0.532496	0.537014	0.9551			0.449756
FBgn0085326	3	CG34297	0.19738	0.311739	0.4448	0.454677	0.899376	1.0659			0.449738
FBgn0033374	3	CG13741	-0.495012	-0.268477	0.268157	0.631243	0.832121	0.841962			0.4497
FBgn0038829	1	CG17271	-1.38	-0.632894	-0.44588	0.262956	0.636385	0.662428	0.747496	0.792311	0.44967
FBgn0027504	1	CG8878	-0.181469	0.0901707	0.160907	0.426137	0.472799	0.596368	1.59024	1.66225	0.449468
FBgn0260455	3	CG10332	0.00515221	0.394964	0.449453	0.688854	0.874613				0.449453
FBgn0037517	3	CG10086	-0.518626	-0.159915	0.410322	0.488487	0.544971	0.887949			0.449405
FBgn0031347	3	CG10869	-0.340202	-0.0349355	0.449344	0.485024	0.826267				0.449344
FBgn0037124	3	CG14568	0.185914	0.328209	0.352402	0.54597	0.568668	0.674154			0.449186
FBgn0052081	2	CG32081	-0.659697	0.0557023	0.415707	0.482274	0.839267	1.27863			0.448991
FBgn0002906	2	Blm	-0.538808	-0.174141	0.371415	0.526512	0.53745	0.871747			0.448964
FBgn0029603	3	CG14053	-0.354053	-0.217788	0.321477	0.575499	0.652908	0.741576			0.448488
FBgn0032652	2	CG6870	-0.687151	-0.456735	0.420586	0.47629	0.863672	1.32009			0.448438
FBgn0031407	3	CG4270	-0.131335	-0.091952	0.407515	0.488979	0.534503	0.565589			0.448247
FBgn0031373	2	CG15358	-0.0535697	0.0108571	0.305128	0.591279	0.600035	0.634595			0.448203
FBgn0013949	3	Elal	-0.198162	0.0536	0.377337	0.518698	0.52108	0.630466			0.448018
FBgn0034663	3	CG4363	0.182137	0.252339	0.434647	0.461032	0.571058	1.10258			0.44784
FBgn0037926	3	Elp1	-0.0914498	0.0803919	0.447821	1.02387	1.46989				0.447821
FBgn0037135	3	CG7414	0.248839	0.267168	0.35823	0.537223	0.68064	0.925187			0.447726
FBgn0031435	3	Elba2	-0.80457	-0.1016	0.158309	0.737089	0.829225	1.05942			0.447699
FBgn0086707	3	ncm	0.207517	0.261623	0.447668	0.48136	0.605536				0.447668
FBgn0035866	2	Arl5	-0.342596	0.159541	0.19941	0.695821	1.08659	1.08766			0.447616
FBgn0033085	3	CG15908	0.342412	0.406023	0.489206	1.55893					0.447614
FBgn0037976	3	Tk	-1.51873	0.264455	0.35692	0.538264	1.26126	1.33126			0.447592
FBgn0035161	2	CG13898	0.0131627	0.424758	0.447548	0.524869	0.697195				0.447548
FBgn0011554	3	etaTry	-0.226047	0.0935371	0.447296	0.606019	0.625257				0.447296
FBgn0266674	2	Sec15	-0.559742	-0.130896	0.0990903	0.795206	0.826654	2.26888			0.447148
FBgn0086757	3	cbs	-2.69279	0.10798	0.425653	0.468452	0.507952	0.847596			0.447053
FBgn0014454	3	Acp1	-0.133694	0.344881	0.548679	1.54592					0.44678
FBgn0042177	3	CG32164	-0.196156	0.29936	0.446706	0.456834	0.526373				0.446706
FBgn0036263	3	thoc6	0.295126	0.354102	0.446494	0.529977	0.802607				0.446494
FBgn0261046	2	Dscam3	-0.0662722	-0.0313045	0.44637	0.486806	1.08876				0.44637
FBgn0039756	2	CG9743	-0.422335	-0.417696	0.241244	0.651387	0.747883	1.22476			0.446315
FBgn0052594	3	be	0.0375384	0.366708	0.446213	0.521335	0.528595				0.446213
FBgn0034022	3	CG12964	0.00882174	0.411575	0.480563	0.900211					0.446069
FBgn0053513	1	Nmdar2	-0.429063	0.0498307	0.151194	0.391873	0.500007	0.5251	0.558169	0.620424	0.44594
FBgn0030982	2	CG7423	-1.05092	0.193746	0.445887	1.3177	3.14958				0.445887
FBgn0031734	3	CG11147	-0.167485	-0.093474	0.445769	0.52176	0.742191				0.445769
FBgn0033903	2	CG8323	-0.0315254	0.146057	0.445657	0.619783	0.686201				0.445657
FBgn0259735	2	CG42389	-0.547636	0.364978	0.526149	1.82352					0.445563
FBgn0002989	2	okr	-0.807445	0.118861	0.445303	1.14651	1.3411				0.445303
FBgn0031854	2	TTLL3A	0.206986	0.364385	0.445256	0.546688	0.904584				0.445256
FBgn0034265	3	Snx16	-0.700839	0.197832	0.444713	0.618231	0.86648				0.444713
FBgn0032132	3	CG4382	0.0450508	0.196042	0.374629	0.514311	0.52292	0.805616			0.44447
FBgn0030425	3	CG3775	0.139739	0.151486	0.444402	0.447889	0.477453				0.444402
FBgn0266098	2	rg	-0.18154	-0.107734	0.292024	0.59666	0.692591	1.10585			0.444342
FBgn0035312	3	CG15820	-0.0779582	-0.0401648	0.355126	0.5329	0.57172	1.21973			0.444013
FBgn0026319	3	Traf4	-0.492987	0.277734	0.444006	0.524723	1.66445				0.444006
FBgn0031762	2	CG9098	-0.300223	-0.0592261	0.43738	0.449967	0.465868	0.560017			0.443674
FBgn0023096	3	btv	-1.35412	0.00464324	0.304624	0.582436	0.738753	1.30546			0.44353
FBgn0030375	3	CG11356	-0.515576	-0.488925	0.376904	0.509945	0.684	0.942901			0.443425
FBgn0028688	3	Rpn7	-0.0734133	0.24796	0.414857	0.471691	0.561523	1.1362			0.443274
FBgn0029596	3	CG14054	0.0984022	0.120957	0.368408	0.516883	0.602097	0.723941			0.442645
FBgn0030237	3	CG15209	-0.461453	0.203687	0.417879	0.467371	0.764643	1.21614			0.442625
FBgn0085385	1	CG34356	-2.21666	-1.03834	-0.882727	0.240756	0.644167	0.799886	0.829738	1.48282	0.442461
FBgn0038646	3	CG7715	-0.226583	-0.182413	0.318408	0.566495	0.675032	0.724459			0.442451
FBgn0039024	3	CG4721	0.0202832	0.274234	0.318511	0.566258	0.590932	1.02671			0.442385
FBgn0051301	2	CG31301	-0.848453	-0.386151	0.442315	1.6381	2.07322				0.442315
FBgn0034060	2	CG8370	-0.880036	-0.442	0.271536	0.613036	0.625008	0.809539			0.442286
FBgn0050502	3	fa2h	-0.347016	0.101502	0.156851	0.727442	0.866148	1.15754			0.442146
FBgn0034826	3	CG13544	-0.552787	0.386178	0.442106	0.454507	1.10871				0.442106
FBgn0031139	3	CG11227	0.0312736	0.0906923	0.442083	0.473913	0.555943				0.442083
FBgn0030462	3	CG15742	-0.873365	0.148263	0.324692	0.559122	0.61641	0.776186			0.441907
FBgn0250827	3	whip	-0.486374	0.207737	0.329163	0.554613	0.648575	0.88788			0.441888
FBgn0037657	3	hyx	0.131109	0.320553	0.441851	0.73231	0.94255				0.441851
FBgn0035696	2	Best2	-0.302987	0.410592	0.473034	0.492458					0.441813
FBgn0030995	3	CG7914	-0.315893	-0.208844	0.368853	0.514496	0.683854	0.977688			0.441675
FBgn0031692	3	TpnC25D	0.144309	0.146946	0.333242	0.550003	0.5703	0.908914			0.441622
FBgn0038771	1	CG4390	-0.525135	-0.0365665	-0.00558536	0.44138	0.757664	0.857601	2.60543		0.44138
FBgn0035791	2	CG8539	-0.394731	0.431203	0.441367	0.550959	1.11255				0.441367
FBgn0034318	3	CG14500	-0.092367	0.369305	0.441329	0.575184	0.86542				0.441329
FBgn0040252	3	Ugt86Dh	-1.02269	-0.358488	0.389806	0.492531	0.53059	0.755984			0.441169
FBgn0050480	3	CG30480	-0.0818377	-0.00322525	0.287851	0.594419	0.683157	0.734304			0.441135
FBgn0036007	2	path	-1.21383	0.317716	0.564275	0.729589					0.440995
FBgn0051040	3	Cog7	-0.111673	0.145788	0.440678	0.575403	0.58887				0.440678
FBgn0259974	3	Sfp84E	0.320835	0.389061	0.492282	0.963478					0.440672
FBgn0035480	3	CG14984	-0.938452	0.125111	0.436287	0.444889	0.536232	0.765865			0.440588
FBgn0031298	2	Atg4a	-0.39714	0.0131635	0.0678866	0.813265	0.934669	2.43649			0.440576
FBgn0039443	3	TwdlS	-0.0596902	0.128947	0.371207	0.509489	0.582333	1.0406			0.440348
FBgn0010414	3	SerT	0.264506	0.306529	0.439852	0.489725	1.15606				0.439852
FBgn0032649	3	CG15145	0.138865	0.26147	0.439816	0.508418	0.690029				0.439816
FBgn0005561	2	sv	-0.855299	0.126267	0.439478	0.61444	2.08257				0.439478
FBgn0085371	2	CG34342	-0.324066	-0.274583	0.21745	0.661338	1.16742	1.31605			0.439394
FBgn0037131	3	CG14564	-0.348852	0.265392	0.407013	0.471452	0.521694	1.24223			0.439232
FBgn0033867	3	Cpr50Ca	-0.210397	0.059139	0.360652	0.517772	0.540627	0.592624			0.439212
FBgn0000150	1	awd	-0.919443	-0.726405	-0.204472	0.43843	0.795126	0.813846	1.05892		0.43843
FBgn0015282	3	Rpt2	-0.310484	-0.240014	0.0685861	0.80823	1.02506	1.44328			0.438408
FBgn0039709	3	Cad99C	-0.340718	0.0224437	0.365324	0.511122	0.661838	0.724112			0.438223
FBgn0263396	2	sqd	-0.628609	0.00990212	0.121456	0.754213	1.14722	1.48925			0.437835
FBgn0034198	3	CG11400	0.00262135	0.0682065	0.437698	0.510761	0.605229				0.437698
FBgn0016041	2	Tom40	-0.333016	-0.203451	1.07883	1.58909					0.437691
FBgn0040922	3	CG15036	-0.233555	-0.100084	0.248838	0.626483	0.670493	0.682984			0.43766
FBgn0039282	3	Bili	0.171422	0.291072	0.43758	0.526966	1.11984				0.43758
FBgn0262844	3	CG43208	-0.555706	-0.137641	0.280918	0.594031	0.619167	1.31473			0.437475
FBgn0039141	3	spas	0.0187313	0.240403	0.393982	0.480623	0.504943	0.54325			0.437303
FBgn0036469	3	CG18649	-0.390683	0.349718	0.409407	0.464548	0.582959	0.77227			0.436977
FBgn0263971	3	CG43725	-0.385471	0.179718	0.436971	0.609247	0.821623				0.436971
FBgn0030485	3	CG1998	0.118907	0.290561	0.436869	0.535998	0.77087				0.436869
FBgn0034402	3	CG15084	-0.466658	0.258826	0.436821	0.715467	0.919065				0.436821
FBgn0028468	3	rtet	-0.0332018	0.149827	0.37046	0.502985	0.549704	1.01624			0.436722
FBgn0032450	3	CG5776	0.213096	0.432873	0.440542	0.454172					0.436708
FBgn0011327	3	Uch-L5	-0.94168	-0.314518	0.12403	0.749017	0.803973	0.848188			0.436523
FBgn0051740	3	CG31740	-0.61623	0.259965	0.38486	0.488162	1.07197	3.68933			0.436511
FBgn0033449	3	CG1663	0.224711	0.405157	0.43648	0.456027	0.551209				0.43648
FBgn0039027	3	CG7031	-0.0578965	0.313717	0.41019	0.462077	0.776722	1.09552			0.436133
FBgn0085240	3	CG34211	-0.572882	0.237025	0.261071	0.610996	0.636794	1.48451			0.436034
FBgn0265052	2	St3	-0.142447	0.150825	0.435903	0.999931	1.02331				0.435903
FBgn0032590	3	CG4631	-0.00231583	0.113424	0.435766	0.496575	1.25342				0.435766
FBgn0000246	3	c(3)G	-0.0753663	-0.000732054	0.435628	0.74219	0.903165				0.435628
FBgn0032724	3	CG10428	0.067159	0.285891	0.584377	1.13312					0.435134
FBgn0035486	3	Gr64d	-0.351403	-0.0693035	0.403676	0.466162	0.539844	0.688075			0.434919
FBgn0001089	2	Gal	-0.899379	-0.139045	0.0402159	0.829065	1.57214	2.32274			0.43464
FBgn0034437	3	CG10051	-0.779499	0.209077	0.370834	0.497765	0.802885	0.827031			0.4343
FBgn0033735	3	CG8525	-0.724848	-0.24196	0.402261	0.465068	0.949948	1.20499			0.433664
FBgn0034505	3	CG16739	-0.472436	-0.041658	0.347391	0.519823	0.689802	1.0117			0.433607
FBgn0035641	3	CG5568	0.16492	0.267722	0.598646	1.34604					0.433184
FBgn0026089	3	CG14817	-0.368048	0.138843	0.433137	0.516135	0.558349				0.433137
FBgn0000667	2	Actn	-1.0495	0.141897	0.432682	0.60995	1.05037				0.432682
FBgn0050104	1	NT5E-2	-0.17233	-0.152358	0.117793	0.377727	0.48693	0.679019	0.936564	3.52552	0.432328
FBgn0051742	2	Prosbeta5R2	-0.376058	0.203016	0.660974	0.969469					0.431995
FBgn0036691	3	beg	0.0720756	0.178987	0.311347	0.552577	0.602855	0.997996			0.431962
FBgn0266437	3	CG45067	0.159572	0.282762	0.581068	1.07206					0.431915
FBgn0051269	3	CG31269	-0.199003	-0.0215536	0.431808	0.775964	1.33861				0.431808
FBgn0032780	3	CG13085	-0.14126	-0.0694787	0.33238	0.530965	0.588981	1.7737			0.431672
FBgn0085236	3	CG34207	-0.621448	-0.0571442	0.431378	0.636284	1.04449				0.431378
FBgn0039677	3	ppk30	-0.841332	0.328032	0.420419	0.441924	0.461511	0.546966			0.431171
FBgn0039840	3	CG11340	-0.138276	0.273657	0.377499	0.484447	0.730052	0.793163			0.430973
FBgn0051898	3	CG31898	-0.245224	0.000377748	0.356518	0.505414	0.512266	0.592322			0.430966
FBgn0038730	3	CG6300	-0.391662	-0.0725558	0.430711	0.436867	1.02502				0.430711
FBgn0023167	3	SmD3	-0.841137	-0.0204391	0.430636	1.17426	3.60722				0.430636
FBgn0034709	2	Swim	-0.0631033	0.318696	0.335898	0.525323	0.844313	0.924824			0.430611
FBgn0263760	3	CG43677	0.274194	0.32793	0.532663	0.92685					0.430296
FBgn0035023	3	ITP	-0.571355	0.0428562	0.120467	0.73996	0.858346	1.10259			0.430214
FBgn0004227	2	nonA	-0.211707	0.098985	0.430151	0.561746	0.738704				0.430151
FBgn0040996	3	CG12617	-0.317532	0.386008	0.40653	0.45373	0.462077	0.620633			0.43013
FBgn0001301	2	kel	-0.732895	-0.373249	0.429941	1.12253	1.91908				0.429941
FBgn0027375	3	RecQ5	-0.0316554	0.333985	0.429732	0.564987	0.600391				0.429732
FBgn0028665	2	VhaAC39-1	-0.281216	0.293387	0.565716	2.2744					0.429552
FBgn0024177	3	zpg	-1.11678	-0.721625	0.42952	0.504761	0.611983				0.42952
FBgn0003495	3	spz	0.0434422	0.312085	0.352717	0.506065	0.606213	0.842955			0.429391
FBgn0083167	3	Neb-cGP	0.0979145	0.163028	0.429364	0.661327	0.668479				0.429364
FBgn0031811	3	CG13982	-0.190548	0.34899	0.509327	0.845461					0.429159
FBgn0051226	3	CG31226	-0.619134	0.0971056	0.386076	0.472203	0.531388	1.01451			0.429139
FBgn0035078	3	Tpc2	-0.805443	0.245093	0.399998	0.458003	0.532311	0.614385			0.429001
FBgn0263082	3	CG43350	0.133152	0.422541	0.42891	0.433338	0.80163				0.42891
FBgn0029939	2	CG9650	-0.185859	-0.098794	0.330017	0.527414	2.31635	4.63512			0.428716
FBgn0001311	2	kkv	-1.65497	0.221107	0.428489	0.777769	0.963846				0.428489
FBgn0032127	3	CG13114	-0.200903	0.422628	0.434086	0.508301					0.428357
FBgn0051789	3	CG31789	0.199341	0.354842	0.376195	0.479933	0.690907	0.833059			0.428064
FBgn0026756	3	Ugt37a1	0.230256	0.247604	0.428016	0.522696	0.580963				0.428016
FBgn0041103	3	nht	0.0140684	0.103294	0.213417	0.642529	0.676653	0.862826			0.427973
FBgn0013303	2	Nca	-1.08877	0.0257515	0.427886	0.919476	0.958165				0.427886
FBgn0002578	3	Kaz-m1	0.351825	0.38912	0.466617	0.8814					0.427869
FBgn0036381	2	CG8745	-0.386507	-0.321537	0.427634	0.534427	1.44927				0.427634
FBgn0028476	3	Usp1	-0.789189	-0.104083	0.427595	0.601104	0.633853				0.427595
FBgn0259481	3	Mob2	-0.0235061	0.19178	0.410776	0.444384	0.592213	0.900558			0.42758
FBgn0031289	3	CG13950	-0.20876	0.232702	0.283225	0.571916	0.656152	0.844456			0.42757
FBgn0011705	3	rost	-0.247645	0.335164	0.370164	0.484883	0.640755	1.52394			0.427523
FBgn0010501	2	Dcp-1	-0.592945	0.131334	0.422859	0.432168	0.510522	0.790547			0.427514
FBgn0032368	2	spag4	-1.092	-0.362769	0.427222	0.923367	1.02346				0.427222
FBgn0004403	3	RpS14a	-0.776753	0.120874	0.260873	0.593562	0.736688	0.89846			0.427218
FBgn0021944	3	Coprox	0.136027	0.228515	0.3641	0.49004	0.604416	0.740973			0.42707
FBgn0026372	3	RpL23A	-0.396599	-0.0963053	0.426944	0.699808	0.801395				0.426944
FBgn0039098	3	GILT3	-0.395974	0.268755	0.584992	0.770048					0.426873
FBgn0004647	2	N	-1.11312	0.164031	0.426872	0.461983	0.631578				0.426872
FBgn0033597	3	Cpr47Ea	-0.640908	-0.518666	0.426434	0.447957	0.969283				0.426434
FBgn0031649	3	hoe2	-0.949609	-0.616016	0.348835	0.503853	0.663453	0.849621			0.426344
FBgn0085359	3	CG34330	0.130182	0.386902	0.417108	0.435436	0.522971	0.581057			0.426272
FBgn0250907	3	Cht3	-0.364433	-0.265122	0.37233	0.480213	0.523696	0.680508			0.426271
FBgn0035025	3	uri	-0.206861	0.119086	0.42613	0.827077	0.982224				0.42613
FBgn0003079	1	Raf	-0.859245	0.19947	0.271443	0.328522	0.522855	0.690184	1.2529	1.45259	0.425689
FBgn0034204	3	CG10953	-0.218268	-0.0875876	0.425591	0.477318	0.527241				0.425591
FBgn0031800	3	CG9497	0.115951	0.292127	0.396146	0.454949	0.619056	1.06351			0.425548
FBgn0051793	2	CG31793	-0.763143	0.200512	0.65024	1.1995					0.425376
FBgn0032271	2	CG7329	0.0845003	0.303709	0.327277	0.523289	0.937806	0.956678			0.425283
FBgn0003334	2	Scm	0.249561	0.396615	0.453161	0.768648					0.424888
FBgn0034443	3	cer	-0.21144	0.04917	0.424824	0.433433	0.719689				0.424824
FBgn0030541	3	CG11584	-0.127385	-0.108623	0.394244	0.455327	0.569485	0.594279			0.424785
FBgn0263233	3	robls54B	-0.569169	-0.353078	0.070082	0.779198	0.835493	1.11877			0.42464
FBgn0004242	1	Syt1	-1.11187	-0.717823	0.120133	0.336397	0.512881	0.591567	1.57616	5.98846	0.424639
FBgn0039403	3	Sld5	-0.599083	-0.317108	0.234	0.615241	0.688185	0.729797			0.42462
FBgn0036549	3	CG10516	-0.348062	-0.122799	-0.0528675	0.902053	1.21573	1.33789			0.424593
FBgn0035699	3	CG13300	0.134273	0.239923	0.42438	0.666426	0.903767				0.42438
FBgn0262010	3	CG42828	-0.542171	-0.152279	0.424379	0.636018	0.645303				0.424379
FBgn0053993	3	CG33993	-0.653318	0.162241	0.180878	0.667468	0.722287	0.877247			0.424173
FBgn0037412	3	Osi4	-0.31126	0.376215	0.405107	0.44323	0.676512	0.830788			0.424169
FBgn0039261	2	CG6422	-2.00533	-1.11048	-0.511883	1.35994	1.4911	1.57527			0.424031
FBgn0027793	3	CG14787	-0.205797	-0.0587338	0.419356	0.428614	0.526241	0.604296			0.423985
FBgn0030441	3	CG2209	-0.373357	0.285496	0.562377	0.580206					0.423936
FBgn0005585	1	Calr	-0.758278	-0.257518	0.176486	0.423683	0.559434	1.24058	2.6297		0.423683
FBgn0034470	3	Obp56d	-0.230921	0.113237	0.332725	0.514586	0.569328	0.626104			0.423656
FBgn0033222	3	CG12824	-0.800815	-0.0238233	0.423601	0.70597	0.980531				0.423601
FBgn0022361	2	Pur-alpha	-0.205579	0.0671084	0.780071	1.01013					0.42359
FBgn0038449	3	CG17562	-0.0739372	0.0306663	0.423414	0.451764	0.907155				0.423414
FBgn0036750	2	CG6034	-0.0482537	0.290398	0.556296	0.782855					0.423347
FBgn0040679	3	CG11373	-0.218122	0.126652	0.250147	0.596265	0.803879	1.04189			0.423206
FBgn0050049	3	CG30049	-0.0979534	0.382092	0.423034	0.627292	1.11093				0.423034
FBgn0025777	2	homer	-0.976124	0.233562	0.422981	0.807496	1.81411				0.422981
FBgn0001075	3	ft	0.0359973	0.27678	0.309433	0.536385	0.564112	0.601936			0.422909
FBgn0039332	3	alrm	0.106797	0.143781	0.302698	0.543104	0.558033	0.721844			0.422901
FBgn0030612	3	CG5599	-0.380867	0.206457	0.422853	0.424601	0.537911				0.422853
FBgn0030672	3	CG9281	-0.484041	0.0761855	0.149159	0.696543	0.750149	1.07469			0.422851
FBgn0002735	2	E(spl)mgamma-HLH	-0.79778	-0.430504	0.28637	0.558841	0.569931	0.719281			0.422605
FBgn0034759	3	CG13511	-0.719076	0.244996	0.390882	0.454126	0.521508	0.55876			0.422504
FBgn0050281	2	CG30281	-0.636742	0.21513	0.629667	0.676157					0.422398
FBgn0014023	3	mRpL47	-0.137275	0.19754	0.273864	0.570685	0.650392	0.930865			0.422274
FBgn0037992	3	CG4702	-0.142609	0.121907	0.394582	0.449325	0.623581	0.728506			0.421953
FBgn0030979	3	CG14190	-0.309491	0.41045	0.421787	0.529237	0.729961				0.421787
FBgn0259174	2	Nedd4	-0.70231	0.398614	0.421566	0.649507	1.16315				0.421566
FBgn0042102	2	CG18745	-0.66917	-0.113334	0.421371	0.431767	0.459975				0.421371
FBgn0038207	3	CG14356	-0.414363	0.339607	0.421259	0.797576	0.857307				0.421259
FBgn0037662	3	CG11997	-0.139408	0.285246	0.421235	0.605019	0.806753				0.421235
FBgn0037617	3	nom	-0.385245	-0.346855	0.387216	0.455252	0.693108	1.20749			0.421234
FBgn0023172	2	RhoGEF2	-0.208433	0.345704	0.421209	0.764067	2.24569				0.421209
FBgn0032645	2	CG15142	-0.221034	-0.0109083	0.331293	0.510395	0.670732	1.03082			0.420844
FBgn0283440	3	solo	-0.00445259	0.000279838	0.405461	0.436179	0.552561	0.631046			0.42082
FBgn0031431	3	CG3515	0.24106	0.313444	0.400313	0.441155	0.550058	0.907152			0.420734
FBgn0261625	2	GLS	-0.139948	0.324538	0.420521	0.720734	2.0625				0.420521
FBgn0035888	3	CG7120	0.0962063	0.316442	0.391551	0.44916	0.460904	0.484942			0.420356
FBgn0039875	3	sip3	-0.417778	0.139652	0.420222	0.535197	0.908797				0.420222
FBgn0014464	3	Cp7Fa	0.0175796	0.220736	0.388714	0.451621	0.510939	0.514594			0.420168
FBgn0035983	2	CG4080	-0.00623146	0.238362	0.262981	0.577291	1.51956	2.05086			0.420136
FBgn0039088	3	CG10164	-0.0763675	0.317231	0.42001	0.576823	0.641289				0.42001
FBgn0261570	2	CG42684	-0.505634	0.0811635	0.136346	0.703133	1.27402	1.78156			0.41974
FBgn0039597	3	CG9997	0.083661	0.360271	0.478067	0.723782					0.419169
FBgn0011274	2	Dif	-0.908145	0.397088	0.418958	0.468565	1.06268				0.418958
FBgn0050195	3	CG30195	-0.458451	0.13984	0.304658	0.532999	0.848773	0.966684			0.418828
FBgn0037778	3	mtTFB2	0.112624	0.169751	0.418552	0.507365	0.707166				0.418552
FBgn0041183	2	Tep1	-0.0460456	0.373187	0.463199	1.00762					0.418193
FBgn0039739	3	RpS28a	-0.136031	0.203315	0.344582	0.491439	0.524631	0.586141			0.41801
FBgn0000251	2	cad	0.210231	0.30245	0.341011	0.494768	0.798784	9.01319			0.417889
FBgn0004574	2	Rop	-0.730707	-0.258836	0.106732	0.729004	0.922864	2.20618			0.417868
FBgn0035813	2	CG8492	-0.441648	-0.099182	-0.0496432	0.885091	1.29873	3.10668			0.417724
FBgn0024909	2	Taf7	-0.402	0.207142	0.417723	0.442799	1.10469				0.417723
FBgn0039734	3	Tace	-0.0632766	0.401718	0.417699	0.444346	0.851443				0.417699
FBgn0033848	3	CG13330	-0.0355101	0.329656	0.351364	0.483957	0.515742	1.66087			0.41766
FBgn0030481	3	CG1662	-0.265244	0.0338967	0.3614	0.473813	0.482324	1.03555			0.417607
FBgn0044510	3	mRpS5	-0.00736389	0.137897	0.697203	0.78789					0.41755
FBgn0044810	3	TotX	-0.471192	0.0630869	0.417248	0.593314	1.39869				0.417248
FBgn0039761	3	CG18404	-0.0656787	0.408985	0.417179	0.517853	0.711617				0.417179
FBgn0038960	3	CG13855	0.0152602	0.285362	0.41705	0.480548	0.829889				0.41705
FBgn0265257	3	CG44271	-0.0167771	0.0393891	0.331724	0.502209	0.595448	1.29292			0.416966
FBgn0033945	3	CG12868	-0.423263	-0.00788544	0.322586	0.511196	0.65968	0.746335			0.416891
FBgn0000404	2	CycA	-1.78759	-0.232332	0.319267	0.514492	0.534863	3.97399			0.41688
FBgn0038654	3	CG14298	-0.775699	0.00886021	0.416725	0.444278	0.988014				0.416725
FBgn0037207	3	Mes2	-0.0180368	0.10582	0.727368	1.64431					0.416594
FBgn0036451	1	CG9425	-1.28991	-0.875962	0.0734163	0.288454	0.544685	0.655719	1.59788	2.78933	0.416569
FBgn0051326	3	CG31326	0.0131025	0.038326	0.415989	0.489574	0.802638				0.415989
FBgn0031092	3	CG9577	-0.233505	-0.0142687	0.271208	0.560464	0.662587	0.917355			0.415836
FBgn0035568	3	CG18418	-0.388054	-0.00369967	0.392672	0.438674	0.8288	1.05029			0.415673
FBgn0010825	2	Gug	-0.688184	0.186342	0.391536	0.439383	1.26966	1.41613			0.415459
FBgn0035896	3	CG6983	-0.12842	0.113276	0.415395	0.44567	1.48551				0.415395
FBgn0033330	3	CG8746	-0.430788	0.127886	0.353426	0.477204	0.673244	1.07013			0.415315
FBgn0036959	3	CG6951	-2.60617	0.267678	0.562797	0.646306					0.415238
FBgn0039113	3	CG10217	-0.428892	-0.276218	0.397998	0.432443	0.494306	0.528546			0.41522
FBgn0041096	2	rols	-0.375908	-0.20183	0.415079	0.468114	1.07043				0.415079
FBgn0032614	2	CG13284	-0.39068	0.0309583	0.220464	0.609571	0.701498	0.863713			0.415017
FBgn0266099	3	CG44836	-0.850254	0.261456	0.41015	0.419516	0.503532	1.12159			0.414833
FBgn0025832	3	Fen1	-0.739772	-0.260725	0.287337	0.542294	1.12525	2.45962			0.414815
FBgn0010768	2	sqz	-0.84927	-0.505429	-0.408775	1.23832	1.44532	1.4562			0.414772
FBgn0034687	3	CG11475	-0.0836813	0.127241	0.327412	0.50211	0.711136	0.876758			0.414761
FBgn0015008	3	Actn3	0.220853	0.31216	0.414747	0.607038	0.638619				0.414747
FBgn0033397	2	Cyp4p3	-0.846764	0.215287	0.411716	0.417464	0.874264	0.941742			0.41459
FBgn0027783	3	SMC2	-0.887735	0.20461	0.347494	0.481567	0.634716	1.24066			0.41453
FBgn0038692	3	CG3773	0.0320937	0.0536096	0.330597	0.498327	0.721813	0.907529			0.414462
FBgn0033301	3	CG12780	-0.642916	0.279821	0.369375	0.459519	0.57593	0.751516			0.414447
FBgn0032208	3	CG5604	-0.781542	-0.0581875	0.88704	1.80783					0.414426
FBgn0260008	3	UQCR-11	-0.0441508	0.119229	0.414334	0.653811	0.726797				0.414334
FBgn0051028	3	CG31028	-0.500536	0.359209	0.414089	0.458322	0.90402				0.414089
FBgn0039802	3	dj-1beta	-0.09033	0.0124358	0.413932	0.683609	1.08602				0.413932
FBgn0027330	3	l(1)G0020	-0.191312	-0.130954	0.413744	0.416701	0.773974				0.413744
FBgn0037580	3	DppIII	0.111326	0.162496	0.361331	0.465803	0.925428	1.20476			0.413567
FBgn0035453	3	CG10357	-0.265967	0.180008	0.646745	0.782506					0.413377
FBgn0052182	3	CG32182	0.161489	0.383416	0.443287	0.78735					0.413352
FBgn0032052	3	PIG-U	-0.191076	0.183901	0.642613	0.820997					0.413257
FBgn0085433	2	CG34404	-0.338522	0.138092	0.274022	0.552434	0.900049	1.27282			0.413228
FBgn0050089	3	CG30089	-0.78472	0.264209	0.413193	0.479556	0.501474				0.413193
FBgn0086657	1	IKKepsilon	-1.0304	-0.449319	-0.313657	0.0850189	0.741274	0.862007	1.14149	2.05403	0.413146
FBgn0029925	3	CG3040	0.0593109	0.253982	0.26163	0.564613	0.57274	0.85424			0.413122
FBgn0042207	2	CG18530	0.153054	0.271342	0.350997	0.475147	1.70123	1.74565			0.413072
FBgn0262801	2	twr	-1.04993	-0.00456415	0.413063	0.546549	0.908367				0.413063
FBgn0033186	3	CG1602	-0.187858	0.349915	0.476026	0.693931					0.412971
FBgn0030342	3	CG10347	-0.922336	-0.415807	0.386868	0.43906	0.554219	0.853971			0.412964
FBgn0029816	3	CG12729	0.22845	0.354573	0.412642	0.42509	0.438236				0.412642
FBgn0035287	2	CG13937	-0.463901	-0.41955	-0.151741	0.976817	1.98983	2.10903			0.412538
FBgn0037050	2	ICA69	-0.622266	-0.461948	0.00333625	0.82157	1.06677	1.49594			0.412453
FBgn0030805	3	wus	0.080103	0.090806	0.226238	0.598622	0.608375	0.861164			0.41243
FBgn0038566	3	CG14317	-0.256956	0.175256	0.412366	0.543559	0.587446				0.412366
FBgn0023522	3	CG11596	-0.404081	-0.0575267	0.386829	0.437562	0.545119	0.820909			0.412196
FBgn0038735	2	CG4662	-0.493031	-0.0800636	-0.0350688	0.858818	1.10985	4.25853			0.411874
FBgn0037262	3	MED31	-0.0719756	0.0167712	0.411844	0.468357	0.539257				0.411844
FBgn0032785	3	CG10026	-0.3038	-0.26504	0.391085	0.43256	0.588587	0.599918			0.411822
FBgn0030421	2	CG3812	-0.185375	0.31111	0.510991	0.521385					0.411051
FBgn0001148	2	gsb	-0.10074	0.0235771	0.312366	0.50965	0.778414	2.54022			0.411008
FBgn0031118	2	RhoGAP19D	-0.285951	-0.0887233	0.276573	0.545429	1.31549	1.54125			0.411001
FBgn0036080	3	Or67d	-0.21776	-0.00324397	0.410906	0.648488	0.72859				0.410906
FBgn0015572	3	alpha-Est4	-0.0679294	0.14693	0.297944	0.523471	0.734414	1.14833			0.410707
FBgn0259878	2	Fs	0.246534	0.334677	0.410504	0.830578	0.924774				0.410504
FBgn0039067	3	wda	-1.76751	-0.0452229	0.410501	0.446672	1.29294				0.410501
FBgn0085196	3	CG34167	0.228513	0.341181	0.409465	0.411493	0.517172	0.804038			0.410479
FBgn0051038	3	CG31038	-0.159584	0.240246	0.280718	0.539691	1.33673	1.82087			0.410205
FBgn0030756	2	CG9903	-0.00343056	0.276938	0.314854	0.505307	0.852842	2.6299			0.410081
FBgn0011742	3	Arp2	-1.03221	0.266657	0.553368	0.592914					0.410013
FBgn0028707	1	Mt2	-2.01473	-0.118618	0.284818	0.348193	0.471821	0.794779	1.43767	1.75298	0.410007
FBgn0032079	3	CG31886	-0.0911195	-0.089386	0.270308	0.549547	0.628669	1.67145			0.409927
FBgn0039431	3	plum	-0.619108	-0.156875	0.403102	0.416707	0.594396	0.98474			0.409904
FBgn0040360	3	CG14626	-0.319531	0.403265	0.409684	0.431421	0.56729				0.409684
FBgn0038961	1	CG13850	-0.749042	-0.748735	-0.54169	0.327356	0.491829	0.876675	0.904479	1.14158	0.409593
FBgn0037469	1	Dpck	-0.485457	-0.112829	0.148013	0.328644	0.49035	0.565147	0.758076	3.24524	0.409497
FBgn0034490	3	CG9864	-0.0462175	-0.0356707	0.387747	0.431154	0.448017	0.493415			0.409451
FBgn0030889	3	CG15373	-0.067194	-0.0261133	0.409322	0.589997	0.828814				0.409322
FBgn0033457	2	Ntmt	-0.222451	-0.125652	0.409306	0.492223	1.42452				0.409306
FBgn0037860	3	CG6629	-0.154163	-0.0873293	0.299844	0.518556	0.542078	0.617303			0.4092
FBgn0051956	2	pgant4	-0.398412	0.000884422	0.265803	0.552062	0.866399	1.22303			0.408932
FBgn0038965	2	mats	-1.09967	0.256887	0.315139	0.502697	0.557002	0.588786			0.408918
FBgn0039376	3	CG14354	-0.130765	0.158194	0.366066	0.45154	0.462229	0.721746			0.408803
FBgn0001098	1	Gdh	-0.762279	-0.156709	0.17924	0.266742	0.550579	0.89003	1.22625	1.33235	0.40866
FBgn0033050	3	Pngl	-0.154551	0.067362	0.172823	0.643976	0.743119	1.02489			0.4084
FBgn0030400	2	CG11138	-0.851525	-0.069578	0.0401382	0.77644	0.780881	0.92274			0.408289
FBgn0050469	3	Ir52b	-1.01826	0.175279	0.641269	0.727061					0.408274
FBgn0035073	3	CG16896	0.227497	0.327772	0.400961	0.415397	0.541633	0.663162			0.408179
FBgn0039735	2	Nph	-0.14266	0.212044	0.408167	0.552931	4.63919				0.408167
FBgn0085306	3	CG34277	-0.109259	0.105708	0.336885	0.479399	0.731356	0.860289			0.408142
FBgn0003137	3	Ppn	-0.216189	0.227844	0.40805	0.417122	0.815631				0.40805
FBgn0051935	3	CG31935	-0.00603066	0.169432	0.202826	0.613193	0.692642	0.97258			0.40801
FBgn0035475	3	CG10866	-0.516095	-0.163763	0.374077	0.441935	0.574177	0.697731			0.408006
FBgn0051997	3	CG31997	-0.744382	0.00551921	0.382096	0.433749	0.456087	0.897398			0.407923
FBgn0035780	3	CG18417	0.149193	0.234036	0.407859	0.458108	0.715515				0.407859
FBgn0033174	3	CG11125	-0.265565	-0.251694	0.345961	0.469689	0.578295	0.598401			0.407825
FBgn0051788	3	CG31788	0.130747	0.187034	0.628581	0.629174					0.407808
FBgn0052249	3	CG32249	-1.10457	-0.523601	0.274053	0.54147	0.563624	1.00008			0.407761
FBgn0034399	3	CG15083	-0.849892	0.109096	0.350314	0.465206	0.605839	1.09758			0.40776
FBgn0024188	3	san	0.127522	0.395021	0.420171	1.45765					0.407596
FBgn0036512	3	CG16979	-0.43687	-0.0945753	0.407524	0.757688	1.6562				0.407524
FBgn0062449	1	CG13197	-0.600819	-0.442197	-0.375376	0.375676	0.438896	1.12104	1.91303	4.04686	0.407286
FBgn0024194	2	rasp	-0.37579	-0.34127	0.407106	0.569806	0.63936				0.407106
FBgn0032684	2	CG10178	-0.489712	0.189829	0.624362	1.26235					0.407096
FBgn0036726	3	QIL1	-0.543875	0.164115	0.396672	0.417328	0.439177	1.1844			0.407
FBgn0033791	1	Drl-2	-0.227366	0.173904	0.256925	0.376151	0.437687	0.552691	0.635574	0.876361	0.406919
FBgn0085297	3	CG34268	-1.45035	0.160724	0.406784	0.496979	0.643482				0.406784
FBgn0039474	3	CG6283	0.0374165	0.256903	0.331371	0.481833	0.55487	1.86163			0.406602
FBgn0034988	1	cN-IIIB	-0.654884	-0.0283591	-0.00855489	0.328381	0.484649	0.500346	0.892097	0.927581	0.406515
FBgn0063923	3	Kaz1-ORFB	-0.1921	0.388341	0.424266	0.427143					0.406304
FBgn0000121	3	Arr2	-0.143494	-0.0849256	0.406254	0.406285	0.561022	1.03265			0.406269
FBgn0001150	3	gt	-0.703578	0.0621595	0.406098	0.463791	0.544281				0.406098
FBgn0037073	3	Tsr1	-0.213332	0.113264	0.300736	0.511356	0.62432	0.662059			0.406046
FBgn0038475	1	Keap1	-0.676922	-0.512981	0.210016	0.337996	0.473883	0.616271	0.684039	0.984025	0.405939
FBgn0012037	1	Ance	-1.56038	-0.935529	0.135396	0.292318	0.519468	0.558856	0.70111	2.93705	0.405893
FBgn0042098	3	CG18735	-1.06833	-0.0432416	0.85484	0.901504					0.405799
FBgn0002573	2	sens	-0.634872	-0.111193	0.357676	0.453836	1.18638	2.86371			0.405756
FBgn0263046	3	CG43341	-0.0622229	0.145618	0.405679	0.534349	0.536494				0.405679
FBgn0052686	3	CG32686	-0.380911	0.199685	0.40562	0.570914	1.11928				0.40562
FBgn0037018	3	CG4042	-0.0873484	0.240829	0.357207	0.45384	0.578484	0.696383			0.405524
FBgn0036056	3	CG6709	0.0551384	0.325368	0.405413	0.573802	0.736415				0.405413
FBgn0034938	3	CG3803	0.0938833	0.205713	0.405299	0.779665	0.846095				0.405299
FBgn0041789	2	Pax	-0.248495	-0.182954	-0.0718248	0.881688	0.919708	0.95758			0.404931
FBgn0036837	3	CG18135	-0.428879	0.322463	0.330139	0.4796	0.639574	1.00555			0.40487
FBgn0004055	3	uzip	-0.202125	0.259623	0.304591	0.505007	0.505305	0.723005			0.404799
FBgn0029661	3	CG16781	-0.133624	0.0177566	0.404384	0.527189	0.590994				0.404384
FBgn0031500	2	CG17221	-0.392467	-0.283336	0.294589	0.513287	0.707832	0.943293			0.403938
FBgn0025394	2	inc	-0.187394	0.350468	0.400493	0.407293	0.843229	1.63332			0.403893
FBgn0261402	3	Ir75b	-0.406274	0.267918	0.327038	0.480745	0.756848	1.29084			0.403892
FBgn0053051	2	CG33051	-0.347963	0.0521467	0.403608	1.26128	2.76682				0.403608
FBgn0003093	1	Pkc98E	-0.589948	-0.285588	0.0175513	0.10292	0.703703	0.890827	1.25741	1.46547	0.403312
FBgn0003448	2	sna	-0.269845	0.110174	0.403228	0.70529	1.65192				0.403228
FBgn0035802	2	Pura	-0.920445	0.242047	0.403018	0.463562	1.29543				0.403018
FBgn0004908	3	Arl2	-0.268021	0.293885	0.51203	0.932782					0.402958
FBgn0031559	3	CG3513	-3.18358	-0.624965	0.355099	0.450593	0.679231	0.696438			0.402846
FBgn0030460	3	CG2453	-0.543767	-0.281724	0.393581	0.411957	0.434629	0.570736			0.402769
FBgn0264815	1	Pde1c	-0.865413	-0.180409	-0.149231	0.402698	0.882941	0.893754	1.22685		0.402698
FBgn0036485	2	FucTA	0.0984	0.17386	0.402176	1.06686	1.14925				0.402176
FBgn0035255	2	RabX5	-0.182095	-0.130564	0.352432	0.451764	1.36778	3.08926			0.402098
FBgn0035268	2	CG8001	-0.099964	0.267689	0.401968	0.498962	0.762013				0.401968
FBgn0032101	3	CG9586	-0.00441102	0.318373	0.385888	0.416553	0.473195	0.514036			0.40122
FBgn0052791	2	DIP-alpha	0.0200752	0.278645	0.523794	1.49033					0.40122
FBgn0011509	3	SrpRbeta	-0.461348	0.135672	0.400919	0.461144	0.49258				0.400919
FBgn0261800	2	LanB1	0.173968	0.286411	0.364739	0.436962	0.693358	0.895431			0.400851
FBgn0023530	3	CG3740	-0.00894249	0.300106	0.35055	0.451137	0.731959	0.836751			0.400843
FBgn0035103	3	Vdup1	-0.0425618	0.200239	0.39977	0.401865	0.438723	0.724245			0.400818
FBgn0263086	3	CG43354	-0.364431	0.218097	0.400768	0.56909	0.618226				0.400768
FBgn0264785	1	Hph	-0.315771	0.236071	0.281837	0.296868	0.504666	1.04936	1.05896	1.18468	0.400767
FBgn0015623	1	Cpr	-0.120989	-0.031083	0.16167	0.386294	0.415154	0.550361	1.02944	2.6013	0.400724
FBgn0052376	3	CG32376	-0.424639	0.292616	0.400674	0.70017	0.874229				0.400674
FBgn0035872	2	CG7185	-1.0572	-0.0293777	0.400669	1.30743	1.31947				0.400669
FBgn0261842	3	pre-mod(mdg4)-AE	-0.458007	0.284986	0.400593	0.597833	1.40902				0.400593
FBgn0085343	3	Sws1	-0.45772	-0.285238	0.247557	0.553566	0.722586	0.948304			0.400561
FBgn0030858	3	IntS2	-0.366646	0.221443	0.400552	0.492711	1.10368				0.400552
FBgn0035411	2	Girdin	-0.195267	0.0799217	0.293641	0.507447	0.539824	0.742597			0.400544
FBgn0030791	2	CG9132	-0.685382	-0.385854	0.0894967	0.710861	0.807372	1.33979			0.400179
FBgn0052298	3	CG32298	-0.776409	0.293016	0.360303	0.439983	0.875928	1.15445			0.400143
FBgn0031745	3	rau	0.163664	0.165661	0.400057	0.599969	1.23713				0.400057
FBgn0013773	2	Cyp6a22	-0.124896	0.26701	0.400027	0.857292	1.12162				0.400027
FBgn0083983	3	mRpL34	-0.158659	0.393088	0.406619	0.615032					0.399854
FBgn0027945	1	ppl	-0.474131	-0.219973	0.0880527	0.38195	0.417367	0.519882	0.965298	1.00449	0.399658
FBgn0034883	2	CG17664	-1.3439	0.104664	0.399431	0.400291	1.31595				0.399431
FBgn0012344	3	Dh44	-0.892579	0.0621027	0.268566	0.530231	0.599319	1.7439			0.399398
FBgn0260938	2	tay	-0.454152	0.258329	0.3993	0.956883	1.85744				0.3993
FBgn0037736	3	CG12950	-0.360918	-0.176935	0.206536	0.591863	0.616662	1.3374			0.399199
FBgn0039269	2	veli	-0.720116	0.273959	0.367629	0.430595	0.83015	1.36181			0.399112
FBgn0038133	3	Osi22	-0.0557474	0.229887	0.382637	0.415397	0.485247	0.67057			0.399017
FBgn0034670	3	CG13488	-0.160588	-0.0319832	0.398999	0.691896	0.725737				0.398999
FBgn0085298	3	CG34269	-0.887036	0.296964	0.340683	0.457125	0.646056	1.00819			0.398904
FBgn0034084	3	CG8435	-0.307108	-0.0312398	0.293661	0.504079	0.782219	0.839063			0.39887
FBgn0050355	3	CG30355	-0.483045	-0.204224	0.398758	0.443473	0.446002				0.398758
FBgn0053160	3	CG33160	-0.217179	0.00135611	0.36243	0.434859	0.515844	0.622221			0.398644
FBgn0033999	2	CG8093	-0.340979	-0.278564	0.333616	0.46323	0.556859	1.2968			0.398423
FBgn0034901	3	CG11300	-0.453442	0.270057	0.389159	0.40739	0.622563	1.19793			0.398274
FBgn0033208	3	mRpL52	0.182138	0.191984	0.398206	0.39826	0.938558				0.398206
FBgn0052036	3	CG32036	0.0605116	0.332893	0.37468	0.421598	0.599291	0.735478			0.398139
FBgn0034452	3	Oseg6	-0.0807567	0.0559458	0.103705	0.692333	0.870267	0.874932			0.398019
FBgn0263934	2	esn	-1.18281	0.0266129	0.36084	0.434891	0.501936	1.14389			0.397865
FBgn0050033	3	CG30033	-0.0187642	0.14724	0.36661	0.4291	0.469075	0.484231			0.397855
FBgn0032577	3	CG13244	-0.106366	-0.0810982	0.318724	0.476897	0.533062	0.941767			0.397811
FBgn0050339	3	CG30339	0.10843	0.375724	0.397775	0.408832	0.453608				0.397775
FBgn0034071	3	CG8405	0.018784	0.255938	0.307212	0.488299	0.633349	1.11628			0.397755
FBgn0260996	3	CG42597	0.122994	0.160869	0.634347	1.07044					0.397608
FBgn0030502	2	tth	-0.769169	-0.379786	0.358885	0.436322	0.877569	0.920709			0.397603
FBgn0026479	3	Drp1	-0.10726	0.0837653	0.333951	0.461015	0.799358	1.01066			0.397483
FBgn0259151	3	CG42266	-0.0791955	0.101277	0.397259	0.762385	0.779694				0.397259
FBgn0030160	3	CG9691	-0.473229	-0.436315	0.0734768	0.720991	0.980568	1.38154			0.397234
FBgn0028982	3	Spt6	-0.239714	0.115769	0.279989	0.514238	0.661748	1.25105			0.397113
FBgn0260655	3	l(3)76BDm	-0.553791	-0.425826	0.0570092	0.737036	0.988375	1.11632			0.397023
FBgn0030914	3	CG6106	-0.080978	0.386797	0.396937	0.438587	0.501969				0.396937
FBgn0038645	3	CG7714	-0.551149	0.0577464	0.33853	0.455323	0.49767	0.810847			0.396927
FBgn0004400	3	rhi	-0.583424	-0.0434426	0.396924	0.483751	1.0916				0.396924
FBgn0039015	1	Takl2	-0.425538	0.129121	0.167579	0.227182	0.566615	0.741032	1.02902	1.37828	0.396899
FBgn0036217	3	CG5906	0.037427	0.0396159	0.35243	0.440988	0.693498	0.78812			0.396709
FBgn0262843	3	CG43207	-0.330557	-0.150843	0.354272	0.439126	0.501059	0.974081			0.396699
FBgn0037931	3	CG18476	-0.37384	-0.264177	0.396619	0.895449	1.23186				0.396619
FBgn0038468	3	CG5225	-0.002069	0.116329	0.396547	0.405818	0.744469				0.396547
FBgn0050183	3	CG30183	0.0744688	0.342148	0.450795	1.43017					0.396472
FBgn0050284	2	CG30284	-0.752415	-0.344353	0.0684247	0.724515	1.75929	3.49668			0.39647
FBgn0053143	3	CG33143	-0.0779291	0.0473615	0.317722	0.475135	0.764239	1.17212			0.396429
FBgn0051773	3	CG31773	-0.878313	0.0338257	0.35906	0.433662	0.708783	0.919754			0.396361
FBgn0033598	3	Cpr47Eb	-0.150418	0.00306087	0.382385	0.410232	0.523444	0.73954			0.396309
FBgn0283480	1	Alp2	-0.853807	-0.343198	-0.148307	0.297601	0.494825	0.517305	1.7462	2.07798	0.396213
FBgn0263387	3	CG43439	-0.331405	0.120836	0.396166	0.3975	0.525405				0.396166
FBgn0261547	2	Exn	-0.571523	-0.137301	0.39615	1.309	5.51667				0.39615
FBgn0035853	3	UbcE2M	-0.55565	-0.17885	0.396102	0.7698	1.06858				0.396102
FBgn0027514	3	CG1024	0.091028	0.236675	0.395974	0.548023	1.06801				0.395974
FBgn0036978	2	Toll-9	-0.375541	-0.0104327	0.395932	0.548305	0.732486				0.395932
FBgn0015010	3	Ag5r	-0.142503	0.263349	0.360135	0.431671	0.544531	0.927026			0.395903
FBgn0035587	2	Gdap1	-0.502101	0.169843	0.395755	0.926586	2.42706				0.395755
FBgn0262717	3	Skeletor	-0.309973	0.0643643	0.395518	0.401733	0.429361				0.395518
FBgn0031814	2	retm	-0.288537	0.0509391	0.155193	0.635482	2.12355	3.53138			0.395337
FBgn0029952	3	CG12689	-0.935746	0.0165416	0.339905	0.450261	0.481163	0.750547			0.395083
FBgn0033491	3	CG18011	0.103526	0.239916	0.395046	0.55837	0.702523				0.395046
FBgn0038445	3	CG14891	-0.4311	-0.31487	0.29419	0.495791	0.897258	1.16665			0.39499
FBgn0010220	3	Dbp45A	-0.647757	-0.229541	0.296059	0.493116	0.660055	0.706606			0.394588
FBgn0034530	3	Rcd6	-0.163555	0.12358	0.320274	0.46872	0.785545	0.787079			0.394497
FBgn0034165	3	CG6435	0.0877987	0.392711	0.394492	0.56008	1.06977				0.394492
FBgn0031224	2	CG11454	-0.530677	0.0524707	0.209082	0.579892	1.03834	2.00263			0.394487
FBgn0031088	3	CG15322	-0.7132	0.300364	0.362135	0.426671	0.764766	0.99008			0.394403
FBgn0034072	3	Dg	0.0432948	0.137197	0.214398	0.574299	0.668828	0.76092			0.394349
FBgn0261831	3	CG42763	-0.76898	-0.384474	0.394337	0.70386	0.83733				0.394337
FBgn0011638	3	La	0.34759	0.381467	0.407148	0.646707					0.394308
FBgn0052270	3	CG32270	-0.262105	-0.0102639	0.339388	0.448948	0.477658	0.488553			0.394168
FBgn0030658	2	CG7872	-0.874968	0.167762	0.210799	0.577458	0.88138	2.63667			0.394128
FBgn0037924	2	CG14712	-0.982658	-0.319061	0.14546	0.642482	0.759293	1.40211			0.393971
FBgn0033516	3	CG12898	-0.924801	-0.352336	0.393782	0.746	0.800094				0.393782
FBgn0028434	3	Ercc1	-0.454824	0.331459	0.393679	0.418842	0.803236				0.393679
FBgn0051820	3	CG31820	-0.135012	-0.0653309	0.393394	0.40839	0.827986				0.393394
FBgn0032518	3	RpL24	0.0721197	0.272389	0.3933	0.404599	2.04141				0.3933
FBgn0021979	3	l(2)k09913	0.154563	0.212652	0.333412	0.452885	0.569758	0.896869			0.393149
FBgn0036310	3	CG10969	-0.958601	-0.297736	0.273771	0.512299	1.00057	1.41773			0.393035
FBgn0036329	3	CG11262	-0.243369	0.11255	0.358073	0.427811	0.485979	0.517446			0.392942
FBgn0041249	3	Gr22f	-0.940242	-0.638684	0.334497	0.45114	0.610944	0.93217			0.392819
FBgn0028471	3	Nab2	-0.388425	-0.178416	0.392372	0.393101	0.436522	0.96287			0.392737
FBgn0023175	3	Prosalpha7	-0.175509	0.0447862	0.118078	0.666657	1.19325	1.75361			0.392367
FBgn0011474	3	Set8	-0.395054	0.215358	0.277007	0.507497	0.588795	0.761632			0.392252
FBgn0039915	1	Gat	-0.314589	-0.163987	0.0244885	0.309698	0.474786	0.585629	1.01573	1.09467	0.392242
FBgn0266446	3	CG45076	0.0562344	0.262163	0.392224	0.411549	0.502691				0.392224
FBgn0033434	3	CG1902	-0.299622	-0.16332	0.392072	0.399673	0.785752				0.392072
FBgn0031052	3	CG14215	-0.45684	-0.217482	0.26161	0.522366	0.538213	2.8404			0.391988
FBgn0052026	3	CG32026	-0.396474	0.00035966	0.221995	0.561916	1.11106	1.47659			0.391956
FBgn0039306	1	RIOK2	-0.589185	-0.503167	0.011896	0.355524	0.428133	1.02351	2.1723	3.01636	0.391829
FBgn0023441	2	fus	-0.102845	-0.0117114	0.351928	0.43141	0.97893	1.21543			0.391669
FBgn0037802	3	Sirt6	-0.758314	0.0410876	0.391662	0.429884	0.648875				0.391662
FBgn0053002	3	mRpL27	-0.131823	0.264664	0.353213	0.429939	0.567869	0.749959			0.391576
FBgn0036449	2	bmm	-0.331317	0.331558	0.39154	1.23178	1.59324				0.39154
FBgn0036953	3	CG17145	-0.230526	0.134669	0.257688	0.525359	0.688132	0.70079			0.391523
FBgn0041174	2	Vhl	-0.333209	-0.285736	0.391414	1.0015	3.32264				0.391414
FBgn0039195	3	CG17782	-0.324872	-0.0960886	0.282482	0.500311	0.558611	0.973574			0.391397
FBgn0261436	3	DhpD	0.106672	0.189736	0.349765	0.432346	0.711771	0.841639			0.391056
FBgn0036767	3	CG16775	-0.673075	-0.116413	0.327196	0.454592	0.522416	0.577615			0.390894
FBgn0033994	3	CG7544	-0.633483	-0.386832	0.390849	0.40299	1.90265				0.390849
FBgn0261985	1	Ptpmeg	0.0526487	0.199748	0.298507	0.335579	0.445907	0.774695	1.22496	1.3687	0.390743
FBgn0005617	3	msl-1	-0.00513684	0.169624	0.364565	0.416752	0.470703	1.90837			0.390659
FBgn0003015	3	osk	0.302765	0.351442	0.390557	0.55185	0.624619				0.390557
FBgn0262900	3	CG43255	-0.424604	0.298507	0.390501	0.573807	0.776678				0.390501
FBgn0038652	3	CG7720	-0.261771	0.0576655	0.390493	0.420636	0.540817				0.390493
FBgn0085476	3	CG34447	0.0307266	0.064816	0.389664	0.390877	0.682191	0.688303			0.390271
FBgn0053510	3	CG33510	0.0119825	0.0506556	0.222442	0.558081	0.691199	1.12987			0.390262
FBgn0029657	3	CG12535	-0.697811	0.279183	0.298661	0.48172	0.52089	0.842952			0.390191
FBgn0029123	2	SoxN	0.135064	0.199211	0.238396	0.541709	0.806684	0.826383			0.390053
FBgn0038235	3	CG8461	-0.227144	-0.0795255	0.262923	0.517146	1.01146	1.41943			0.390035
FBgn0004841	2	TkR86C	-0.903537	0.290548	0.390001	0.391646	1.20304				0.390001
FBgn0035964	3	Dhpr	-0.138131	0.279342	0.389991	0.404528	0.536155				0.389991
FBgn0034735	3	CG4610	-0.262129	0.15708	0.325405	0.454449	0.510452	0.86925			0.389927
FBgn0030200	3	RabX2	0.0908262	0.0982196	0.314778	0.465048	0.577544	0.663093			0.389913
FBgn0014466	3	Cp7Fc	-0.409925	-0.0513872	0.364824	0.414908	0.4477	0.723151			0.389866
FBgn0030587	3	CG9522	-1.07215	0.0153731	0.268249	0.511391	0.55276	0.703372			0.38982
FBgn0039861	3	pasha	-0.644675	-0.085938	0.389794	0.906953	1.0184				0.389794
FBgn0032749	1	Phlpp	-0.258028	-0.0600124	0.312996	0.386779	0.392789	0.6781	1.22191	1.34058	0.389784
FBgn0034728	3	rad50	-0.557138	0.35947	0.380103	0.399461	0.5882	2.27899			0.389782
FBgn0036680	3	Cpr73D	-0.332921	-0.206264	0.389479	0.390006	0.481826	0.86372			0.389743
FBgn0051872	2	CG31872	-0.662394	-0.207488	0.375089	0.404209	0.609739	0.61584			0.389649
FBgn0032647	3	CG15143	-1.2086	-0.969686	0.305893	0.473053	0.761978	1.00512			0.389473
FBgn0035709	2	eIF4E-4	-0.322097	-0.0218374	0.157188	0.621755	0.961429	1.39086			0.389472
FBgn0032968	3	CG11634	0.0540058	0.192662	0.316351	0.461941	0.748497	0.869274			0.389146
FBgn0033578	3	BBS4	-0.0528148	0.19279	0.389111	0.596909	0.907788				0.389111
FBgn0051320	3	HEATR2	-0.246982	0.228239	0.388639	0.495629	0.507464				0.388639
FBgn0083985	3	CG34149	-0.592319	-0.464978	0.256477	0.520592	0.533827	1.6765			0.388535
FBgn0031419	3	CG15390	-0.278358	0.29214	0.484823	0.651463					0.388482
FBgn0061492	3	loj	-0.982102	-0.681578	0.350681	0.426184	0.508591	0.513775			0.388432
[truncated: 11,245 more rows]

## Sheet: Adj. LFC-p-value for Volcano
median-lfc	-LOG(p-value)	symbol	id	number of sgRNAs
-2.5204	6.8754	pnt	FBgn0003118	6
-1.2818	6.87302	CG10984	FBgn0036305	5
-0.76941	6.69443	CrebB	FBgn0265784	8
-1.9886	6.62273	Oscillin	FBgn0031717	5
4.5698	6.44141	Gfat2	FBgn0039580	6
-0.98853	5.96924	Pak3	FBgn0044826	8
-1.4252	5.94546	GalT1	FBgn0053145	5
-1.2362	5.54926	Vap-33A	FBgn0029687	6
-0.88807	5.38542	CG7840	FBgn0032014	8
-0.6152	5.34261	CG4041	FBgn0029736	8
-0.28557	4.94264	pll	FBgn0010441	8
-0.77495	4.92296	hppy	FBgn0263395	7
-1.2962	4.91952	Asx	FBgn0261823	4
-0.73047	4.85097	Fbw5	FBgn0031773	6
-0.91409	4.75323	dnk	FBgn0022338	7
-0.95437	4.70406	gish	FBgn0250823	8
-0.54691	4.68506	AP-1gamma	FBgn0030089	6
-0.61476	4.62511	CG6707	FBgn0036058	6
-1.4894	4.60929	CG9590	FBgn0038360	6
-0.71273	4.57915	Gclm	FBgn0046114	8
-0.72289	4.55988	CG1815	FBgn0039863	6
-0.60941	4.48708	Pgam5	FBgn0023517	8
-1.0968	4.4818	bel	FBgn0263231	6
-0.64024	4.47053	Hmgcr	FBgn0263782	8
-0.83668	4.39635	CG3491	FBgn0028887	5
0.75811	4.39609	Atac3	FBgn0052343	6
-0.98375	4.37807	Vps26	FBgn0014411	6
-0.57643	4.35961	CG11357	FBgn0035558	5
-0.51338	4.32548	Cdk9	FBgn0019949	8
-0.71771	4.32454	CG4096	FBgn0029791	6
-0.37383	4.30377	CG10702	FBgn0032752	8
-0.91821	4.25113	CG1951	FBgn0039623	8
-0.08491	4.1856	CG43759	FBgn0264090	5
-0.60766	4.15751	HP1b	FBgn0030082	6
-0.86951	4.13355	CG9451	FBgn0036876	8
-0.7869	4.01482	Zn72D	FBgn0263603	5
-1.0578	3.99957	Tor	FBgn0021796	7
-0.39469	3.99568	twin	FBgn0011725	8
-1.0151	3.99409	dre4	FBgn0002183	6
0.20456	3.98051	Act57B	FBgn0000044	5
-0.79413	3.96674	CG9996	FBgn0039273	5
-0.76264	3.94405	Hakai	FBgn0032812	6
-0.43484	3.92749	CG3906	FBgn0034871	6
-1.0663	3.92416	CG33110	FBgn0053110	5
-0.51666	3.90861	msi	FBgn0011666	5
-0.61004	3.90703	SdhC	FBgn0037873	8
-0.53376	3.88506	CG44000	FBgn0264742	6
-0.7928	3.87651	Cyp12a4	FBgn0038681	6
-0.87693	3.87186	CG10809	FBgn0036052	6
-0.37062	3.86736	vari	FBgn0250785	8
-0.56368	3.86211	CG15638	FBgn0028943	5
0.0081405	3.8318	CG31683	FBgn0051683	4
-0.54869	3.81158	CG32579	FBgn0052579	6
-1.0772	3.79637	P5cr-2	FBgn0038516	8
-0.63705	3.7279	Uba2	FBgn0029113	4
-0.59962	3.71426	Ire1	FBgn0261984	8
-0.15787	3.70567	CG12344	FBgn0033558	6
-0.51496	3.6758	CG9581	FBgn0031093	6
-0.51066	3.67127	Got2	FBgn0001125	8
-0.22949	3.65008	Gmap	FBgn0027287	5
-0.61131	3.6344	CanA1	FBgn0010015	8
0.53301	3.63184	iav	FBgn0086693	5
-1.2326	3.6155	Rab40	FBgn0030391	6
-0.47749	3.57333	slo	FBgn0003429	8
-0.9853	3.54867	CG5287	FBgn0032477	6
-0.76175	3.52828	Arc1	FBgn0033926	6
-0.54338	3.51547	CG6154	FBgn0039420	8
-0.65997	3.50575	CG30036	FBgn0050036	6
-0.36291	3.49737	VGAT	FBgn0033911	8
-0.032159	3.45042	CG4622	FBgn0035021	6
-0.50874	3.44642	CG10738	FBgn0036368	8
-0.53335	3.44551	tey	FBgn0036899	6
-0.67289	3.44404	CG31759	FBgn0051759	8
-0.83916	3.44033	shn	FBgn0003396	5
-0.44391	3.43224	mnb	FBgn0259168	8
-0.21391	3.42763	CG13045	FBgn0036596	6
-0.77896	3.39731	Drak	FBgn0052666	8
-0.69576	3.3966	Bx	FBgn0265598	5
-0.32346	3.39001	CG6865	FBgn0036817	6
-1.7721	3.37657	upSET	FBgn0036398	5
-1.0692	3.37655	Tango14	FBgn0031312	6
0.64748	3.35683	Tim17b2	FBgn0020371	6
-0.73877	3.356	CG15771	FBgn0029801	8
-0.72021	3.35044	ACC	FBgn0033246	8
-0.38372	3.33061	Ptp99A	FBgn0004369	8
-0.092829	3.32418	CG3216	FBgn0034568	8
-0.23427	3.30777	CG8026	FBgn0033391	5
-0.46988	3.3003	GlcAT-S	FBgn0032135	6
-0.32814	3.29346	CG1622	FBgn0030468	6
-0.77191	3.29075	Hmt-1	FBgn0038376	6
-0.94796	3.2895	Men	FBgn0002719	5
1.537	3.28943	nos	FBgn0002962	4
-0.4528	3.28757	Taf1	FBgn0010355	8
-0.85454	3.26716	Surf4	FBgn0019925	4
-0.75749	3.23951	CSN3	FBgn0027055	4
-0.59599	3.23666	mud	FBgn0002873	6
-0.18787	3.22012	CG11882	FBgn0039642	6
-0.63789	3.19934	Sgt	FBgn0032640	6
-0.37538	3.19154	CG32801	FBgn0052801	6
-0.44268	3.18559	MRP	FBgn0032456	8
-0.15717	3.18418	fs(1)Ya	FBgn0000927	6
-0.67005	3.17638	Gmer	FBgn0267823	6
-0.66593	3.17427	ArfGAP1	FBgn0020655	6
-0.088388	3.17386	CG8449	FBgn0038129	6
-0.45964	3.16213	CG12902	FBgn0033512	6
-0.8136	3.16167	CG7546	FBgn0035793	5
-0.070173	3.14767	CG13010	FBgn0030770	6
-0.5171	3.13455	FBXO11	FBgn0037760	6
-0.33751	3.12598	rdo	FBgn0243486	6
-0.40062	3.1227	Alp4	FBgn0016123	8
-0.54172	3.12034	TM9SF3	FBgn0035622	6
-0.25422	3.11163	CG34109	FBgn0083945	6
-0.34461	3.10177	wit	FBgn0024179	8
-0.64673	3.09658	CG6796	FBgn0034177	8
0.21233	3.07761	CG3077	FBgn0031457	6
-0.64519	3.07282	Eph	FBgn0025936	8
-0.59397	3.07039	puc	FBgn0243512	8
-0.19048	3.06021	Est-Q	FBgn0037090	6
-0.21486	3.05973	MtnE	FBgn0262146	6
-0.64447	3.05437	Lip3	FBgn0023495	8
-0.58784	3.05257	grk	FBgn0001137	5
-1.0663	3.05012	vtd	FBgn0260987	5
-0.92595	3.04876	eIF4E-6	FBgn0039622	6
-0.45685	3.04494	AMPKalpha	FBgn0023169	8
-0.67836	3.03889	Fdh	FBgn0011768	6
0.66455	3.03572	Drep1	FBgn0024732	6
-0.38496	3.0323	Vps28	FBgn0021814	5
-0.40027	3.02708	Scamp	FBgn0040285	6
-0.7808	3.02444	Ranbp21	FBgn0031051	5
-0.65001	3.02154	CG10600	FBgn0032717	5
-0.72806	3.00975	CG6145	FBgn0033853	7
-0.26988	3.00778	CG8929	FBgn0034504	6
-1.0146	3.00767	sws	FBgn0003656	6
-0.59115	3.00416	CG14416	FBgn0040352	6
0.25718	3.00318	CG31743	FBgn0032618	6
-0.82768	3.00313	Strumpellin	FBgn0036571	6
-0.2215	3.00222	ATP7	FBgn0030343	5
1.4027	2.99409	onecut	FBgn0028996	5
-0.49883	2.99371	dtr	FBgn0023090	5
-0.90487	2.98076	hdc	FBgn0010113	6
1.0713	2.97379	CG33298	FBgn0032120	6
-0.73633	2.97314	CG12106	FBgn0030100	6
-0.46136	2.97135	zuc	FBgn0261266	6
-0.51975	2.96055	CG3999	FBgn0037801	8
-0.61903	2.95534	CG16884	FBgn0028544	6
-1.1681	2.94769	Cdk2	FBgn0004107	5
0.66514	2.94435	ab	FBgn0264442	6
3.6643	2.94021	CG9609	FBgn0030787	5
-0.57379	2.93285	CG4789	FBgn0030792	6
-0.71746	2.92786	CG7639	FBgn0033989	6
-0.73929	2.92427	gce	FBgn0261703	5
-0.80919	2.9218	CG14212	FBgn0031045	8
-0.1853	2.91927	mbt	FBgn0025743	8
-0.58831	2.91815	CG8147	FBgn0043791	8
-0.052696	2.91346	CG44098	FBgn0264907	6
-0.70239	2.90675	CG12268	FBgn0039131	5
-0.31624	2.90163	Nop17l	FBgn0033224	6
-0.77244	2.90115	Aats-arg	FBgn0027093	4
-0.29146	2.8988	CG3611	FBgn0035069	5
-0.70485	2.89867	Mcm2	FBgn0014861	6
-0.21525	2.89347	Baldspot	FBgn0260960	4
-0.39346	2.88356	CG2256	FBgn0029995	6
3.5926	2.88018	Hrd3	FBgn0028475	6
-0.3699	2.86621	CG5885	FBgn0025700	6
-0.43816	2.86214	CG15047	FBgn0030938	6
0.71804	2.8563	Pka-R1	FBgn0259243	4
-0.5905	2.85325	CG9368	FBgn0036890	5
0.81991	2.85112	rngo	FBgn0030753	5
-0.08702	2.84814	Neurl4	FBgn0283503	6
-1.0036	2.84576	GCS2alpha	FBgn0027588	8
-0.58031	2.84109	CG10444	FBgn0034494	6
-0.35968	2.83083	CG5844	FBgn0038049	5
0.38824	2.83065	KdelR	FBgn0267330	5
-0.42987	2.82295	CG14739	FBgn0037987	6
-0.59801	2.8193	Prm	FBgn0003149	6
-0.25982	2.81779	InR	FBgn0283499	8
-0.69126	2.8146	CG14537	FBgn0031954	5
-0.10873	2.81451	Taf11	FBgn0011291	4
-0.44572	2.81225	CG5808	FBgn0027617	6
0.30304	2.80402	cad	FBgn0000251	6
-0.33207	2.79901	Sirt4	FBgn0029783	6
-0.24038	2.7921	Rpp30	FBgn0022246	6
-0.47341	2.78877	pug	FBgn0020385	8
-0.81822	2.78423	CG32295	FBgn0260480	5
-0.5463	2.78065	CG7512	FBgn0036168	5
-0.64155	2.77754	Hsp83	FBgn0001233	7
-0.40964	2.77495	HDAC1	FBgn0015805	8
-0.39872	2.77479	l(1)10Bb	FBgn0001491	5
-0.40919	2.77412	Cp18	FBgn0000357	6
-0.38524	2.77368	CG17840	FBgn0031611	6
-0.50463	2.77142	CG34150	FBgn0083986	6
-0.2921	2.76894	CG33671	FBgn0061359	8
-0.34249	2.76863	Obp28a	FBgn0011283	6
-0.80443	2.76817	Mps1	FBgn0000063	7
-0.62034	2.76291	e(y)3	FBgn0087008	6
-0.74654	2.76291	CG7304	FBgn0036527	4
-0.26265	2.7598	rump	FBgn0267790	5
2.4133	2.7588	sau	FBgn0267378	4
-0.68703	2.75701	Sce	FBgn0003330	6
-0.15718	2.75414	AP-1mu	FBgn0024833	6
-0.029488	2.74819	CG42327	FBgn0259227	8
-0.18661	2.74606	galla-1	FBgn0034543	6
-0.47775	2.74509	Hr4	FBgn0264562	6
-0.8971	2.7441	Usp5	FBgn0035402	6
-0.059933	2.73594	CG12567	FBgn0039958	8
-0.43255	2.73138	Ssadh	FBgn0039349	8
-0.37116	2.72698	l(2)34Fd	FBgn0261535	6
-0.39318	2.71913	Lsd-2	FBgn0030608	6
-0.24163	2.71815	DNApol-epsilon255	FBgn0264326	8
-0.45966	2.71541	lid	FBgn0031759	8
0.59287	2.71492	RASSF8	FBgn0261986	5
-0.2866	2.71325	CG15452	FBgn0031130	5
0.43038	2.70812	CCAP-R	FBgn0039396	6
-1.0632	2.70298	CG32079	FBgn0052079	5
-0.42006	2.69858	aos	FBgn0004569	6
-0.19459	2.69739	Dip-B	FBgn0000454	6
-0.77711	2.69659	aop	FBgn0000097	5
-0.68135	2.69411	CG4365	FBgn0037024	8
-0.63216	2.69325	ND-51	FBgn0031771	5
-0.30997	2.68982	insc	FBgn0011674	5
0.4009	2.68651	CG4020	FBgn0029821	6
-0.3525	2.68554	Dscam1	FBgn0033159	6
-0.72431	2.68542	CG5565	FBgn0031335	8
-0.50149	2.68248	Obp19d	FBgn0011280	5
-0.2648	2.67927	per	FBgn0003068	6
-0.3272	2.67913	CG3339	FBgn0039510	6
-0.69572	2.67572	Pp1alpha-96A	FBgn0003134	7
-0.60212	2.67426	Ocrl	FBgn0023508	6
0.8955	2.67254	cert	FBgn0027569	8
-0.43736	2.66955	CG3925	FBgn0037780	8
0.44888	2.66696	Haspin	FBgn0046706	7
-0.088263	2.6637	Lar	FBgn0000464	8
-0.15286	2.66117	Ggt-1	FBgn0030932	8
-0.42077	2.65914	CG9452	FBgn0036877	8
-0.89632	2.65864	Pi3K92E	FBgn0015279	8
-0.60611	2.6552	Hpr1	FBgn0037382	4
2.6034	2.65402	srp	FBgn0003507	6
-0.27567	2.64956	eya	FBgn0000320	6
-0.18538	2.64913	yl	FBgn0004649	6
-0.20963	2.64811	CG5567	FBgn0036760	8
-0.22511	2.64317	CG9068	FBgn0034106	6
-0.42608	2.64051	CG5493	FBgn0034364	8
-0.33849	2.63837	CG2023	FBgn0037383	6
-0.061246	2.63774	ppk25	FBgn0053349	6
0.95962	2.63707	ATPsynC	FBgn0039830	6
-0.50661	2.63095	CG11089	FBgn0039241	8
-0.33432	2.62991	Dip-C	FBgn0000455	6
-0.55629	2.6296	sba	FBgn0016754	5
-0.60521	2.62818	Adk2	FBgn0283494	8
-0.026157	2.62556	CaMKII	FBgn0264607	7
-0.6995	2.62536	Pp2C1	FBgn0022768	8
-0.72199	2.62408	MAPk-Ak2	FBgn0013987	8
-0.3581	2.62248	CG34448	FBgn0085477	5
-0.29632	2.622	Cdk4	FBgn0016131	6
-0.29903	2.62088	CG43060	FBgn0262362	5
-0.56867	2.61876	nsl1	FBgn0262527	6
-0.12161	2.61575	CG5276	FBgn0037900	8
-0.48926	2.61347	GstZ2	FBgn0037697	8
-0.46368	2.60961	alph	FBgn0086361	8
-0.77849	2.60653	CG6218	FBgn0038321	8
-0.14775	2.60509	Obp56i	FBgn0043532	6
-0.43312	2.60067	nompC	FBgn0016920	6
-0.75634	2.60041	Alas	FBgn0020764	8
-0.49462	2.59115	ATPCL	FBgn0020236	6
-0.30013	2.59113	nerfin-1	FBgn0028999	5
-0.25324	2.58737	CG1927	FBgn0027547	5
-0.065572	2.5866	CG13055	FBgn0036583	5
-0.89426	2.58314	PIP4K	FBgn0039924	6
-0.38851	2.57962	nero	FBgn0261479	6
-0.67263	2.57945	CG13033	FBgn0036638	6
-0.35599	2.57316	CG30099	FBgn0050099	5
-0.63032	2.57119	TwdlV	FBgn0037227	6
-0.44757	2.56623	ms(2)34Fe	FBgn0261529	6
-0.49335	2.56385	eIF5B	FBgn0026259	6
-0.14081	2.562	ss	FBgn0003513	8
-0.34695	2.55975	SWIP	FBgn0030739	6
0.43558	2.55939	Aplip1	FBgn0040281	6
-0.041736	2.55922	Pka-R2	FBgn0022382	8
-0.50703	2.55485	Torsin	FBgn0025615	5
-0.28173	2.55457	CG6201	FBgn0032343	6
-0.19006	2.54886	CG10553	FBgn0039324	5
-0.25297	2.54717	Sbf	FBgn0025802	8
-0.72921	2.54291	Mef2	FBgn0011656	6
0.16256	2.53978	Mi-2	FBgn0262519	6
-0.35421	2.5385	abd-A	FBgn0000014	6
-0.18491	2.53184	alphaTub84B	FBgn0003884	6
-0.15341	2.53007	CG43315	FBgn0263020	6
-1.0485	2.52815	Oatp58Da	FBgn0050277	5
-0.068703	2.52554	CG13563	FBgn0034966	6
-0.35493	2.52405	CG16789	FBgn0037712	6
1.2677	2.52301	fng	FBgn0011591	5
-0.22249	2.51972	CG9839	FBgn0037633	4
0.3363	2.51801	woc	FBgn0010328	6
-0.36041	2.5161	CG13344	FBgn0033884	6
-0.50291	2.51473	CG13924	FBgn0035286	5
-0.30738	2.51324	Amph	FBgn0027356	6
-0.4825	2.50948	CG12523	FBgn0036102	4
0.38278	2.50675	CG42672	FBgn0261554	6
-0.19134	2.50561	ND-13A	FBgn0031684	6
-0.2114	2.50152	Gr28b	FBgn0045495	6
-0.34523	2.50132	MBD-R2	FBgn0038016	5
-0.21696	2.49975	CG8708	FBgn0033271	6
-0.53181	2.49917	CG31211	FBgn0051211	5
-0.42364	2.49745	CG4511	FBgn0037843	6
-0.34293	2.49671	CS-2	FBgn0029091	6
-0.88411	2.49654	wnd	FBgn0036896	7
-0.54759	2.49537	CG3407	FBgn0031573	6
-0.20185	2.49476	CG5096	FBgn0032235	5
-0.41297	2.49447	Mink	FBgn0039250	6
0.24815	2.49421	CG8177	FBgn0036043	5
0.035438	2.49167	slpr	FBgn0030018	8
-0.49106	2.48832	SH3PX1	FBgn0040475	6
-0.74274	2.48781	regucalcin	FBgn0030362	4
-0.65791	2.48593	pcs	FBgn0033988	6
3.0721	2.48519	drongo	FBgn0020304	6
-0.43524	2.48459	CG31948	FBgn0051948	6
-0.73661	2.48452	Oatp58Db	FBgn0034715	6
-0.68642	2.48008	Ttd14	FBgn0050118	6
-0.3814	2.47684	Ggamma1	FBgn0004921	5
-0.6794	2.47619	EDTP	FBgn0027506	6
0.53407	2.47428	CG3788	FBgn0034800	6
-0.62262	2.4706	Msp300	FBgn0261836	5
-0.16645	2.46776	CG6216	FBgn0036139	6
-0.47737	2.46769	l(2)not	FBgn0011297	6
-0.21075	2.46741	Pp2B-14D	FBgn0011826	8
-0.46992	2.46316	Vps15	FBgn0260935	7
-0.77537	2.4627	smt3	FBgn0264922	4
-0.69128	2.46216	Pp1-87B	FBgn0004103	8
-0.74195	2.46209	Aats-his	FBgn0027087	8
-0.59583	2.45386	EndoB	FBgn0034433	6
-0.29365	2.45191	waw	FBgn0024182	6
-0.59202	2.45027	Spps	FBgn0039169	6
-0.13803	2.45	CSN6	FBgn0028837	5
-0.52513	2.44843	Aats-lys	FBgn0027084	7
0.70414	2.44793	hec	FBgn0030437	4
-0.23076	2.44793	otp	FBgn0015524	6
0.63747	2.44714	vsg	FBgn0045823	5
-0.043358	2.44697	Rab10	FBgn0015789	5
-0.68949	2.4425	lmd	FBgn0039039	6
-0.56805	2.44038	Hr96	FBgn0015240	4
-0.3665	2.43737	Pdh	FBgn0011693	6
-0.040353	2.43678	CG10996	FBgn0030525	6
-0.41965	2.43532	CG5953	FBgn0032587	6
-0.20516	2.4353	sei	FBgn0003353	8
1.0042	2.43421	mmd	FBgn0259110	6
-0.53487	2.43068	CG10376	FBgn0032702	8
-0.55514	2.43017	Wnk	FBgn0037098	7
-0.29135	2.42959	CG3961	FBgn0036821	8
-0.085433	2.42661	CG42367	FBgn0259713	5
-0.47993	2.42614	CG8726	FBgn0033244	8
-0.52726	2.42526	ND-18	FBgn0031021	6
-0.42936	2.42173	CG3793	FBgn0028507	8
-0.39362	2.419	tutl	FBgn0010473	6
-0.39956	2.41814	st	FBgn0003515	5
-0.30758	2.41744	CG1578	FBgn0030336	5
-0.48542	2.41651	CG5787	FBgn0032454	6
-0.4481	2.41565	Arpc3A	FBgn0038369	6
-0.54875	2.41496	Ras64B	FBgn0003206	6
-0.31811	2.41133	Muc11A	FBgn0052656	6
-0.2066	2.41107	Liprin-gamma	FBgn0034720	6
0.52076	2.40835	FKBP59	FBgn0029174	6
-0.40911	2.40751	lva	FBgn0029688	6
0.73319	2.40666	scny	FBgn0260936	5
-0.44105	2.40521	CG31826	FBgn0051826	6
-0.81696	2.40203	betaTub56D	FBgn0003887	6
-0.57721	2.40099	CG32409	FBgn0052409	6
-0.44023	2.39869	Taldo	FBgn0023477	5
-0.4564	2.39811	UQCR-Q	FBgn0036728	6
-0.28419	2.39567	CG9853	FBgn0086605	6
-0.5713	2.39316	CG18754	FBgn0042106	5
-0.15846	2.39249	CG13607	FBgn0039151	6
-0.17422	2.38578	Fbp2	FBgn0000640	4
-0.31503	2.38451	Ag5r2	FBgn0020508	6
-0.16383	2.38428	Alr	FBgn0031068	8
-0.022756	2.38421	svr	FBgn0004648	6
-0.037101	2.38416	neo	FBgn0039704	6
-0.17139	2.37846	CG5789	FBgn0039207	6
-0.47673	2.37631	Pbgs	FBgn0036271	8
-0.3856	2.37598	CG7565	FBgn0035833	6
-0.27738	2.37541	CG10418	FBgn0036277	6
-0.26249	2.37464	l(1)G0156	FBgn0027291	6
-0.41098	2.3739	CG9662	FBgn0031529	6
0.59456	2.3734	5-HT7	FBgn0004573	6
-0.50851	2.37092	CG43349	FBgn0263081	6
-0.19804	2.36766	FK506-bp2	FBgn0013954	8
-0.57572	2.36725	CG4887	FBgn0031318	5
0.14672	2.36226	Shab	FBgn0262593	5
-0.2699	2.36114	CG13721	FBgn0035554	6
-0.34189	2.3603	frtz	FBgn0086698	6
-0.26288	2.35556	CG9987	FBgn0032781	6
-0.49916	2.35466	Nle	FBgn0021874	6
-0.13908	2.35232	CG42815	FBgn0261997	6
-0.31083	2.35041	CG14451	FBgn0037183	6
-0.44018	2.34938	metro	FBgn0050021	8
2.2523	2.34872	Cdep	FBgn0265082	6
-0.33726	2.34661	CaBP1	FBgn0025678	5
-0.22854	2.34571	Hcf	FBgn0039904	6
-0.94319	2.34398	bun	FBgn0259176	5
-0.47994	2.34345	alpha-PheRS	FBgn0030007	8
-0.5315	2.3417	CG31816	FBgn0051816	5
0.75902	2.34004	Rhp	FBgn0026374	6
-0.19032	2.33913	CG14657	FBgn0037282	6
-0.41585	2.33522	Afti	FBgn0038223	6
-0.29398	2.33507	GNBP-like3	FBgn0034511	6
-0.22604	2.33409	Pex14	FBgn0037020	6
-0.32672	2.3331	natalisin	FBgn0085417	6
1.3112	2.33227	fw	FBgn0001083	6
-0.57188	2.32799	Atg6	FBgn0264325	5
-0.13468	2.32781	CG12679	FBgn0031103	6
-0.51917	2.32778	Hnf4	FBgn0004914	6
-0.65671	2.32378	CG4050	FBgn0020312	4
-0.036662	2.32283	Sec61gamma	FBgn0031049	6
-0.70485	2.32165	jim	FBgn0027339	6
-0.12935	2.32132	CG43781	FBgn0264303	6
0.23816	2.32027	Odc2	FBgn0013308	7
-0.33891	2.31557	CG11563	FBgn0039868	6
-0.3394	2.31542	Dyrk2	FBgn0016930	8
-0.072465	2.31127	Top1	FBgn0004924	8
0.75971	2.31098	kirre	FBgn0028369	6
-0.21547	2.30964	CG8774	FBgn0038136	4
-0.44347	2.30684	pbl	FBgn0003041	6
-0.43885	2.30677	Plap	FBgn0024314	6
0.14241	2.30662	wts	FBgn0011739	8
0.34929	2.30465	Indy-2	FBgn0260466	6
-0.32648	2.30376	chic	FBgn0000308	5
-0.30383	2.30233	CG12974	FBgn0037065	5
-0.38323	2.30205	CG7131	FBgn0038598	6
-0.29226	2.29828	CG8051	FBgn0031012	6
0.18821	2.29773	Tsp86D	FBgn0037848	6
-0.31338	2.297	Lim3	FBgn0002023	6
-0.30004	2.29518	CG11030	FBgn0031736	6
-0.54637	2.29398	CG3800	FBgn0034802	6
-0.35793	2.29206	wap	FBgn0266848	6
-0.4044	2.29149	CG1239	FBgn0037368	4
-0.53097	2.29094	CG34171	FBgn0085200	4
-0.069988	2.28878	PAPLA1	FBgn0031990	5
-0.77506	2.28778	CG10186	FBgn0032797	6
0.22726	2.28422	baf	FBgn0031977	4
-0.47954	2.28262	CG33293	FBgn0053293	6
-0.22936	2.28169	Slc45-1	FBgn0035968	6
0.93439	2.27917	Cad96Ca	FBgn0022800	8
0.22364	2.27834	Rad23	FBgn0026777	5
-0.33035	2.27732	Syx16	FBgn0031106	6
-0.37278	2.27522	pps	FBgn0082831	6
-0.10056	2.27346	CG13000	FBgn0030807	5
-0.28329	2.27303	CG11811	FBgn0036099	6
-0.31059	2.27256	HERC2	FBgn0031107	6
-0.40679	2.27007	CG31813	FBgn0051813	6
-0.3214	2.26915	yellow-c	FBgn0041713	6
-0.38975	2.26898	CG32188	FBgn0052188	6
-0.21406	2.26856	Hsl	FBgn0034491	6
-0.43041	2.26688	RyR	FBgn0011286	8
-0.68195	2.26554	CG4908	FBgn0032195	4
-0.27501	2.26457	CG43331	FBgn0263036	6
-0.96132	2.26338	pum	FBgn0003165	6
-0.52681	2.26034	CG32163	FBgn0052163	5
-0.24874	2.25951	CG7724	FBgn0036698	8
-0.59616	2.25745	CG14069	FBgn0032315	6
0.20892	2.25697	Sec61alpha	FBgn0086357	6
-0.028596	2.25638	CG4573	FBgn0036629	6
-0.22984	2.2563	CG8939	FBgn0030720	4
-0.67693	2.25501	CG3264	FBgn0034712	7
-0.48158	2.255	CG10265	FBgn0033990	6
-0.080347	2.25424	CG8010	FBgn0031008	6
-0.25751	2.25196	CG43778	FBgn0264308	6
-0.49398	2.25028	wmd	FBgn0034876	6
-0.15208	2.24844	Mal-A8	FBgn0033297	6
-0.20085	2.24831	kri	FBgn0035639	6
-0.62586	2.24437	Pitslre	FBgn0016696	6
-0.39214	2.24312	p115	FBgn0040087	6
-0.31195	2.24191	CG15440	FBgn0031607	6
-0.5782	2.24173	Hsc70-4	FBgn0266599	5
-0.38319	2.23964	CG13386	FBgn0032040	6
0.51256	2.23834	Cyp4d2	FBgn0011576	6
-0.48802	2.23677	CG5348	FBgn0034156	5
-0.25326	2.23668	sax	FBgn0003317	8
-0.44727	2.23657	CG6479	FBgn0036710	6
-0.35763	2.23247	CG15406	FBgn0031517	6
0.079022	2.23224	Grip	FBgn0029830	6
-0.59807	2.23201	CG1750	FBgn0039836	7
-0.52435	2.2311	fbp	FBgn0032820	8
-0.12454	2.22885	CG10029	FBgn0037498	5
-0.24491	2.22758	Rim2	FBgn0031359	6
-0.52269	2.22635	Sec5	FBgn0266670	6
0.37115	2.22526	Cyp4d1	FBgn0005670	6
-0.1724	2.22306	CG12863	FBgn0033948	6
-0.076202	2.22214	sev	FBgn0003366	8
-0.47292	2.2214	Pat1	FBgn0029878	6
0.89023	2.22101	CG11448	FBgn0024985	5
-0.3032	2.22024	CG4557	FBgn0029912	6
-0.5582	2.21924	Madm	FBgn0027497	7
-0.35705	2.21871	CG2076	FBgn0030263	6
-0.38977	2.21766	CG31650	FBgn0031673	5
-0.23388	2.21748	CG30076	FBgn0050076	5
-0.21119	2.21559	Bap170	FBgn0042085	6
-0.25196	2.21447	CG45073	FBgn0266443	5
-0.21608	2.21281	RpLP2	FBgn0003274	6
-0.19751	2.21264	CG1315	FBgn0026565	8
-0.1805	2.21055	dpr20	FBgn0035170	6
-0.1301	2.20886	Ste12DOR	FBgn0044817	6
-0.64061	2.20779	Aats-met-m	FBgn0027083	5
0.781	2.20158	CG7379	FBgn0038546	6
-0.3289	2.20148	CG33958	FBgn0053958	6
-0.29752	2.20095	nmo	FBgn0011817	8
-0.15999	2.19892	CG32198	FBgn0052198	6
-0.45599	2.19808	Ppat-Dpck	FBgn0035632	8
-0.40503	2.19786	CG7587	FBgn0038523	5
-0.36331	2.19604	CG7264	FBgn0036214	5
-0.43577	2.19549	CG11570	FBgn0036230	6
-0.68454	2.1929	CG6841	FBgn0036828	4
-0.32234	2.19285	CG17190	FBgn0038761	5
-0.19366	2.19072	CG14907	FBgn0038455	6
-0.45388	2.19017	GstZ1	FBgn0037696	6
-0.23844	2.18957	DNApol-eta	FBgn0037141	6
-0.43977	2.18935	casp	FBgn0034068	5
-0.71551	2.18907	mei-41	FBgn0004367	8
-0.41912	2.18826	CG8611	FBgn0027602	6
-0.71805	2.18807	Pdk1	FBgn0020386	7
-0.40794	2.1877	Cerk	FBgn0037315	8
0.49784	2.18674	M6	FBgn0037092	4
-0.40441	2.18668	mei-P26	FBgn0026206	6
-0.99325	2.18625	egg	FBgn0086908	5
-0.33634	2.18499	CG15528	FBgn0039742	8
-0.44963	2.18495	Usp2	FBgn0031187	6
-0.62972	2.18434	Snx3	FBgn0038065	5
-0.2973	2.18222	Ilp4	FBgn0044049	6
-0.76317	2.18159	CG17985	FBgn0033199	5
0.59667	2.1786	CG14015	FBgn0031716	6
-0.29787	2.17853	Jabba	FBgn0259682	6
0.40863	2.17417	Vav	FBgn0040068	6
-0.45387	2.17352	l(2)34Fc	FBgn0261534	6
-0.43969	2.17237	CG43737	FBgn0263994	6
-0.48972	2.17227	CG5167	FBgn0038038	6
0.34587	2.17131	CG11486	FBgn0035397	8
-0.13495	2.16943	CG13252	FBgn0037016	6
-0.53248	2.16899	kuz	FBgn0259984	5
-0.10081	2.16778	mh	FBgn0267977	6
-0.36554	2.16519	E(spl)mdelta-HLH	FBgn0002734	6
0.2575	2.16487	Psn	FBgn0019947	6
-0.38737	2.16386	Syp	FBgn0038826	6
-0.38851	2.16382	CG9498	FBgn0031801	6
-0.3253	2.16362	Gint3	FBgn0034372	5
-0.66127	2.16264	CG1461	FBgn0030558	8
-0.32204	2.16183	Mur18B	FBgn0030999	6
-0.47302	2.16076	Vrp1	FBgn0243516	6
-0.4214	2.16058	CG14818	FBgn0026088	6
-0.55226	2.16037	Cyt-c-p	FBgn0000409	5
-0.24823	2.1602	CG30122	FBgn0050122	6
0.1537	2.15994	shi	FBgn0003392	5
1.0595	2.1594	ArfGAP3	FBgn0037182	6
-0.19171	2.15788	DOR	FBgn0035542	6
-0.40407	2.15778	nord	FBgn0050418	6
-0.20672	2.1576	CG7606	FBgn0040565	5
-0.19204	2.15695	AGBE	FBgn0053138	6
-0.5991	2.15564	mRpS14	FBgn0044030	6
-0.3197	2.15264	FK506-bp1	FBgn0013269	4
0.16356	2.14538	kat-60L1	FBgn0037375	6
-0.36051	2.14458	mRpL22	FBgn0030786	5
-0.177	2.14277	Pgi	FBgn0003074	6
-0.43293	2.14212	CG9248	FBgn0032923	6
-0.62503	2.14134	Spn43Ab	FBgn0024293	6
-0.046486	2.14128	Septin2	FBgn0014029	6
-0.44963	2.14029	Npc1b	FBgn0261675	5
-0.17805	2.14001	CanA-14F	FBgn0267912	8
1.3465	2.13996	Manf	FBgn0027095	6
-0.35148	2.13884	CG42747	FBgn0261801	5
-0.1454	2.13672	CG2006	FBgn0039664	6
-0.57425	2.13614	CG12682	FBgn0029729	5
-0.40364	2.13532	CG9305	FBgn0032512	6
-0.21826	2.13478	CG42751	FBgn0261805	6
-0.35129	2.13089	CG15721	FBgn0030438	5
-0.38349	2.1251	CG15237	FBgn0033104	6
-0.40047	2.124	fln	FBgn0005633	6
-0.086395	2.12058	Jon66Ci	FBgn0035886	6
0.41322	2.11706	RpL17	FBgn0029897	5
-0.33061	2.11678	Grip71	FBgn0032705	6
-0.28667	2.11652	Shal	FBgn0005564	8
-0.85495	2.11535	Start1	FBgn0035028	6
-0.24401	2.11529	betaggt-II	FBgn0028970	6
-0.23165	2.11452	CG6693	FBgn0037878	6
-0.28966	2.11447	CG9806	FBgn0030222	5
-0.27707	2.11405	CG7149	FBgn0031948	5
-0.25799	2.11375	CG31777	FBgn0051777	6
-0.82072	2.11249	alc	FBgn0260972	8
-0.4724	2.11185	CSN1b	FBgn0027057	4
-0.62893	2.11137	Patronin	FBgn0263197	6
-0.62752	2.11016	CG8149	FBgn0037700	6
-0.79191	2.11015	Naa60	FBgn0036039	6
-0.35891	2.10985	DNA-ligI	FBgn0262619	8
-0.046794	2.10922	Neto	FBgn0265416	6
-0.04756	2.10716	CG15120	FBgn0034454	6
-0.57391	2.10589	norpA	FBgn0262738	6
-0.43355	2.10382	CG12099	FBgn0035232	6
-0.569	2.10344	mamo	FBgn0267033	6
0.14154	2.10293	DCX-EMAP	FBgn0259099	6
-0.11431	2.10283	Pdcd4	FBgn0030520	6
-0.64711	2.10127	CG7798	FBgn0034092	6
-0.26117	2.10035	AIF	FBgn0031392	8
-0.16512	2.09952	Mst98Ca	FBgn0002865	6
-0.49325	2.09859	CG7465	FBgn0035551	6
-0.0445	2.09855	tomboy40	FBgn0033074	6
-0.14392	2.0974	Ptp10D	FBgn0004370	8
-0.65907	2.09692	CG5555	FBgn0038686	6
-0.28049	2.09663	Ctf4	FBgn0033890	6
-0.42902	2.09654	CG10492	FBgn0032748	5
-0.49322	2.09581	CG4004	FBgn0030418	5
-0.14653	2.09503	CG30467	FBgn0050467	6
-0.3917	2.09265	Gr63a	FBgn0035468	6
-0.044163	2.08972	eIF2B-gamma	FBgn0034029	6
3.1337	2.0889	Ide	FBgn0001247	8
-0.58166	2.08878	CG7985	FBgn0028499	6
-0.47515	2.08698	Mes-4	FBgn0039559	5
0.35252	2.08678	CG44837	FBgn0266100	6
-0.77085	2.08595	Nap1	FBgn0015268	6
-0.37251	2.08594	CG31697	FBgn0051697	6
-0.49753	2.08505	Cdc6	FBgn0035918	5
0.5739	2.08334	if	FBgn0001250	6
-0.49296	2.08286	CG9384	FBgn0036446	5
-0.37145	2.08267	Ranbp11	FBgn0053139	6
-0.19444	2.08267	CG15333	FBgn0029989	5
-0.010561	2.08167	fz2	FBgn0016797	6
-0.39104	2.08154	Krn	FBgn0052179	4
-0.33249	2.08024	CG12483	FBgn0040688	6
-0.15066	2.07985	Ack	FBgn0028484	8
0.58422	2.07955	Rpn8	FBgn0002787	6
0.93258	2.07797	ftz-f1	FBgn0001078	5
-0.69462	2.07789	PCB	FBgn0027580	8
4.647	2.07789	PEK	FBgn0037327	8
-0.42963	2.07709	CG31922	FBgn0051922	5
0.90639	2.07224	ppk	FBgn0020258	6
-0.0085505	2.06968	Shroom	FBgn0085408	6
-0.18909	2.06703	CG15643	FBgn0030654	6
-0.10695	2.06594	Unc-89	FBgn0053519	8
-0.12537	2.06476	Ulp1	FBgn0027603	5
-0.34491	2.06365	CG5768	FBgn0039198	6
-0.22448	2.06225	Ucp4B	FBgn0031758	6
-0.23192	2.06178	Or1a	FBgn0029521	6
-0.10154	2.05796	CG14321	FBgn0038540	5
-0.36027	2.05603	CG13074	FBgn0036567	6
-0.43242	2.05535	CG8412	FBgn0037743	4
0.77213	2.05321	CG30427	FBgn0043792	5
-0.37517	2.05243	Cp15	FBgn0000355	5
-0.31265	2.05061	CG13282	FBgn0032612	6
-0.037849	2.05054	CG3238	FBgn0031540	5
0.10427	2.0501	CG11437	FBgn0037165	8
-0.7349	2.04987	CG12301	FBgn0036514	4
-0.54565	2.04837	Mulk	FBgn0260750	8
-0.34927	2.04807	Coq2	FBgn0037574	5
0.85462	2.0469	Gp210	FBgn0266580	6
-0.17822	2.04639	CG12708	FBgn0030666	6
-0.70357	2.04473	Toll-7	FBgn0034476	4
1.5717	2.04321	CG32103	FBgn0052103	6
-0.21365	2.04211	Cdk7	FBgn0263237	8
-0.36256	2.04174	CG34235	FBgn0085264	4
-0.26835	2.04157	CG8866	FBgn0037679	8
-0.75481	2.04077	Rab39	FBgn0029959	5
2.7904	2.03926	ham	FBgn0045852	6
-0.31371	2.03626	CG15385	FBgn0031397	8
-0.41489	2.03548	l(2)05714	FBgn0010607	5
-0.25184	2.03525	CG42271	FBgn0259166	8
-0.67174	2.03488	sha	FBgn0003382	6
-0.18839	2.03386	Tsp74F	FBgn0036769	6
-0.085354	2.0336	spdo	FBgn0260440	5
-0.23258	2.03312	LpR2	FBgn0051092	8
-0.36591	2.03294	Akap200	FBgn0027932	6
0.2813	2.03099	Exn	FBgn0261547	5
-0.35097	2.03077	CG9897	FBgn0034807	6
-0.44142	2.03003	CG31198	FBgn0051198	5
-0.0014041	2.02832	Hdc	FBgn0005619	8
-0.040882	2.0243	mfrn	FBgn0039561	6
-0.48947	2.02373	CG32369	FBgn0052369	5
-0.68708	2.02365	D19B	FBgn0022699	6
-0.25323	2.02361	yuri	FBgn0045842	6
-0.16889	2.02238	Acn	FBgn0263198	6
-0.2812	2.02205	CG2616	FBgn0037512	6
-0.31383	2.02181	Pkn	FBgn0020621	8
-0.08431	2.02171	Or10a	FBgn0030298	5
-0.32152	2.02144	her	FBgn0001185	5
-0.38399	2.02108	TfIIB	FBgn0004915	5
-0.37784	2.01969	CG10570	FBgn0040992	5
-0.41755	2.01907	CG6405	FBgn0032428	6
-0.26736	2.01901	CG3409	FBgn0033095	6
-0.25238	2.01753	pdm2	FBgn0004394	6
0.16893	2.01746	AstA-R1	FBgn0266429	6
-0.23811	2.01717	CG9689	FBgn0030159	6
-0.50073	2.01649	mRpS16	FBgn0033907	6
-0.17608	2.01563	Chd3	FBgn0023395	4
-0.064238	2.01396	CG9682	FBgn0039760	6
-0.12124	2.01366	CG8207	FBgn0034035	6
-0.28202	2.01116	unk	FBgn0004395	4
-0.23898	2.00981	CG33767	FBgn0053767	6
-0.013263	2.00946	Drip	FBgn0015872	5
-0.18512	2.00843	pgant3	FBgn0027558	6
-0.31218	2.00715	CG17127	FBgn0032299	6
-0.58332	2.00664	CG5321	FBgn0030575	8
-0.58675	2.00653	CG7675	FBgn0038610	5
-0.20311	2.00483	Fdx2	FBgn0035529	6
-0.15508	2.00341	pre-mod(mdg4)-AB	FBgn0266171	5
0.40758	2.00266	CG5903	FBgn0038400	6
-0.14478	2.00053	MKP-4	FBgn0031044	8
1.0193	2.0001	l(2)gl	FBgn0002121	5
-0.65718	1.99987	lqfR	FBgn0261279	6
-0.014224	1.99827	Hml	FBgn0029167	6
0.78137	1.99714	CG13311	FBgn0035929	8
-0.22724	1.9965	CG34133	FBgn0083969	6
-0.48897	1.99611	dysf	FBgn0039411	6
-0.48349	1.99546	Dsp1	FBgn0278608	5
-0.44429	1.99315	Irk1	FBgn0265042	6
-0.23463	1.99255	Ref1	FBgn0010774	6
-0.39282	1.99247	CG2118	FBgn0039877	8
0.26917	1.99221	unc-13-4A	FBgn0035756	6
-0.37012	1.99131	CG3603	FBgn0029648	5
-0.1892	1.99089	Act5C	FBgn0000042	6
-0.23969	1.98983	Mtr3	FBgn0036916	6
-0.2772	1.98847	CG11374	FBgn0031214	5
-0.18052	1.98801	CG5033	FBgn0028744	6
-0.3486	1.98767	Cdc5	FBgn0265574	5
-0.30173	1.98733	CG43779	FBgn0264301	6
-0.16774	1.98493	Cyp6u1	FBgn0033121	6
-0.387	1.98347	Tom70	FBgn0032397	5
-0.31406	1.98288	Doc2	FBgn0035956	6
-0.31843	1.9818	CG12007	FBgn0037293	6
-0.62764	1.98155	Hsp60B	FBgn0011244	4
0.17184	1.97939	gl	FBgn0004618	6
-0.2714	1.97807	CG7470	FBgn0037146	8
0.31578	1.9777	SmD3	FBgn0023167	5
-0.29028	1.97543	Cpr5C	FBgn0029811	6
-0.48478	1.97396	CG32032	FBgn0043806	5
-0.11934	1.97375	CG40485	FBgn0069973	5
-0.22295	1.97363	CG11109	FBgn0037200	5
-0.9516	1.97237	galectin	FBgn0031213	5
0.38963	1.97208	by	FBgn0000244	5
-0.41513	1.97159	Snx1	FBgn0031534	6
-0.33961	1.9707	svp	FBgn0003651	6
-0.53348	1.97058	fwe	FBgn0261722	5
-0.22141	1.96831	CG11771	FBgn0039252	6
-0.3765	1.96827	CG12056	FBgn0030099	6
-0.74661	1.96807	CG9304	FBgn0034674	6
-0.10679	1.96722	CG4151	FBgn0029770	6
-0.21925	1.96706	ox	FBgn0011227	6
-0.9037	1.9667	CG10585	FBgn0037044	5
-0.75115	1.96549	CG6495	FBgn0027550	5
-0.2176	1.96409	ninaA	FBgn0002936	6
-0.63083	1.96297	CG11029	FBgn0031735	6
-0.72477	1.96194	Caper	FBgn0031883	6
0.98653	1.96186	CG8117	FBgn0030663	4
-0.17973	1.96154	CG1673	FBgn0030482	7
-0.44065	1.9613	Vap-33B	FBgn0053523	5
0.10024	1.96102	Upf3	FBgn0034923	6
-0.42099	1.96102	Pmp70	FBgn0031069	6
-0.11817	1.96035	RunxA	FBgn0083981	5
-0.32107	1.96007	CG30430	FBgn0050430	6
-0.60382	1.95975	CG9547	FBgn0031824	8
-0.28211	1.95908	LIMK1	FBgn0041203	7
-0.14218	1.95877	Nmdar1	FBgn0010399	8
-0.63523	1.95707	CG2781	FBgn0037534	5
-0.12009	1.95695	Cpr64Ab	FBgn0035511	6
-0.055571	1.95664	CG8654	FBgn0034479	6
-0.26757	1.95468	Cp110	FBgn0031191	6
-0.17656	1.95425	CG32813	FBgn0052813	6
-0.46639	1.9539	stil	FBgn0003527	6
0.18693	1.95386	Actbeta	FBgn0024913	4
-0.24649	1.95339	Pez	FBgn0031799	8
-0.21894	1.95249	GalNAc-T2	FBgn0030930	5
0.48184	1.95171	CG3940	FBgn0037788	6
-0.27131	1.95055	Hs3st-B	FBgn0031005	6
-0.67396	1.94889	CG5078	FBgn0037005	5
-0.36064	1.94823	CG14543	FBgn0039404	5
0.76888	1.94612	bbc	FBgn0033844	5
-0.36888	1.94573	dmt	FBgn0278604	6
-0.44885	1.94573	CG3313	FBgn0037980	6
0.44392	1.94562	su(f)	FBgn0003559	6
-0.3928	1.9447	ktub	FBgn0015721	6
-0.22785	1.94405	CG5500	FBgn0039461	6
-0.54673	1.94367	Ir52c	FBgn0050468	4
-0.1653	1.94264	side	FBgn0016061	5
-0.27039	1.94207	Trf4-2	FBgn0039251	4
-0.17421	1.94138	dsx-c73A	FBgn0261799	6
-0.55639	1.94138	und	FBgn0283478	8
-0.4028	1.94108	unc-5	FBgn0034013	6
-0.70764	1.93832	CG13604	FBgn0039137	8
-0.56374	1.93806	CG7770	FBgn0036918	5
-0.039986	1.93689	mub	FBgn0262737	6
-0.44585	1.9358	CG7255	FBgn0036493	4
-0.19049	1.93558	CG5973	FBgn0031914	5
0.030377	1.9342	CG33178	FBgn0053178	5
-0.13435	1.93382	CG10137	FBgn0032800	5
-0.4154	1.93379	Tsp42A	FBgn0033042	6
-0.50641	1.93334	scpr-A	FBgn0037889	6
1.2685	1.93326	beta4GalNAcTB	FBgn0039625	6
-0.33686	1.93289	gammaTub23C	FBgn0260639	7
-0.79447	1.93193	sc	FBgn0004170	5
1.3052	1.93185	CG6867	FBgn0030887	5
-0.27946	1.93148	ste14	FBgn0036336	6
-0.41035	1.93126	PPP4R2r	FBgn0030208	6
-0.53469	1.93	CG13786	FBgn0031900	5
-0.2646	1.92845	CG9917	FBgn0030740	6
-0.14799	1.92815	erm	FBgn0031375	6
-0.35348	1.92793	CG12204	FBgn0031022	6
0.13752	1.92771	CG5550	FBgn0034160	4
-0.18444	1.92768	Gr85a	FBgn0045473	6
-0.15989	1.92595	CG16956	FBgn0032523	5
-0.45418	1.92588	CG17528	FBgn0261387	8
0.30979	1.92559	Syt1	FBgn0004242	8
-0.30507	1.92559	Mlh1	FBgn0011659	6
-0.077246	1.92529	Inx7	FBgn0027106	6
-0.094026	1.92464	CG13060	FBgn0036606	4
-0.22143	1.9242	CG4021	FBgn0034659	5
-0.45806	1.92376	ken	FBgn0011236	6
-0.3152	1.92212	Plzf	FBgn0032401	6
-0.21085	1.92085	Scox	FBgn0262467	5
-0.35455	1.91887	CG8360	FBgn0032001	6
-0.21445	1.91757	peb	FBgn0003053	6
-0.099974	1.91693	CG15912	FBgn0029712	8
0.63008	1.91689	Cyp4p2	FBgn0033395	5
-0.35663	1.9151	Mco1	FBgn0032116	6
-0.33882	1.91328	CG17843	FBgn0038919	6
0.0025238	1.91311	Grd	FBgn0001134	6
-0.2634	1.91268	Lkb1	FBgn0038167	8
1.6587	1.91193	Ubr1	FBgn0030809	5
-0.16991	1.91179	eater	FBgn0243514	6
-0.70726	1.91151	CG32751	FBgn0052751	4
-0.41936	1.91147	CG5708	FBgn0032196	5
0.07671	1.90971	Trc8	FBgn0039668	6
-0.31695	1.90897	CG11762	FBgn0037618	6
0.94068	1.90665	ssp6	FBgn0035676	6
-0.36495	1.9063	D19A	FBgn0022935	6
-0.27438	1.90581	CG10933	FBgn0034264	6
-0.29626	1.90546	CG42346	FBgn0259677	6
-0.56471	1.90539	CG10431	FBgn0032730	5
-0.19233	1.90532	CG5946	FBgn0036211	8
-0.28946	1.9049	CG15046	FBgn0030927	6
-0.5495	1.90473	prel	FBgn0033413	6
0.24009	1.90424	Rassf	FBgn0039055	6
-0.53725	1.90406	CG13795	FBgn0031937	5
-0.36003	1.90386	CG6937	FBgn0038989	5
-0.23437	1.90365	ssh	FBgn0029157	8
-0.5468	1.90351	CG43057	FBgn0262359	5
-0.0044512	1.90309	CG15822	FBgn0035308	6
-0.37014	1.90281	CG34278	FBgn0085307	6
-0.41107	1.9017	O-fut1	FBgn0033901	4
-0.2236	1.90149	CG5641	FBgn0038046	5
-0.24989	1.90143	CG41106	FBgn0069938	6
-0.35577	1.90035	CG5807	FBgn0027539	6
-0.21077	1.89849	CG14418	FBgn0040354	6
-0.19976	1.89822	l(2)efl	FBgn0011296	5
-0.056918	1.89805	Vm26Ab	FBgn0003980	6
-0.24323	1.89763	CG13014	FBgn0030759	6
0.42812	1.89657	prom	FBgn0259210	5
-0.18402	1.89582	gig	FBgn0005198	6
-0.59761	1.89299	dom	FBgn0020306	6
-0.69788	1.89215	CG32066	FBgn0052066	5
-0.25236	1.89133	CG18371	FBgn0033893	7
0.91554	1.89103	Mo25	FBgn0017572	6
-0.32718	1.89089	atilla	FBgn0032422	5
-0.394	1.89056	Grip91	FBgn0001612	5
0.0372	1.88961	Sidpn	FBgn0032741	5
-0.25327	1.88954	CG33695	FBgn0052831	5
-0.052251	1.88897	CG13641	FBgn0039239	6
0.14841	1.88857	Ptpmeg2	FBgn0028341	8
-0.40315	1.88823	CG15005	FBgn0035508	6
-0.15182	1.88776	dgt1	FBgn0039710	8
-0.13724	1.88686	CG10899	FBgn0039235	5
-0.2583	1.88649	CG33306	FBgn0053306	6
0.71721	1.88602	ClC-c	FBgn0036566	6
-0.34439	1.88572	PSR	FBgn0038948	5
-0.19222	1.88512	CG32712	FBgn0052712	6
-0.23804	1.88452	CG8043	FBgn0037610	6
-0.36605	1.88439	CG3632	FBgn0030735	8
-0.075739	1.88409	CG30349	FBgn0050349	6
-0.301	1.88386	rpk	FBgn0022981	6
-0.36944	1.88379	mys	FBgn0004657	8
0.34213	1.88309	CG5919	FBgn0038876	6
-0.13793	1.88289	CG15480	FBgn0032489	5
-0.57278	1.88217	loh	FBgn0032252	6
-0.28268	1.8821	olf413	FBgn0037153	6
-0.48175	1.88183	asrij	FBgn0034793	6
-0.64187	1.88174	simj	FBgn0010762	5
-0.75172	1.88157	alien	FBgn0013746	5
0.029155	1.88061	bond	FBgn0260942	6
-0.36985	1.88058	Ten-a	FBgn0267001	5
-0.41646	1.88038	Alg10	FBgn0052076	6
-0.85061	1.87995	DNApol-alpha180	FBgn0259113	6
-0.25295	1.87969	ND-30	FBgn0266582	5
-0.35051	1.87923	CG31712	FBgn0051712	6
-0.26716	1.87877	CG42594	FBgn0260971	5
-0.23131	1.87808	CG34370	FBgn0085399	6
0.86171	1.87785	Shawl	FBgn0085395	6
-0.37106	1.87713	Cyp303a1	FBgn0001992	5
-0.24556	1.8768	CG33462	FBgn0053462	6
-0.22226	1.87674	CG16868	FBgn0034498	6
-0.46661	1.87478	CG10598	FBgn0003057	6
0.3424	1.87468	CG8974	FBgn0030693	6
-0.45064	1.87445	otk2	FBgn0267728	8
-0.035802	1.87426	blow	FBgn0004133	6
-0.10041	1.87361	CG43921	FBgn0264542	5
0.25602	1.87231	mid	FBgn0261963	6
0.33557	1.87176	CG4645	FBgn0030435	5
-0.57812	1.87095	CG7101	FBgn0030963	6
-0.66131	1.87089	chb	FBgn0021760	4
0.31387	1.86986	CG9650	FBgn0029939	6
-0.63431	1.86873	CG8907	FBgn0038466	6
0.016203	1.86739	ApepP	FBgn0026150	6
-0.13744	1.86729	CG7920	FBgn0039737	6
-0.69151	1.8672	GCS2beta	FBgn0032643	5
0.12359	1.8671	CG4860	FBgn0037999	5
-0.23499	1.867	CG15484	FBgn0032452	6
-0.23635	1.86614	CG7154	FBgn0031947	5
-0.36577	1.86608	CG13091	FBgn0032055	6
-0.33059	1.86592	Slh	FBgn0264978	6
-0.15139	1.86531	CG33268	FBgn0036177	6
0.7059	1.86512	NetA	FBgn0015773	6
-0.2073	1.86426	CG12025	FBgn0035285	6
-0.63749	1.86395	raptor	FBgn0029840	4
-0.090165	1.86372	CG9990	FBgn0039594	6
-0.59159	1.86315	Doa	FBgn0265998	7
-0.6205	1.8628	skl	FBgn0036786	5
-0.35636	1.86167	CG11337	FBgn0039846	4
-0.33729	1.8616	Rack1	FBgn0020618	5
-0.45097	1.86107	Obp49a	FBgn0050052	5
-0.16067	1.85984	CG13984	FBgn0260452	5
-0.018312	1.85905	CG8112	FBgn0037612	8
0.47101	1.85896	orb2	FBgn0264307	5
0.59526	1.8577	CG9706	FBgn0036662	6
-0.24466	1.85577	Ser	FBgn0004197	5
-0.61568	1.85521	l(2)37Cc	FBgn0002031	6
-0.17126	1.85424	CG15533	FBgn0039768	5
-0.2738	1.85387	CG9270	FBgn0032908	6
-0.30038	1.85164	ebd1	FBgn0035153	6
-0.08631	1.85041	CG6126	FBgn0038407	6
-0.30556	1.8494	hebe	FBgn0033448	6
-0.18291	1.84869	Itp-r83A	FBgn0010051	8
-0.36969	1.84842	CG9065	FBgn0030610	5
-0.13781	1.84802	fne	FBgn0086675	5
-0.15432	1.84741	CG17027	FBgn0036553	7
-0.31872	1.84676	UQCR-11L	FBgn0050354	6
-0.30654	1.84612	CG14072	FBgn0032318	6
-0.36622	1.8457	Dys	FBgn0260003	6
-0.22492	1.84524	CG12299	FBgn0032295	6
-0.29544	1.84394	CG9926	FBgn0038190	5
-0.23762	1.84351	Lim1	FBgn0026411	6
-0.28456	1.84351	CG42525	FBgn0260430	6
-0.61436	1.84342	nvd	FBgn0259697	5
-0.37167	1.84116	Eip75B	FBgn0000568	6
-0.28202	1.83785	CG13540	FBgn0034839	6
0.17038	1.83705	NAAT1	FBgn0029762	5
0.44663	1.83699	CG3337	FBgn0038871	6
-0.56194	1.83684	CG6415	FBgn0032287	8
-0.043714	1.83651	CG7896	FBgn0039728	6
-0.26873	1.83633	sick	FBgn0263873	6
-0.34176	1.836	CG10366	FBgn0032814	6
-0.48624	1.83571	CHOp24	FBgn0029709	6
-0.22815	1.83568	CG6891	FBgn0030955	6
-0.25692	1.83449	CG14659	FBgn0037284	5
-0.35692	1.83413	CG43101	FBgn0262547	5
-0.40424	1.83363	trp	FBgn0003861	6
-0.22259	1.83342	CG10588	FBgn0037037	5
-0.59975	1.83224	heph	FBgn0011224	6
-0.38584	1.83189	Spn38F	FBgn0028986	5
0.3747	1.83144	CG11999	FBgn0037312	5
-0.55528	1.83071	CG6028	FBgn0038924	5
3.06	1.83038	CG30345	FBgn0050345	4
-0.31429	1.83024	CG9286	FBgn0038183	5
-0.013883	1.82986	gammaTub37C	FBgn0010097	8
-0.58153	1.82944	CG17327	FBgn0038107	6
2.4019	1.82927	Sin3A	FBgn0022764	5
-0.50694	1.82857	arm	FBgn0000117	6
-0.080876	1.82766	Gcn2	FBgn0019990	7
-0.67304	1.82559	WASp	FBgn0024273	6
-0.22164	1.82516	CG4646	FBgn0033810	4
-0.17736	1.82455	a10	FBgn0011293	6
-0.36138	1.82394	MED30	FBgn0035149	5
1.6595	1.82336	CG4611	FBgn0035591	4
-0.080005	1.8233	CG9626	FBgn0037565	6
-0.27317	1.82269	Wee1	FBgn0011737	8
-0.66059	1.82261	EloC	FBgn0266711	6
0.29332	1.82215	Nph	FBgn0039735	5
-0.46251	1.82186	CG1142	FBgn0037504	6
-0.22668	1.8214	CG12118	FBgn0030101	6
-0.27297	1.82111	Mtap	FBgn0034215	8
1.9663	1.82048	REG	FBgn0029133	6
-0.21158	1.81964	Ns2	FBgn0034243	6
-0.37889	1.8189	CG10194	FBgn0032790	6
-0.40732	1.81881	Prosalpha4T2	FBgn0017556	6
0.19938	1.81853	r	FBgn0003189	6
-0.1883	1.81836	CG34141	FBgn0083977	6
-0.10157	1.81804	CG17672	FBgn0083978	6
-0.0037548	1.81773	CG3376	FBgn0034997	8
-0.18292	1.81684	CG32485	FBgn0052485	5
-0.44793	1.81573	CG7442	FBgn0037140	5
0.7812	1.81502	Hsp67Bc	FBgn0001229	4
-0.37351	1.815	Glt	FBgn0001114	6
1.0517	1.81451	CG3502	FBgn0046253	6
-0.22933	1.81378	CG9377	FBgn0032507	6
-0.16771	1.81361	CG12236	FBgn0029822	5
-0.16441	1.81321	CG5440	FBgn0031331	6
-0.62505	1.81316	CG13322	FBgn0033784	6
-0.25265	1.81296	Adk3	FBgn0042094	8
-0.21535	1.81259	Sik2	FBgn0025625	8
-0.28517	1.81251	CG34200	FBgn0085229	6
-0.13387	1.8111	RecQ4	FBgn0040290	5
0.70817	1.81057	CG8850	FBgn0033708	5
-0.91407	1.80933	CG10289	FBgn0035688	6
-0.044557	1.80925	Arc2	FBgn0033928	6
-0.22316	1.80838	CG42366	FBgn0259712	7
-0.39566	1.80763	CG31064	FBgn0051064	5
0.010694	1.80729	RpL32	FBgn0002626	5
-0.075592	1.8071	CG12035	FBgn0035263	5
-0.33689	1.80668	CG13001	FBgn0030806	6
-0.23763	1.80643	FoxP	FBgn0262477	5
-0.33088	1.80643	Spase22-23	FBgn0039172	6
-0.23458	1.80629	U2af50	FBgn0005411	6
-0.13673	1.80618	Ir93a	FBgn0259215	5
0.17686	1.80596	CG11309	FBgn0037070	6
-0.52587	1.8054	Irbp	FBgn0011774	8
-0.34932	1.80496	barr	FBgn0014127	6
-0.008638	1.80463	CG2862	FBgn0031459	8
-0.3044	1.80452	Dgk	FBgn0085390	8
-0.089521	1.80429	CREG	FBgn0025456	6
0.13142	1.80402	CG10000	FBgn0039596	6
0.55886	1.80165	kay	FBgn0001297	8
-0.16118	1.8014	Hsc70-2	FBgn0001217	5
-0.37719	1.80104	CG10274	FBgn0035690	4
-0.17552	1.79964	CG3473	FBgn0028913	5
-0.60229	1.79953	CG17662	FBgn0034884	5
0.81942	1.79659	Tob	FBgn0028397	5
-0.97794	1.79547	drk	FBgn0004638	4
-0.1979	1.79485	Nprl2	FBgn0030800	5
-0.086993	1.79469	Usp32	FBgn0036913	6
-0.70812	1.79444	Psf1	FBgn0035194	4
-0.31396	1.79409	CG6055	FBgn0031918	6
-0.34964	1.79382	CG6726	FBgn0039049	8
-0.56147	1.79371	CG30340	FBgn0050340	6
-0.20498	1.79304	CG10959	FBgn0030010	6
-0.2629	1.7925	CG7239	FBgn0031740	6
-0.10101	1.79247	CG18599	FBgn0038592	6
0.44691	1.79175	mab-21	FBgn0029003	6
-0.29212	1.79067	BBS8	FBgn0031255	6
-0.19762	1.78853	ND-51L1	FBgn0034251	5
1.6451	1.78792	sw	FBgn0003654	6
0.24238	1.78768	Srp54k	FBgn0010747	7
0.15562	1.78595	CG7033	FBgn0030086	6
-0.40344	1.78579	CG11523	FBgn0037156	6
-0.27578	1.78497	CG10352	FBgn0030348	8
-0.080405	1.78315	ppk7	FBgn0031802	6
-0.068886	1.78128	disp	FBgn0029088	6
-0.10482	1.78013	CG42675	FBgn0261561	6
-0.20077	1.77981	Tgi	FBgn0036373	6
0.17001	1.77955	mus201	FBgn0002887	5
-0.33947	1.77955	Ric	FBgn0265605	5
-0.70764	1.77932	pcm	FBgn0020261	5
-0.18248	1.77783	unc80	FBgn0039536	6
-0.33496	1.77721	fas	FBgn0000633	6
-0.33995	1.77658	RpS21	FBgn0015521	5
-0.46683	1.77596	Ipk2	FBgn0031267	8
-0.73454	1.77505	Cyp9b2	FBgn0015039	6
-0.27342	1.77309	CG1671	FBgn0033454	5
-0.20751	1.77278	CG16952	FBgn0030701	5
-0.55882	1.77181	Pcl	FBgn0003044	5
0.092227	1.76924	CG7536	FBgn0030890	5
-0.17008	1.76922	dome	FBgn0043903	8
-0.28539	1.76683	Mmp2	FBgn0033438	6
-0.18462	1.76667	CG10459	FBgn0033440	8
-0.48904	1.7666	CG3226	FBgn0029882	5
-0.39365	1.76412	CG30471	FBgn0050471	6
-0.62031	1.76409	Tim17a1	FBgn0038018	6
1.0135	1.76407	NKAIN	FBgn0085442	5
-0.42578	1.76349	mim	FBgn0053558	6
-0.31088	1.76276	Aats-tyr	FBgn0027080	8
-0.57309	1.76193	Spn42Da	FBgn0265137	5
-0.57099	1.76135	tna	FBgn0026160	6
-0.34216	1.76128	CG5790	FBgn0032677	8
0.38444	1.7606	Rbcn-3A	FBgn0023458	6
-0.24939	1.76035	CG1309	FBgn0035519	5
-0.062211	1.75973	pot	FBgn0250871	6
-0.0049057	1.7594	Xrp1	FBgn0261113	6
-0.43714	1.75918	CG9391	FBgn0037063	8
1.4293	1.75888	CG12107	FBgn0033209	5
-0.21604	1.75696	CG10413	FBgn0032689	5
0.043247	1.75587	NAA20	FBgn0031043	5
-0.5469	1.75481	CG13728	FBgn0036716	5
-0.47132	1.75461	CG8818	FBgn0033751	5
-0.4078	1.75355	CG8773	FBgn0038135	5
-0.3644	1.75262	CG33271	FBgn0053271	5
-0.30829	1.75247	Aats-ser	FBgn0021750	6
-0.22927	1.75215	Aats-ala-m	FBgn0028962	6
-0.20783	1.75154	lov	FBgn0266129	6
0.48982	1.75092	Sap-r	FBgn0000416	5
-0.11263	1.74973	Obp83a	FBgn0011281	6
-0.071859	1.74826	Meics	FBgn0025874	6
-0.10402	1.74606	CG34166	FBgn0085195	6
-0.31661	1.74586	CG17118	FBgn0032291	6
-0.52281	1.74565	RFeSP	FBgn0021906	4
-0.33282	1.74555	CG32091	FBgn0052091	5
-0.56297	1.7448	CheA29a	FBgn0053194	4
-0.10298	1.74417	CG17754	FBgn0030114	6
2.8214	1.74139	EcR	FBgn0000546	5
-0.558	1.7411	CG5009	FBgn0027572	7
0.16665	1.74105	IKKbeta	FBgn0024222	7
-0.29782	1.74103	CG14933	FBgn0040968	5
-0.22971	1.74098	CG15547	FBgn0039809	8
-0.36116	1.74074	pip	FBgn0003089	5
-0.041423	1.74045	CG13578	FBgn0035000	6
-0.53209	1.73988	CG12788	FBgn0031041	8
0.1536	1.73957	CG13609	FBgn0039170	5
0.14077	1.73843	Klp64D	FBgn0004380	6
0.1812	1.73812	CG10089	FBgn0036369	8
-0.19857	1.73791	PMP34	FBgn0052250	6
-0.1331	1.73554	Cpr30B	FBgn0032125	6
-0.11023	1.73518	CG34383	FBgn0085412	6
0.19717	1.73495	Usp7	FBgn0030366	6
-0.20092	1.73495	SmydA-2	FBgn0036839	5
-0.23275	1.7349	CG42323	FBgn0259223	5
-0.55468	1.7345	CG8916	FBgn0030707	6
-0.18679	1.73372	tapas	FBgn0027529	6
0.0069662	1.7333	VhaM9.7-c	FBgn0028664	6
-0.18718	1.73327	Ent2	FBgn0263916	6
-0.42997	1.73325	CG30503	FBgn0050503	5
-0.37686	1.73318	unpg	FBgn0015561	6
-0.1166	1.73311	VhaAC45	FBgn0262515	6
-0.67943	1.73234	deltaCOP	FBgn0028969	5
-0.084167	1.73156	CG31525	FBgn0051525	5
-0.78001	1.73133	CG1494	FBgn0031169	5
-0.18867	1.73107	CG4293	FBgn0024983	5
-0.47435	1.73077	CG14834	FBgn0035768	6
-0.33965	1.73065	CG5391	FBgn0038943	6
-0.04295	1.73056	CG33235	FBgn0030307	5
-0.41658	1.73007	CG13455	FBgn0036498	6
-0.007952	1.72948	CG34199	FBgn0085228	6
0.38577	1.72918	CG44476	FBgn0265669	4
-0.47117	1.72663	CG14125	FBgn0036232	5
0.41651	1.72624	CG6295	FBgn0039471	6
-0.49477	1.72589	CG7857	FBgn0026738	6
-0.23173	1.72543	sprt	FBgn0082585	5
-0.077555	1.72437	CG31694	FBgn0051694	6
-0.15314	1.72409	Mst89B	FBgn0020399	6
0.7191	1.72404	Argk	FBgn0000116	8
-0.20788	1.72349	CG14453	FBgn0037179	6
-0.27896	1.72335	CG1550	FBgn0033225	6
-0.42729	1.72292	e(y)2	FBgn0000618	5
-0.2106	1.72221	CG15719	FBgn0030440	5
-0.13074	1.72207	Apc2	FBgn0026598	6
-0.071269	1.72175	LKRSDH	FBgn0025687	6
-0.59677	1.72168	Xbp1	FBgn0021872	6
-0.22217	1.72141	CG3355	FBgn0031619	6
0.042846	1.7207	mura	FBgn0037705	5
-0.15079	1.72054	Iswi	FBgn0011604	6
-0.090327	1.71995	jet	FBgn0031652	5
0.13614	1.71894	SCAR	FBgn0041781	6
-0.19533	1.71892	GlyP	FBgn0004507	8
-0.33645	1.71876	FASN3	FBgn0040001	5
-0.36662	1.71876	Tim9a	FBgn0030480	6
-0.53313	1.71847	CG42837	FBgn0262026	6
-0.37487	1.71824	CG18815	FBgn0042138	5
0.64119	1.71788	Prosalpha4	FBgn0004066	5
-0.70472	1.71785	mRpL28	FBgn0031660	4
-0.072355	1.71702	Cpr49Ae	FBgn0033728	6
-0.52113	1.71613	Bacc	FBgn0031453	6
-0.48334	1.7153	DNApol-alpha73	FBgn0005696	6
0.70344	1.71501	ec	FBgn0000542	5
-0.43572	1.71352	CG12576	FBgn0031190	6
0.22159	1.71325	CG32473	FBgn0052473	6
-0.055222	1.71209	CG7488	FBgn0038106	6
-0.28837	1.71202	Ets21C	FBgn0005660	5
-0.3101	1.71171	RpLP1	FBgn0002593	5
-0.35307	1.71166	CG33123	FBgn0053123	8
0.21734	1.70954	tou	FBgn0033636	6
-0.46555	1.70934	CG8560	FBgn0035781	4
-0.2553	1.70885	CG15706	FBgn0034093	6
-0.24249	1.70874	CG33080	FBgn0053080	6
-0.41238	1.7065	OstStt3	FBgn0011336	5
-0.53883	1.70642	nudC	FBgn0021768	6
0.5709	1.70602	milt	FBgn0262872	6
-0.53031	1.70523	Or85e	FBgn0026399	6
-0.35583	1.70461	Gyc32E	FBgn0010197	8
-0.05155	1.70452	U2af38	FBgn0017457	5
-0.69468	1.70419	Cyp4ac2	FBgn0031694	4
-0.086881	1.7032	wash	FBgn0033692	6
-0.38262	1.70246	par-1	FBgn0260934	7
0.61893	1.70209	CG4572	FBgn0038738	5
-0.25321	1.70117	CG4025	FBgn0025624	6
1.285	1.70069	Pex5	FBgn0023516	6
-0.44444	1.70017	CG32189	FBgn0052189	5
-0.81245	1.69921	Nipsnap	FBgn0030724	6
-0.4868	1.69917	ATPsynGL	FBgn0031941	4
-0.17356	1.69888	PTP-ER	FBgn0016641	8
-0.64563	1.69843	tws	FBgn0004889	6
-0.74969	1.69778	Cnot4	FBgn0051716	5
1.7684	1.69737	CG31523	FBgn0051523	6
-0.16883	1.697	CG9386	FBgn0037708	5
-0.41644	1.69665	CG42674	FBgn0261556	6
0.068543	1.69568	ND-MNLL	FBgn0029971	6
-0.029426	1.69478	CG12402	FBgn0038202	6
-0.40954	1.69467	Cpr49Ah	FBgn0033731	5
-0.011711	1.6939	CG14275	FBgn0032022	6
-0.57851	1.69364	Dad	FBgn0020493	6
-0.11722	1.69312	CG31538	FBgn0051538	6
-0.49752	1.69276	Gpi1	FBgn0086448	4
-0.53014	1.6915	CG30101	FBgn0050101	6
-0.3002	1.69058	CG12133	FBgn0033469	5
-0.77357	1.69009	ush	FBgn0003963	5
-0.36099	1.68884	E(spl)m2-BFM	FBgn0002592	6
-0.29502	1.6881	betaTub97EF	FBgn0003890	6
-0.017182	1.68734	CG5866	FBgn0038508	5
1.1161	1.68725	spok	FBgn0086917	4
-0.17253	1.68721	CG5151	FBgn0036576	6
1.5635	1.68683	ci	FBgn0004859	5
-0.14286	1.6866	CG11456	FBgn0037031	5
-0.15969	1.68599	CG31974	FBgn0051974	6
-0.036667	1.68533	Prosbeta6	FBgn0002284	8
-0.35325	1.68529	P32	FBgn0034259	8
0.85787	1.68521	eIF4G	FBgn0023213	5
-0.35621	1.68439	CG32302	FBgn0052302	6
-0.45152	1.68428	CG13223	FBgn0033599	6
-0.27014	1.68392	CG3739	FBgn0038702	5
-0.16983	1.68372	VAChT	FBgn0270928	5
-0.12953	1.68328	Nnf1b	FBgn0051658	6
-0.23543	1.68321	M1BP	FBgn0037621	5
-0.21263	1.68223	CG5103	FBgn0036784	5
-0.44236	1.68198	CG7156	FBgn0038588	8
-0.39328	1.68181	Cpr23B	FBgn0031467	5
0.27713	1.68171	CG14215	FBgn0031052	6
-0.11197	1.68158	SdhD	FBgn0039112	8
1.4306	1.68127	Tsp47F	FBgn0033629	4
-0.2761	1.6799	S-Lap4	FBgn0052064	6
-0.29222	1.67873	CG7611	FBgn0037094	5
-0.24098	1.67859	CG33713	FBgn0064116	5
0.42271	1.67817	Sox102F	FBgn0039938	6
-0.30312	1.67652	CG15432	FBgn0031603	6
0.95788	1.67601	ps	FBgn0261552	5
0.144	1.67504	Cyp6a17	FBgn0015714	4
-0.34532	1.67432	CG30357	FBgn0050357	5
-0.16426	1.6743	Smurf	FBgn0029006	6
-0.30723	1.6735	FASN2	FBgn0042627	7
-0.48149	1.67178	yki	FBgn0034970	5
-0.23483	1.67087	GATAe	FBgn0038391	6
0.10438	1.6702	Dll	FBgn0000157	6
0.80399	1.66916	CG31776	FBgn0051776	5
-0.33036	1.66839	CG11597	FBgn0036212	7
0.55216	1.66772	eIF4E-3	FBgn0265089	5
-0.21014	1.66756	CG7589	FBgn0036727	6
-0.28647	1.66748	CG32235	FBgn0047330	6
-0.29525	1.66736	CG4045	FBgn0025629	6
-0.72087	1.66716	NijB	FBgn0036822	5
-0.21908	1.66681	CG8541	FBgn0035788	6
-0.41356	1.66659	CG15443	FBgn0031609	5
-0.18979	1.66577	mtm	FBgn0025742	8
-0.43596	1.66569	ovo	FBgn0003028	4
-0.1671	1.66565	CG14810	FBgn0029589	6
-0.049181	1.66537	Snm1	FBgn0037338	6
-0.25445	1.66514	Mitofilin	FBgn0019960	6
-0.81805	1.66462	HnRNP-K	FBgn0267791	6
-0.51871	1.66436	Cp1	FBgn0013770	6
-0.72506	1.66434	CG18301	FBgn0032265	4
-0.18555	1.66408	CG7295	FBgn0031372	6
0.51133	1.66352	poly	FBgn0086371	4
-0.082475	1.66346	CG12825	FBgn0033221	5
-0.1396	1.66328	zetaTry	FBgn0011556	5
-0.25693	1.66242	CycB3	FBgn0015625	6
-0.61009	1.66222	CG4960	FBgn0039371	6
-0.42352	1.65979	Ugt86Da	FBgn0040259	4
-0.18176	1.65966	CG8119	FBgn0030664	6
-0.12683	1.65906	CG34179	FBgn0085208	5
-0.21863	1.65845	bw	FBgn0000241	5
-0.35742	1.65799	Arr1	FBgn0000120	6
0.10549	1.65781	CG18302	FBgn0032266	5
-0.16877	1.6571	Osi8	FBgn0037415	6
-0.044555	1.65669	danr	FBgn0039283	6
0.47354	1.65659	CG17287	FBgn0034202	5
-0.19307	1.65578	Wnt10	FBgn0031903	5
-0.23313	1.65537	eyg	FBgn0000625	6
-0.23121	1.65506	Z600	FBgn0004052	6
-0.32333	1.65461	CG16825	FBgn0032503	6
0.29996	1.65441	Fen1	FBgn0025832	6
-0.19179	1.65439	l(3)07882	FBgn0010926	6
-0.11689	1.65414	CG12935	FBgn0033547	6
-0.22154	1.65384	CG43106	FBgn0262566	6
-0.18792	1.65308	CG6769	FBgn0030878	6
-0.26519	1.65255	CG17721	FBgn0037885	6
-0.16937	1.65244	Nup93-2	FBgn0038274	4
-0.12715	1.65222	Itgbn	FBgn0010395	5
0.15916	1.65191	CG8257	FBgn0033900	5
-0.36947	1.65152	CG16790	FBgn0037713	5
-0.48449	1.65129	cdi	FBgn0004876	8
0.092317	1.64969	Wnt2	FBgn0004360	6
-0.13099	1.64911	CG8679	FBgn0032934	6
-0.35651	1.64902	Sfmbt	FBgn0032475	6
0.17526	1.64865	CG9449	FBgn0036875	8
-0.25925	1.64865	Cep89	FBgn0266708	6
-0.16091	1.64859	CG17217	FBgn0032419	5
-0.1381	1.64749	CG42784	FBgn0263354	6
-0.41596	1.64683	Hrb98DE	FBgn0001215	6
0.11802	1.64678	Prosbeta4R2	FBgn0031443	8
-0.52457	1.64587	CG11112	FBgn0033164	4
-0.0166	1.6453	Ipk1	FBgn0050295	8
-0.36342	1.64484	CG15199	FBgn0030270	6
-0.27136	1.64438	CG44001	FBgn0264743	5
-0.34343	1.64344	Cpr65Ec	FBgn0035737	6
1.4805	1.64294	DNaseII	FBgn0000477	5
0.78035	1.64271	sls	FBgn0086906	8
-0.7809	1.6409	wntD	FBgn0038134	4
0.43334	1.6407	numb	FBgn0002973	6
-0.32896	1.64043	fest	FBgn0034435	6
-0.21145	1.6402	Unc-76	FBgn0040395	6
-0.39798	1.63994	CG2652	FBgn0025838	6
-0.14043	1.63939	CG34425	FBgn0085454	4
0.21483	1.63882	Atf6	FBgn0033010	8
-0.37201	1.63876	CG34380	FBgn0085409	8
-0.2177	1.63854	vito	FBgn0052418	6
-0.48445	1.63837	Zip89B	FBgn0038412	6
-0.15218	1.63831	Iris	FBgn0031305	6
-0.32731	1.63748	FLASH	FBgn0033806	6
-0.8036	1.63659	gfzf	FBgn0250732	4
-0.1991	1.63592	CG14042	FBgn0260451	6
0.68886	1.63408	Ent1	FBgn0031250	5
-0.19129	1.63287	CG6024	FBgn0036202	6
-0.19637	1.63274	CG3335	FBgn0036018	6
-0.37734	1.63214	Top3beta	FBgn0026015	6
-0.46736	1.63199	Trpgamma	FBgn0032593	6
1.3513	1.63103	Pfk	FBgn0003071	8
-0.33576	1.62965	Gycalpha99B	FBgn0013972	8
-0.36	1.62965	Pkg21D	FBgn0000442	7
-0.45919	1.62856	CG6412	FBgn0032646	4
-0.37269	1.62771	sinah	FBgn0259794	6
-0.27453	1.62749	prt	FBgn0043005	6
-0.039912	1.62701	CG15506	FBgn0039686	6
-0.78272	1.62632	CG5863	FBgn0038507	6
-0.86175	1.62597	CG10268	FBgn0032811	7
-0.17589	1.62584	CG8329	FBgn0036022	6
-0.46095	1.62432	rgr	FBgn0267792	6
-0.31155	1.62417	Mms19	FBgn0037301	6
-0.29322	1.62415	LysP	FBgn0004429	8
-0.20907	1.62386	CAP	FBgn0033504	4
-0.17549	1.62333	sip1	FBgn0024191	6
-0.42634	1.62326	ksr	FBgn0015402	8
0.42957	1.62284	esg	FBgn0001981	4
0.71949	1.62149	Ssl	FBgn0015300	8
-0.13286	1.62131	alpha-Man-IIb	FBgn0026616	4
-0.11182	1.62106	Mp	FBgn0260660	4
1.1446	1.62089	CG3815	FBgn0029861	6
-0.22096	1.62084	Rel	FBgn0014018	8
-0.28273	1.62035	CG7453	FBgn0030991	6
-0.1815	1.62008	CG31664	FBgn0051664	6
-0.34294	1.61963	Tehao	FBgn0026760	6
-0.44619	1.61834	sun	FBgn0014391	5
-0.5792	1.61804	capu	FBgn0000256	6
-0.33759	1.61732	CG43394	FBgn0263256	6
-0.079376	1.61665	CG14662	FBgn0037291	4
-0.32805	1.61597	Rabex-5	FBgn0262937	4
-0.10439	1.61572	CG6974	FBgn0038285	4
0.16464	1.61515	CG2224	FBgn0039773	6
-0.20829	1.61454	Cad89D	FBgn0038439	6
-0.54978	1.61439	GstT3	FBgn0031117	7
-0.42934	1.61407	CG9422	FBgn0033092	6
-0.35622	1.6137	CG12857	FBgn0033963	6
-0.17656	1.61368	Ptp69D	FBgn0014007	8
-0.45981	1.61347	Tep2	FBgn0041182	5
-0.15617	1.61259	c12.1	FBgn0040235	5
-0.82499	1.61241	Shc	FBgn0015296	5
-0.056178	1.6114	CG5038	FBgn0038324	6
-0.14086	1.61112	RpS15Aa	FBgn0010198	4
-0.86815	1.6109	CG1965	FBgn0037466	6
-0.18505	1.60981	CG14850	FBgn0038239	4
-0.20287	1.6097	ChAT	FBgn0000303	8
-0.071998	1.60961	CG8311	FBgn0034141	8
0.46569	1.60956	CG5549	FBgn0034911	6
-0.64197	1.60929	so	FBgn0003460	6
0.08771	1.60891	Jheh3	FBgn0034406	5
-0.1366	1.60854	CG14075	FBgn0036835	6
-0.37093	1.60799	CG4447	FBgn0035980	5
-0.15665	1.60788	sad	FBgn0003312	5
-0.60681	1.60707	CG15909	FBgn0033090	5
0.79387	1.60699	Trf4-1	FBgn0030049	4
-0.41798	1.60658	CG5065	FBgn0034145	4
0.02587	1.60546	Fer3	FBgn0037937	6
-0.24617	1.60543	Cdc27	FBgn0012058	6
-0.31777	1.60523	CG7461	FBgn0034432	4
-0.23315	1.60522	MED16	FBgn0034707	6
-0.14408	1.60499	CG9175	FBgn0031779	6
-0.097687	1.6046	CG5762	FBgn0039190	6
-0.29044	1.60441	EndoG	FBgn0033690	6
-0.1027	1.60357	Dpit47	FBgn0266518	5
-0.31004	1.6031	Mpcp	FBgn0026409	6
-0.23255	1.603	CG6597	FBgn0036967	5
-0.38452	1.6023	CG11505	FBgn0035424	6
-0.24453	1.60215	CG30016	FBgn0050016	5
0.38775	1.60166	5-HT1A	FBgn0004168	6
1.182	1.6015	CG4538	FBgn0038745	8
-0.17683	1.60114	Nup205	FBgn0031078	6
-0.16002	1.60012	Ccp84Ab	FBgn0004782	6
-0.20718	1.59984	NPF	FBgn0027109	6
-0.2122	1.59963	CG7523	FBgn0038533	6
0.39263	1.5996	spag	FBgn0015544	8
0.34826	1.59931	CG9107	FBgn0031764	6
-0.36609	1.59905	prominin-like	FBgn0026189	5
-0.42386	1.59831	CG5867	FBgn0027586	6
-0.4353	1.59798	CG33228	FBgn0261373	5
-0.21104	1.59795	CG12464	FBgn0033861	6
-0.46019	1.59698	Lcp65Ad	FBgn0020641	6
-0.47354	1.59676	CdGAPr	FBgn0032821	6
-0.24735	1.5959	Ir47a	FBgn0033515	5
-0.093545	1.59558	ZnT49B	FBgn0033762	5
0.03642	1.59529	bora	FBgn0259791	5
0.055091	1.59518	mRpS21	FBgn0044511	6
0.006266	1.59241	CG6852	FBgn0036820	8
-0.013986	1.59171	bor	FBgn0040237	6
-0.33805	1.59103	Or98b	FBgn0039582	5
-0.26297	1.59037	SERCA	FBgn0263006	5
-0.32686	1.59007	GstE10	FBgn0063499	6
-0.48715	1.59003	Rbf2	FBgn0038390	6
0.088676	1.58895	Ddc	FBgn0000422	8
0.34078	1.58878	CG32809	FBgn0023531	6
-0.35229	1.58853	CenG1A	FBgn0028509	5
-0.20756	1.58826	CG7433	FBgn0036927	8
-0.30565	1.58675	CG42557	FBgn0260759	5
-0.33186	1.58631	Fancl	FBgn0037781	6
-0.96342	1.58626	Rab6	FBgn0015797	4
1.8238	1.58613	CG2926	FBgn0037344	6
0.5071	1.58565	CG3476	FBgn0031881	8
-0.57953	1.58544	CG5278	FBgn0038986	6
-0.12091	1.58538	fu	FBgn0001079	8
-0.28467	1.58534	CG34317	FBgn0085346	5
-0.14931	1.58421	Bgb	FBgn0013753	5
-0.29976	1.58416	CG3650	FBgn0035070	6
-0.34798	1.58416	CG11566	FBgn0031159	6
-0.36756	1.58414	CG6153	FBgn0032445	6
-0.046453	1.58394	Dph5	FBgn0024558	6
-0.47866	1.58321	Cyp4ad1	FBgn0033292	6
-0.64199	1.58316	CG11070	FBgn0028467	6
-0.037974	1.58269	Ca-beta	FBgn0259822	8
-0.44946	1.5825	Chro	FBgn0044324	5
1.7861	1.58236	Gpdh	FBgn0001128	6
0.80603	1.58223	cdc14	FBgn0031952	8
-0.29098	1.58152	CG15739	FBgn0030347	7
0.76828	1.58109	Su(var)2-HP2	FBgn0026427	6
1.6291	1.58029	Pfrx	FBgn0027621	8
-0.56589	1.57991	trbd	FBgn0037734	6
-0.70976	1.57902	TyrRII	FBgn0038541	5
-0.2149	1.57831	scro	FBgn0028993	5
0.69472	1.57734	pie	FBgn0005683	5
-0.24077	1.57726	RpL31	FBgn0025286	5
-0.16108	1.57618	PKD	FBgn0038603	8
0.59528	1.57603	CG10621	FBgn0032726	6
-0.63577	1.57571	tj	FBgn0000964	6
-0.27099	1.5753	CG33267	FBgn0053267	5
-0.4347	1.57504	CG4229	FBgn0036639	6
-0.38857	1.57476	trpl	FBgn0005614	6
0.1746	1.57414	zip	FBgn0265434	5
-0.26603	1.57359	Gr64e	FBgn0045476	5
-0.27186	1.57352	CG34227	FBgn0085256	6
-0.27828	1.57324	CG31675	FBgn0051675	6
-0.22141	1.5731	CG3919	FBgn0036423	6
-0.20419	1.57307	CG18748	FBgn0042105	5
-0.17555	1.57261	CG11249	FBgn0037115	8
-0.31201	1.57261	POSH	FBgn0040294	6
-0.20553	1.57167	CG7441	FBgn0036763	8
-0.44704	1.57151	Eip74EF	FBgn0000567	5
0.20282	1.57141	Dyrk3	FBgn0027101	8
-0.23711	1.57141	CG11069	FBgn0039244	6
-0.37861	1.57128	PH4alphaSG2	FBgn0039779	6
1.148	1.57107	Rbf	FBgn0015799	5
2.409	1.57097	Pten	FBgn0026379	7
-0.38253	1.57025	Mhc	FBgn0264695	6
0.1542	1.57023	CG9005	FBgn0033638	6
-0.23054	1.57017	Lsp1beta	FBgn0002563	6
0.3504	1.56991	Gs2	FBgn0001145	8
-0.18039	1.56907	Nrg	FBgn0264975	6
0.24884	1.56901	sn	FBgn0003447	6
-0.25485	1.56815	whd	FBgn0261862	8
-0.19999	1.56814	snky	FBgn0086916	5
-0.44065	1.56746	nmdyn-D6	FBgn0030573	8
-0.11367	1.56719	CG12983	FBgn0037040	5
0.13397	1.56666	zetaCOP	FBgn0040512	6
-0.15112	1.56657	DCP2	FBgn0036534	5
-0.079694	1.56604	CG14483	FBgn0034248	4
-0.43189	1.56548	Cda5	FBgn0051973	6
1.7458	1.56513	sesB	FBgn0003360	8
-0.73637	1.5649	betaTry	FBgn0010357	6
-0.091474	1.56473	CG1637	FBgn0030245	8
-0.086081	1.56443	CG30051	FBgn0050051	5
-0.30157	1.56347	CG5715	FBgn0039180	6
0.11844	1.56317	Atg4b	FBgn0038325	6
-0.28175	1.56227	CG3566	FBgn0029854	5
-0.76653	1.56165	scb	FBgn0003328	5
-0.10241	1.56143	CG4576	FBgn0038366	6
0.039752	1.56062	Prosalpha6	FBgn0250843	5
-0.18702	1.56	CG8838	FBgn0031526	5
-0.10824	1.55958	CG5180	FBgn0043457	6
-0.083078	1.5587	CdsA	FBgn0010350	5
-0.24433	1.55827	CG45069	FBgn0266439	5
-0.3893	1.5573	Cpr65Az	FBgn0035686	5
-0.01958	1.55658	bai	FBgn0045866	6
0.36824	1.55608	pzg	FBgn0259785	4
-0.31214	1.55586	mlt	FBgn0265512	6
-0.028119	1.55567	CG44422	FBgn0265595	5
-0.16018	1.5556	fs(2)ltoPP43	FBgn0004811	6
-0.45138	1.55539	Grip84	FBgn0026430	6
-0.6617	1.55517	CG34253	FBgn0085282	4
-0.65363	1.55503	CG13334	FBgn0033856	4
-0.091793	1.55479	comt	FBgn0000346	8
-0.17836	1.55468	Nplp2	FBgn0040813	4
-0.61579	1.55444	CG3809	FBgn0037995	7
-0.36076	1.55357	TwdlY	FBgn0052570	6
-0.3147	1.55331	CG14147	FBgn0036112	6
-0.63262	1.55298	CG31053	FBgn0051053	6
0.20776	1.5527	CG5705	FBgn0032486	6
-0.57334	1.55166	Cbp80	FBgn0022942	4
-0.23807	1.55165	Mct1	FBgn0023549	6
-0.57731	1.55032	RanBP3	FBgn0039110	6
-0.7472	1.55014	angel	FBgn0016762	8
0.12392	1.54966	noi	FBgn0014366	5
-0.23193	1.54943	Mkrn1	FBgn0029152	6
-0.36462	1.54907	CG12986	FBgn0030868	6
-0.51173	1.54889	PGRP-LC	FBgn0035976	4
-0.4938	1.54781	sbb	FBgn0010575	5
-0.18429	1.54772	Hsc70-5	FBgn0001220	6
0.14042	1.547	lap	FBgn0086372	6
-0.34748	1.54699	CG15450	FBgn0031132	4
-0.35834	1.54566	Nup44A	FBgn0033247	6
-0.48213	1.54564	Vha100-4	FBgn0038613	6
0.13075	1.54491	Ptx1	FBgn0020912	6
0.58407	1.54456	Pdp1	FBgn0016694	5
-0.28069	1.54388	CG34188	FBgn0085217	4
0.25667	1.54369	ETHR	FBgn0038874	6
0.42032	1.5436	CG1441	FBgn0033464	5
0.6291	1.5428	Fkbp14	FBgn0010470	5
0.91371	1.53925	Socs44A	FBgn0033266	6
0.051551	1.53864	blanks	FBgn0035608	4
-0.10166	1.53834	Iml1	FBgn0035227	5
-0.30855	1.53816	Dgp-1	FBgn0027836	5
0.59482	1.5379	CG11403	FBgn0026876	5
-0.29943	1.53777	CG32199	FBgn0052199	5
-0.32915	1.53729	CG15711	FBgn0034122	6
-0.31066	1.53718	Mur29B	FBgn0051901	6
1.1187	1.53675	Cyp4d20	FBgn0035344	6
-0.10783	1.5366	Pep	FBgn0004401	6
-0.52566	1.53655	Nep2	FBgn0027570	5
0.46504	1.536	CG5886	FBgn0039379	5
-0.19557	1.53566	CG14292	FBgn0038658	5
-0.087611	1.53545	Ccp84Ad	FBgn0004780	6
-0.51961	1.53518	CG2662	FBgn0024993	5
-0.32377	1.53491	CG33129	FBgn0053129	6
-0.41208	1.53423	CG4449	FBgn0039065	5
-0.24808	1.5342	CG43815	FBgn0264363	6
0.083347	1.53362	PI4KIIIalpha	FBgn0267350	8
-0.03667	1.5333	CG9812	FBgn0034860	6
0.30203	1.53221	CycA	FBgn0000404	6
-0.66042	1.53214	CG42663	FBgn0261545	6
-0.39811	1.53179	CG5355	FBgn0032242	6
-0.23233	1.531	CG13306	FBgn0040828	6
0.077404	1.53086	CG34384	FBgn0085413	8
0.052332	1.53028	ACXC	FBgn0040508	5
-0.41986	1.53016	CG17111	FBgn0039048	6
-0.30086	1.52981	rdgA	FBgn0261549	8
-0.14371	1.52971	exp	FBgn0033668	6
-0.20792	1.52968	plx	FBgn0261261	6
-0.22537	1.52849	CG42750	FBgn0261804	6
-0.28646	1.52849	Dh31	FBgn0032048	6
-0.2076	1.52828	ninaG	FBgn0037896	6
-0.22942	1.52781	CG42268	FBgn0259163	5
-0.1945	1.52746	bif	FBgn0014133	6
-0.23985	1.5271	CG3645	FBgn0031238	6
-0.31149	1.52697	Hmg-2	FBgn0026582	6
-0.27906	1.52682	CG44252	FBgn0265187	6
1.2144	1.52669	CG15253	FBgn0028948	5
0.29244	1.52654	CG13197	FBgn0062449	8
-0.087247	1.52619	Cpr50Cb	FBgn0033869	6
-0.43569	1.52615	CG42503	FBgn0260229	5
-0.31991	1.52612	CG13215	FBgn0033592	6
-0.28936	1.52596	Obp50c	FBgn0050072	4
-0.094066	1.52577	CG30157	FBgn0050157	6
-0.24167	1.52551	Caf1-180	FBgn0030054	4
-0.33537	1.5254	CG8206	FBgn0030679	6
0.78722	1.52535	sigmar	FBgn0034894	6
-0.27549	1.52513	CrzR	FBgn0036278	6
-0.017088	1.52472	CG7785	FBgn0038564	5
0.69041	1.52378	CG18262	FBgn0030012	4
-0.17957	1.52265	Tektin-C	FBgn0035638	6
-0.47682	1.52255	Nuf2	FBgn0031886	4
0.79498	1.52224	nonC	FBgn0263968	6
-0.1297	1.52119	Toll-6	FBgn0036494	6
-0.16152	1.5205	obst-A	FBgn0031097	6
0.43864	1.52032	Ald	FBgn0000064	6
-0.50651	1.51939	S-Lap7	FBgn0033868	6
-0.34349	1.51935	Trl	FBgn0013263	6
-0.078257	1.5186	CG12713	FBgn0036536	6
2.0428	1.51813	CG10960	FBgn0036316	5
-0.31026	1.51744	CG15014	FBgn0035532	6
-0.067878	1.51714	CG16717	FBgn0036028	4
-0.29573	1.51693	CG8086	FBgn0032010	6
1.307	1.51653	pan	FBgn0085432	4
-0.35812	1.51641	Eaat2	FBgn0026438	4
-0.40434	1.51627	grau	FBgn0001133	6
0.087363	1.5161	levy	FBgn0034877	6
-0.32148	1.5157	l(2)k12914	FBgn0263852	5
-0.35115	1.5155	CG42375	FBgn0259721	6
-0.24332	1.51526	Efa6	FBgn0051158	6
-0.5658	1.51512	Rme-8	FBgn0015477	4
-0.68735	1.51506	dUTPase	FBgn0250837	5
-0.14072	1.51482	CG33263	FBgn0053263	6
-0.42491	1.5147	CG42806	FBgn0261975	6
1.4151	1.51384	Csat	FBgn0024994	5
-0.2594	1.51317	CG15704	FBgn0034103	6
-0.44997	1.51306	mRpL45	FBgn0263863	5
-0.31835	1.51302	CG6280	FBgn0033866	6
0.46575	1.51265	grsm	FBgn0040493	6
-0.041267	1.51249	CG1387	FBgn0030033	6
0.14018	1.51199	RanGAP	FBgn0003346	5
0.33776	1.51148	CG14022	FBgn0031700	8
0.59449	1.51029	Jupiter	FBgn0051363	5
-0.35616	1.51029	CG3014	FBgn0037519	6
-0.28567	1.50997	link	FBgn0033855	5
-0.62194	1.50986	cDIP	FBgn0038865	6
0.19947	1.50958	CG12769	FBgn0033252	6
-0.23111	1.5093	O-fut2	FBgn0027791	6
-0.24889	1.50865	CG33140	FBgn0053140	5
0.44976	1.50864	CG5003	FBgn0039554	5
0.63724	1.5086	CG6652	FBgn0036687	4
0.084899	1.50853	Cby	FBgn0067317	6
-0.13402	1.50788	nst	FBgn0036298	6
-0.41183	1.50667	Acox57D-d	FBgn0034629	6
-0.071082	1.50643	TrpA1	FBgn0035934	8
-0.022344	1.50614	Antp	FBgn0260642	6
-0.051869	1.50612	CG15213	FBgn0040843	6
0.26626	1.50601	Nmdmc	FBgn0010222	8
-0.34489	1.50586	CG9249	FBgn0032922	4
-0.23183	1.50559	I-2	FBgn0028429	6
-0.15935	1.50551	MtnA	FBgn0002868	6
-0.17077	1.50543	su(r)	FBgn0086450	8
-0.59062	1.5053	CG33928	FBgn0053928	4
-0.40972	1.505	GstT1	FBgn0050000	7
0.54228	1.5048	CNT1	FBgn0033371	5
0.58501	1.50436	Tis11	FBgn0011837	6
-0.498	1.50407	CG13186	FBgn0033680	6
-0.15184	1.50372	CG31205	FBgn0051205	6
-0.4925	1.50354	p130CAS	FBgn0035101	6
-0.62112	1.50347	Aats-ile	FBgn0027086	8
0.60099	1.50342	SIFaR	FBgn0038880	6
-0.24422	1.50328	dpr16	FBgn0037295	5
0.41782	1.50306	Zip42C.2	FBgn0033097	5
-0.33283	1.50272	RpS6	FBgn0261592	4
-0.18316	1.5027	CG14929	FBgn0032365	6
0.20945	1.50223	CG5010	FBgn0260747	6
-0.10781	1.50198	CG9034	FBgn0040931	6
-0.31149	1.50195	Cbl	FBgn0020224	5
-0.48443	1.50154	nclb	FBgn0263510	6
-0.36631	1.50152	mRpS35	FBgn0035374	6
1.3748	1.50123	CG14812	FBgn0026090	6
-0.38024	1.50075	CG15625	FBgn0031644	6
-0.33402	1.50029	CG3499	FBgn0034792	6
-0.3908	1.50022	CG34222	FBgn0250822	6
-0.37529	1.50001	Nse4	FBgn0032251	5
-0.34476	1.49987	ago	FBgn0041171	6
-0.60908	1.49887	Pex2	FBgn0035876	6
0.38108	1.49861	Atx2	FBgn0041188	4
0.0062835	1.49774	Tlk	FBgn0086899	8
-0.45107	1.49745	Rbsn-5	FBgn0261064	6
-0.26767	1.49715	CG13771	FBgn0031844	6
0.032759	1.49656	Trf	FBgn0010287	5
0.23733	1.49643	fj	FBgn0000658	8
-0.2005	1.49635	CG17030	FBgn0035584	6
-0.46906	1.49625	VhaM8.9	FBgn0037671	6
-0.26183	1.49577	ana3	FBgn0266111	6
0.033923	1.49576	sra	FBgn0086370	5
0.99868	1.49556	CG1172	FBgn0264712	6
-0.042392	1.49516	mag	FBgn0036996	6
0.01214	1.49497	CG10581	FBgn0037046	8
-0.30234	1.49488	CG2186	FBgn0030243	6
-0.31228	1.49339	Teh3	FBgn0040697	6
-0.37365	1.49289	Pex23	FBgn0052226	6
-0.14013	1.49287	CG34175	FBgn0085204	5
-0.32663	1.49239	CG44569	FBgn0265762	4
-0.30173	1.49229	Npc2b	FBgn0038198	6
0.36117	1.49227	wdb	FBgn0027492	8
0.050536	1.49202	CG14414	FBgn0030571	6
-0.34646	1.49181	CG14880	FBgn0038422	6
-0.32422	1.49132	CG14625	FBgn0040358	5
-0.27717	1.49095	CG15196	FBgn0030296	6
0.22743	1.49086	CG10417	FBgn0033021	7
-0.091054	1.49053	CCKLR-17D1	FBgn0259231	6
1.4118	1.49045	CG42492	FBgn0259994	5
-0.33066	1.49025	CG16753	FBgn0035393	6
-0.2933	1.48988	Kap3	FBgn0028421	6
1.1612	1.48984	sro	FBgn0262112	6
0.51328	1.48983	Pka-C2	FBgn0000274	8
-0.35887	1.48947	msl-3	FBgn0002775	4
-0.12289	1.48929	fz3	FBgn0027343	5
-0.51084	1.48921	CG30484	FBgn0050484	6
0.20811	1.48887	clumsy	FBgn0026255	5
-0.52934	1.48885	Nrx-1	FBgn0038975	6
1.8656	1.48879	dl	FBgn0260632	6
-0.24291	1.48875	CG6938	FBgn0036235	6
-0.24608	1.48825	mtRNApol	FBgn0261938	6
-0.10632	1.4882	ATP8B	FBgn0037989	5
0.0080427	1.48777	Indy	FBgn0036816	6
-0.28882	1.48742	wtrw	FBgn0260005	6
-0.076869	1.48734	RpL9	FBgn0015756	5
-0.37731	1.48644	Mbs	FBgn0005536	7
0.54401	1.48606	CG42814	FBgn0261996	7
-0.46333	1.48602	lz	FBgn0002576	6
-0.37153	1.48568	Mal-A1	FBgn0002570	6
-0.21845	1.48566	CG8668	FBgn0031988	6
-0.35785	1.48509	fabp	FBgn0037913	6
-0.19049	1.48478	ZnT35C	FBgn0028516	6
-0.29939	1.48474	f	FBgn0262111	6
0.064427	1.48364	hth	FBgn0001235	6
-0.60181	1.48352	shrb	FBgn0086656	5
-0.45016	1.48321	CG15543	FBgn0039799	8
-0.37308	1.48214	sdt	FBgn0261873	6
-0.19527	1.48193	CG34214	FBgn0085243	5
0.011656	1.4817	CG5023	FBgn0038774	6
-0.3242	1.48135	CG42726	FBgn0261679	6
-0.22538	1.48059	mRpL35	FBgn0038923	6
-0.26199	1.48047	CG5126	FBgn0031320	6
-0.40225	1.48012	CG32647	FBgn0052647	6
-0.47975	1.48005	lds	FBgn0002542	6
-0.20138	1.47979	CG17660	FBgn0031356	5
-0.61939	1.47978	CG6664	FBgn0036685	6
-0.010119	1.47973	Rh4	FBgn0003250	6
0.51711	1.47966	ct	FBgn0004198	6
-0.021415	1.47949	RapGAP1	FBgn0264895	5
-0.24312	1.47931	Obp99d	FBgn0039684	6
-0.59798	1.4789	CG17684	FBgn0263780	5
-0.068901	1.47872	CG18259	FBgn0030956	6
-0.073868	1.47821	CG14132	FBgn0040817	6
-0.5674	1.478	Hsc70Cb	FBgn0026418	4
-0.46445	1.47782	mi	FBgn0261786	6
-0.57304	1.47774	P58IPK	FBgn0037718	5
0.039227	1.47758	dgt5	FBgn0033740	4
-0.2186	1.47653	CG32206	FBgn0052206	6
-0.24796	1.47611	hfw	FBgn0001189	6
0.27656	1.47605	Vhl	FBgn0041174	5
-0.65951	1.47584	CG13705	FBgn0035582	5
-0.047096	1.47572	chas	FBgn0263258	6
-0.35825	1.47545	wfs1	FBgn0039003	6
-0.025504	1.47505	CG12020	FBgn0035273	6
0.25173	1.47479	lqf	FBgn0028582	6
-0.64894	1.47477	CG4686	FBgn0038739	6
-0.11876	1.47374	Mal-A6	FBgn0050360	6
-0.27856	1.47311	Tango5	FBgn0052675	5
-0.0946	1.47308	CG11162	FBgn0030509	5
-0.20611	1.47225	CG4783	FBgn0038756	5
-0.15382	1.47214	CG13255	FBgn0040636	6
-0.25779	1.47176	Ime4	FBgn0039139	6
-0.12611	1.47056	HBS1	FBgn0042712	6
-0.67448	1.47024	Mf	FBgn0038294	6
-0.20831	1.4701	enc	FBgn0004875	6
-0.57132	1.47003	CG13559	FBgn0034870	6
-0.37826	1.46997	Pak	FBgn0267698	8
0.48057	1.46972	Rpn5	FBgn0028690	6
-0.57564	1.46881	List	FBgn0034381	6
-0.3161	1.46875	CG30091	FBgn0050091	5
0.28162	1.46874	CG30284	FBgn0050284	6
-0.1519	1.46755	CG31792	FBgn0051792	5
-0.22379	1.4669	Npc2a	FBgn0031381	6
-0.61305	1.46636	Vha100-1	FBgn0028671	5
-0.10582	1.46628	CG6540	FBgn0030943	6
-0.25189	1.46481	CG9263	FBgn0032530	6
-0.42975	1.46467	GstE11	FBgn0034354	6
-0.58269	1.46453	CG32549	FBgn0052549	8
-0.28393	1.46421	CG15202	FBgn0030271	6
-0.29133	1.46362	SdhA	FBgn0261439	8
-0.28087	1.46359	CG9578	FBgn0031094	6
0.74718	1.46305	Ubc7	FBgn0267384	6
-0.39754	1.46299	CG34112	FBgn0086608	6
-0.32271	1.46274	CG13138	FBgn0032211	6
-0.50523	1.46252	ND-B14	FBgn0033570	4
-0.085566	1.46226	sisA	FBgn0003411	6
-0.28523	1.46199	CG8778	FBgn0033761	6
0.21424	1.46025	Nf-YB	FBgn0032816	4
-0.74602	1.45987	Hrb27C	FBgn0004838	5
-0.29954	1.45977	Rcd7	FBgn0260461	6
-0.45628	1.45977	Ubqn	FBgn0031057	6
0.82336	1.45925	Mical	FBgn0053208	5
0.9268	1.45898	CkIIalpha	FBgn0264492	4
-0.41706	1.45885	Ir85a	FBgn0037630	6
-0.31588	1.45837	CG15887	FBgn0038132	6
-0.13797	1.4579	CG15445	FBgn0031161	6
-0.20745	1.4569	CG10343	FBgn0032703	6
0.15307	1.45679	CG13047	FBgn0036594	5
-0.10747	1.45676	CG6041	FBgn0029826	6
-0.55569	1.4567	PDZ-GEF	FBgn0265778	5
0.61184	1.45637	Nek2	FBgn0029970	6
-0.35505	1.45487	primo-1	FBgn0040077	7
0.29703	1.45464	CG4662	FBgn0038735	6
-0.43206	1.45463	CG31624	FBgn0051624	6
-0.85649	1.45453	Rox8	FBgn0005649	5
-0.17873	1.4542	RhoGAP71E	FBgn0036518	6
-0.25744	1.45351	Lcp2	FBgn0002533	6
-0.20469	1.45344	CG7519	FBgn0037087	6
-0.31394	1.45316	pwn	FBgn0003174	6
-0.34967	1.45275	Mes4	FBgn0034726	8
-0.1343	1.45208	CG16904	FBgn0037763	6
-0.55188	1.45146	CG6431	FBgn0032289	4
-0.23986	1.45112	CG32523	FBgn0052523	6
-0.47983	1.45105	CG8116	FBgn0037614	5
-0.41875	1.4503	CG10362	FBgn0030358	6
-0.34586	1.45011	CG2199	FBgn0035213	5
-0.26763	1.45004	CG14419	FBgn0029639	6
-0.22548	1.44677	icln	FBgn0029079	6
-0.29207	1.44602	CG14621	FBgn0031183	5
0.0082821	1.44515	SPoCk	FBgn0052451	8
-0.76698	1.44469	CG11753	FBgn0037603	5
-0.47414	1.44407	CG7560	FBgn0036157	7
-0.56519	1.44391	l(1)G0136	FBgn0026666	6
0.49848	1.44332	Nhe3	FBgn0028703	6
-0.041551	1.44279	Surf6	FBgn0038746	6
-0.34879	1.44255	Lcp3	FBgn0002534	6
-0.11212	1.4424	Obp19a	FBgn0031109	6
0.85247	1.44232	CG6701	FBgn0033889	6
-0.35035	1.44216	CG1847	FBgn0030345	6
-0.53895	1.44178	Syx7	FBgn0267849	6
-0.22235	1.4408	CG7768	FBgn0036415	6
-0.11963	1.44044	ImpL2	FBgn0001257	6
-0.23413	1.44007	Ugt35a	FBgn0026315	6
-0.26533	1.43995	CG13175	FBgn0033693	5
-0.41397	1.43981	CG9921	FBgn0030743	5
0.66973	1.4393	CG13366	FBgn0025633	5
-0.21765	1.43908	CG13532	FBgn0034788	6
0.48351	1.43895	BicD	FBgn0000183	6
0.86908	1.43858	CG3309	FBgn0029756	5
-0.32616	1.43852	CG18335	FBgn0033610	6
-0.16509	1.43841	Akt1	FBgn0010379	8
0.042256	1.43797	CG9686	FBgn0030158	6
0.050067	1.43772	Gapdh2	FBgn0001092	5
-0.40374	1.43716	CG30432	FBgn0050432	4
-0.2654	1.4371	Adat1	FBgn0028658	6
-0.17125	1.43684	mib1	FBgn0263601	6
-0.16249	1.43639	CG6660	FBgn0039030	6
-0.036993	1.43589	Pop2	FBgn0036239	6
-0.19274	1.43578	loqs	FBgn0032515	6
-0.38889	1.43504	betaggt-I	FBgn0015000	6
-0.1016	1.43479	CG43114	FBgn0262574	6
-0.076327	1.43472	CG12531	FBgn0031064	6
0.52826	1.43467	CG11593	FBgn0035488	5
-0.26974	1.43449	tectonic	FBgn0261697	5
-0.40751	1.43449	CG5382	FBgn0038950	4
-0.38624	1.4344	tamo	FBgn0041582	6
-0.032374	1.43438	CG10915	FBgn0034308	6
-0.16031	1.43413	CG42866	FBgn0262140	6
-0.23362	1.4335	CG5804	FBgn0035926	6
0.73524	1.43327	ens	FBgn0264693	5
-0.15373	1.43224	HSPC300	FBgn0061198	5
-0.30702	1.43202	CG42265	FBgn0259150	6
-0.2739	1.43189	CG33493	FBgn0053493	6
-0.47661	1.43149	CG10721	FBgn0032846	6
0.57253	1.43113	Menl-2	FBgn0029153	4
-0.011526	1.4305	CG12920	FBgn0033481	6
0.071759	1.4303	CTCF	FBgn0035769	6
0.43402	1.43006	Ten-m	FBgn0004449	4
-0.086938	1.42891	CG33156	FBgn0053156	8
0.23539	1.42868	CG2061	FBgn0027498	6
-0.034977	1.42852	CG31814	FBgn0051814	5
-0.1789	1.42852	CG42598	FBgn0260997	4
-0.19646	1.42847	CG43218	FBgn0262854	6
-0.090437	1.42786	scaf	FBgn0033033	6
0.099481	1.42783	Gpb5	FBgn0063368	4
-0.44001	1.42783	beat-IV	FBgn0039089	6
0.39166	1.42734	#N/A	intergenic	8
-0.42571	1.42704	CG4753	FBgn0036622	5
-0.11097	1.42695	fat-spondin	FBgn0026721	6
-0.22218	1.42664	CG43187	FBgn0262816	4
-0.25396	1.42532	Aats-phe-m	FBgn0275436	8
-0.312	1.42527	mri	FBgn0035107	7
-0.042554	1.42484	CG16926	FBgn0040732	5
-0.09903	1.42437	Pld	FBgn0033075	7
-0.26838	1.42253	Hydr1	FBgn0033382	6
-0.060301	1.42166	CG15422	FBgn0031579	6
-0.28899	1.42138	Vha36-3	FBgn0040377	6
-0.026381	1.42131	run	FBgn0003300	6
-0.28538	1.42093	CG10336	FBgn0032698	6
-0.064533	1.42079	CG34193	FBgn0085222	5
-0.26986	1.42079	Lam	FBgn0002525	6
-0.33336	1.42061	Bmcp	FBgn0036199	6
-0.15462	1.42033	CG31702	FBgn0051702	6
-0.3736	1.42019	CG6414	FBgn0029690	5
-0.32293	1.41961	CG11131	FBgn0037204	6
-0.2787	1.41939	Sfp33A1	FBgn0259962	5
-0.41078	1.41886	CG32736	FBgn0052736	6
-0.22228	1.41737	Uba1	FBgn0023143	6
-0.44988	1.41735	CG11178	FBgn0030499	6
-0.1282	1.41731	Tret1-1	FBgn0050035	6
-0.32178	1.41703	Rab23	FBgn0037364	6
-0.23956	1.41682	nSyb	FBgn0013342	6
-0.18264	1.41661	Hydr2	FBgn0014906	6
-0.54989	1.4166	Thor	FBgn0261560	6
-0.43572	1.41652	CG42232	FBgn0250754	6
-0.48848	1.41623	CG34423	FBgn0085452	6
0.45513	1.41618	Snx6	FBgn0032005	6
-0.15623	1.4161	Sec61beta	FBgn0010638	5
0.3147	1.41596	VhaAC39-1	FBgn0028665	4
-0.26269	1.41585	CG15784	FBgn0029766	5
-0.40717	1.4158	Aats-thr	FBgn0027081	8
-0.48454	1.4155	sr	FBgn0003499	6
-0.2157	1.41505	MFS12	FBgn0033234	5
-0.2818	1.414	CG5554	FBgn0034914	6
-0.35381	1.41362	mor	FBgn0002783	6
-0.090164	1.41302	Rab3-GEF	FBgn0030613	6
-0.19671	1.41217	bsk	FBgn0000229	8
-0.41824	1.41212	Osi6	FBgn0027527	5
0.27493	1.41193	rad50	FBgn0034728	6
-0.224	1.41178	CG2921	FBgn0034689	6
-0.15126	1.41171	AnxB11	FBgn0030749	4
0.28876	1.41146	CG33051	FBgn0053051	5
-0.033698	1.4111	CG17325	FBgn0040993	5
-0.29783	1.41093	CG12147	FBgn0037325	8
-0.34061	1.41068	KP78b	FBgn0026063	8
-0.14016	1.41036	Galk	FBgn0263199	8
0.51051	1.41026	CG15035	FBgn0029949	6
-0.179	1.41021	nudE	FBgn0036059	4
-0.065378	1.41014	CG8586	FBgn0033320	6
-0.15938	1.40959	Debcl	FBgn0029131	4
-0.28501	1.40951	CG8858	FBgn0033698	6
0.14787	1.4093	CG12795	FBgn0031535	6
-0.11897	1.40924	Snap24	FBgn0266720	8
-0.20799	1.40901	CG7335	FBgn0036941	8
-0.089747	1.40898	CG4612	FBgn0035016	6
-0.21558	1.4088	Spn28Da	FBgn0051902	4
-0.12631	1.40873	CG42308	FBgn0259204	6
0.82909	1.4085	Eps-15	FBgn0035060	6
-0.039651	1.40821	CG14113	FBgn0040814	6
-0.039553	1.40789	CG42458	FBgn0259935	6
-0.10272	1.40782	CG11231	FBgn0039939	5
-0.61612	1.40763	ppan	FBgn0010770	6
0.61497	1.40758	CG11760	FBgn0037615	6
-0.36203	1.40747	Spat	FBgn0014031	8
-0.25813	1.4064	ZnT77C	FBgn0037000	5
-0.056599	1.40629	bab2	FBgn0025525	6
-0.45231	1.40626	CG42709	FBgn0261674	6
-0.21971	1.4062	CG6927	FBgn0029733	6
-0.1717	1.40619	CG42824	FBgn0262006	4
-0.3333	1.40609	CG11555	FBgn0086856	5
-0.58394	1.40556	Prosbeta2	FBgn0023174	4
0.1074	1.4051	CG10638	FBgn0036290	6
-0.31619	1.40508	CG8671	FBgn0032938	6
-0.10698	1.4046	CG10559	FBgn0039323	6
-0.28429	1.40421	CG14967	FBgn0035420	6
-0.28356	1.40361	CG4725	FBgn0039022	6
-0.1145	1.4034	mms4	FBgn0033549	5
0.7948	1.40329	CG17098	FBgn0032276	6
-0.16738	1.4025	Gadd34	FBgn0034948	6
-0.22023	1.4021	Tyler	FBgn0031038	6
-0.33307	1.40201	CG2233	FBgn0029990	6
-0.36661	1.40193	pb	FBgn0051481	5
0.55054	1.40189	Menl-1	FBgn0029154	5
-0.48949	1.40165	CG15436	FBgn0031610	5
-0.17553	1.39999	CG8516	FBgn0037757	6
0.33684	1.39994	SelR	FBgn0267376	6
-0.18085	1.39951	Lrpprc2	FBgn0027794	6
-0.34679	1.39944	RpS8	FBgn0039713	6
-0.37837	1.39926	CG43111	FBgn0262571	6
0.40447	1.39914	stmA	FBgn0086784	6
-0.20566	1.39865	mod(r)	FBgn0016038	4
-0.25665	1.39862	Fic	FBgn0263278	6
-0.076321	1.39846	CG13049	FBgn0036592	5
-0.15494	1.39837	CG5131	FBgn0032644	6
-0.27876	1.39816	a6	FBgn0023130	6
-0.23133	1.39805	Dic61B	FBgn0263988	6
-0.33491	1.39792	CG13972	FBgn0039522	5
-0.40139	1.39792	CG13297	FBgn0035685	6
0.16939	1.39784	Pzl	FBgn0267430	4
0.045155	1.39784	Cap-D2	FBgn0039680	5
-0.0095568	1.39735	CG34177	FBgn0085206	6
-0.22895	1.39733	ZC3H3	FBgn0035900	6
-0.47018	1.39708	Drep3	FBgn0028407	5
-0.21037	1.39705	hop	FBgn0004864	8
-0.18719	1.39689	CG12896	FBgn0033521	6
-0.26383	1.39687	loopin-1	FBgn0259795	6
0.44839	1.39684	Septin4	FBgn0259923	6
-0.22463	1.39679	CG30463	FBgn0050463	6
-0.28412	1.39674	CG31002	FBgn0051002	4
-0.4107	1.3967	Rab2	FBgn0014009	4
-0.66539	1.39591	CG1492	FBgn0030361	6
0.047388	1.39564	CG1311	FBgn0035523	5
-0.36667	1.39473	CG5446	FBgn0032429	6
-0.11436	1.39365	CG13494	FBgn0034671	5
0.28049	1.39363	retm	FBgn0031814	6
-0.14844	1.39333	yellow-f2	FBgn0038105	6
-0.22819	1.39285	Obp99b	FBgn0039685	6
0.12748	1.39268	Amy-d	FBgn0000078	8
-0.13814	1.3923	kdn	FBgn0261955	6
-0.032994	1.39229	CG5535	FBgn0036764	5
-0.18299	1.39227	CG32354	FBgn0052354	6
-0.065816	1.39218	CG15109	FBgn0034416	6
-0.42239	1.39161	CG34394	FBgn0085423	5
-0.20463	1.39152	CG17159	FBgn0039945	6
-0.038603	1.39132	CG34351	FBgn0085380	6
0.52018	1.39113	trc	FBgn0003744	7
-0.31172	1.3906	AdSS	FBgn0027493	7
-0.55918	1.39051	Vps37B	FBgn0037299	5
-0.077848	1.38996	CG5830	FBgn0036556	8
-0.25263	1.3899	Dop1R2	FBgn0266137	5
-0.16428	1.38967	CG11345	FBgn0035546	6
-0.32109	1.38903	Gs1	FBgn0001142	6
-0.32863	1.38886	eIF2B-epsilon	FBgn0023512	6
-0.59749	1.38878	Unr	FBgn0263352	6
0.042782	1.38865	capt	FBgn0261458	6
0.45802	1.38846	CG17029	FBgn0036551	8
-0.041461	1.38805	CG12502	FBgn0035171	6
[truncated: 11,245 more rows]
