# Supplementary material for: A genome-wide CRISPR screen identifies DPM1 as a modifier of DPAGT1 deficiency and ER stress
Source: PLoS Genet. 2022 Sep 27;18(9):e1010430. doi: 10.1371/journal.pgen.1010430 (PMC9543880; doi:10.1371/journal.pgen.1010430)
Supplement: S2 Table — The first tab includes the full list of human CDGs derived from The Essentials of Glycobiology and Invitae panel, the derived fly orthologs via their DIOPT score, a finalized list removing duplicate orthologs alongside their lfc value from the survival screen, and finally the overrepresentation test analysis performed. The second tab includes human CDGs for which no fly ortholog was found at a DIOPT score of <5. (XLSX) [file pgen.1010430.s007.xlsx]

## Sheet: Data
Essentials	Invitae panel	Combined lists	-> DIOPT analysis ->	Human Symbol	Fly symbol	DIOPT Score		Duplicates removed	lfc
DPAGT1	A4GALT	DPAGT1		A4GALT	alpha4GT1	14		Gfat2	4.68465
ALG1	ALG1	ALG1		A4GALT	alpha4GT2	13		Ugalt	1.52991
ALG2	ALG11	ALG2		ALG1	Alg1	13		fng	1.38257			Combined CDGs				Original List
ALG3	ALG12	ALG3		ALG11	Alg11	13		alpha4GT1	1.35544			Total Genes	145			Total Genes	13237
ALG6	ALG13	ALG6		ALG12	CG8412	13		Sec63	1.29143			lfc >0.5	23	0.158621		lfc >0.5	1151	0.0869532
ALG8	ALG14	ALG8		ALG13	CG14512	7		Vha100-2	1.10697
ALG9	ALG2	ALG9		ALG13	otu	7		Sec24CD	0.995348
ALG11	ALG3	ALG11		ALG13	CG3251	5		GlcAT-I	0.890378			From http://nemates.org/MA/progs/overlap_stats.html
ALG12	ALG6	ALG12		ALG14	Alg14	14		Vha100-3	0.823901			CDGs and Resistance lfc >0.5
ALG13	ALG8	ALG13		ALG2	Alg2	14		PIG-A	0.808977			1151	Number of genes in set 1.				Expected:	12.6082
ALG14	ALG9	ALG14		ALG3	Alg3	14		Mpi	0.791032			145	Number of genes in set 2.				Observed:	23
RFT1	ARCN1	RFT1		ALG6	gny	14		milt	0.685751			23	Overlap between set 1 and set 2.
TUSC3	ATP6AP1	TUSC3		ALG8	xit	12		CG10166	0.680111			13237	Number of genes in the genome.
MAGT1	ATP6AP2	MAGT1		ALG9	Alg9	11		CG3251	0.636665
DDOST	ATP6V0A2	DDOST		ARCN1	deltaCOP	14		Nhe3	0.613339			Representation factor: 1.8
STT3A	ATP6V1A	STT3A		ATP6AP1	VhaAC45	9		PGAP1	0.610681			p < 0.003
STT3B	ATP6V1E1	STT3B		ATP6AP2	ATP6AP2	13		otu	0.587043
NGLY1	B3GALNT2	NGLY1		ATP6V0A2	Vha100-2	6		PIG-T	0.574193
SSR4	B3GALT6	SSR4		ATP6V0A2	Vha100-1	6		Zip71B	0.568359
SSR3	B3GAT3	SSR3		ATP6V0A2	Vha100-4	6		Mgat2	0.535132
MGAT2	B3GLCT	MGAT2		ATP6V0A2	Vha100-5	6		CG31139	0.527975
MOGS	B4GALNT1	MOGS		ATP6V0A2	Vha100-3	5		Trs20	0.509767
GANAB	B4GALT1	GANAB		ATP6V1A	Vha68-2	13		Pmm2	0.504572
MAN1B1	B4GALT7	MAN1B1		ATP6V1A	Vha68-1	13		PIG-B	0.492877
GNPTAB	B4GAT1	GNPTAB		ATP6V1A	Vha68-3	8		Vha100-5	0.460376
PRKCSH	C1GALT1C1	PRKCSH		ATP6V1E1	Vha26	15		PIG-H	0.453353
JAGN1	CAD	JAGN1		B3GALT6	beta3GalTII	15		Cog7	0.440678
FUT8	CANT1	FUT8		B3GAT3	GlcAT-I	14		PIG-U	0.413257
PMM2	CCDC115	PMM2		B3GLCT	CG9109	13		Pngl	0.4084
MPI	CHST14	MPI		B4GALT1	beta4GalNAcTA	10		PIG-Wb	0.380739
DHDDS	CHST3	DHDDS		B4GALT7	beta4GalT7	15		brun	0.375316
DOLK	CHST6	DOLK		B4GAT1	CG3253	10		GAA1	0.373594
SRD5A3	CHSY1	SRD5A3		B4GAT1	CG15483	7		CG33977	0.369992
DPM1	COG1	DPM1		B4GAT1	CG9171	7		PIG-C	0.357945
DPM2	COG2	DPM2		B4GAT1	CG11149	6		alpha-Man-Ib	0.338841
DPM3	COG4	DPM3		CAD	r	14		PIG-V	0.335849
MPDU1	COG5	MPDU1		CANT1	CG5276	15		CG12913	0.332158
GMPPA	COG6	GMPPA		CCDC115	CG14671	8		CG3792	0.326847
SLC35C1	COG7	SLC35C1		CHST3	CG31637	9		botv	0.317877
B4GALT1	COG8	B4GALT1		CHST3	CG9550	8		r	0.31423
SLC35A1	COPA	SLC35A1		CHST6	CG31637	11		CG11149	0.304316
SLC35A2	COPB2	SLC35A2		CHST6	CG9550	9		CG13978	0.303243
SLC35A3	CSGALNACT1	SLC35A3		CHSY1	CG9220	15		ldlCp	0.302725
SLC39A8	DDOST	SLC39A8		COG1	Cog1	14		Alg1	0.301662
COG1	DHDDS	COG1		COG2	ldlCp	14		tw	0.290776
COG2	DOLK	COG2		COG4	CG7456	14		CG9109	0.270307
COG4	DPAGT1	COG4		COG5	fws	13		frc	0.254414
COG5	DPM1	COG5		COG6	CG1968	13		Cog1	0.251404
COG6	DPM2	COG6		COG7	Cog7	14		CG6488	0.248797
COG7	DPM3	COG7		COG8	CG6488	12		nac	0.242742
COG8	DSE	COG8		COPA	alphaCOP	14		fws	0.238953
ATP6V0A2	EOGT	ATP6V0A2		COPB2	beta'COP	13		PIG-L	0.234183
TMEM165	EXT1	TMEM165		CSGALNACT1	CG12913	14		alphaCOP	0.232533
TMEM199	EXT2	TMEM199		DDOST	Ost48	14		FucT6	0.221933
CCDC115	EXTL3	CCDC115		DHDDS	CG10778	15		Alg14	0.218298
ATP6AP1	FKRP	ATP6AP1		DOLK	CG8311	13		PIG-P	0.215417
ATP6AP2	FKTN	ATP6AP2		DPAGT1	CG5287	14		CG5969	0.215096
ATP6V1A	FUK	ATP6V1A		DPM1	CG10166	14		CG9171	0.211327
ATP6V1E1	FUT8	ATP6V1E1		DPM3	CG33977	13		beta4GalNAcTA	0.20309
GFPT1	G6PC3	GFPT1		EOGT	Eogt	14		CG15483	0.183769
TRIP11	GALNT3	TRIP11		EXT1	ttv	13		Gfat1	0.177554
PGM1	GANAB	PGM1		EXT2	sotv	14		Vha68-3	0.172543
PGM3	GFPT1	PGM3		EXTL3	botv	14		NANS	0.172139
G6PC3	GMPPA	G6PC3		FKRP	CG15651	14		CG9550	0.171805
G6PT1	GMPPB	G6PT1		FUT8	FucT6	15		Gorab	0.164993
ST3GAL3	GNE	ST3GAL3		G6PC3	G6P	10		CG42542	0.164799
SEC23A	GNPTAB	SEC23A		GANAB	GCS2alpha	14		Membrin	0.157768
SEC23B	GORAB	SEC23B		GFPT1	Gfat2	12		rumi	0.156893
SEC63	GOSR2	SEC63		GFPT1	Gfat1	12		PIG-M	0.142956
PIGA	GPAA1	PIGA		GMPPA	CG8207	15		sotv	0.142428
PIGC	ISPD	PIGC		GMPPB	CG1129	14		Eogt	0.138677
PIGH	JAGN1	PIGH		GNPTAB	CG8027	13		CG15651	0.137582
PIGQ	LARGE1	PIGQ		GORAB	Gorab	10		CG4907	0.133199
PIGP	LFNG	PIGP		GOSR2	Membrin	13		xit	0.120473
PIGY	MAGT1	PIGY		GPAA1	GAA1	13		Trs33	0.118638
PIGL	MAN1B1	PIGL		JAGN1	jagn	13		CG1968	0.117531
PIGW	MGAT2	PIGW		LFNG	fng	12		Vha68-2	0.111233
PIGM	MOGS	PIGM		MAGT1	Ostgamma	14		CG14512	0.110793
PIGV	MPDU1	PIGV		MAN1B1	alpha-Man-Ib	13		Alg9	0.109269
PIGN	MPI	PIGN		MGAT2	Mgat2	11		Ost48	0.108629
PIGO	NANS	PIGO		MOGS	GCS1	15		Tapdelta	0.105802
PIGG	NGLY1	PIGG		MPDU1	CG3792	13		CG8027	0.100379
PIGT	NUS1	PIGT		MPI	Mpi	14		CG15880	0.0840784
GPAA1	OGT	GPAA1		NANS	NANS	15		Prestin	0.0669809
PGAP1	PAPSS2	PGAP1		NGLY1	Pngl	15		gry	0.059234
PGAP2	PGAP1	PGAP2		NUS1	Tango14	12		CG3149	0.0566099
PGAP3	PGAP2	PGAP3		OGT	sxc	13		Alg2	0.0491683
POMT1	PGAP3	POMT1		PAPSS2	Papss	12		oxt	0.0459796
POMT2	PGM1	POMT2		PGAP1	PGAP1	14		CG8311	0.0428506
POMGNT1	PGM3	POMGNT1		PGAP2	PGAP2	14		alpha4GT2	0.039125
FKTN	PIGA	FKTN		PGAP2	CG7990	5		GCS1	0.0315756
FKRP	PIGB	FKRP		PGAP2	CG15880	5		PIG-G	0.0289035
LARGE	PIGC	LARGE		PGAP3	PGAP3	13		PGAP2	0.0198514
ISPD	PIGG	ISPD		PGM1	Pgm1	14		G6P	0.010727
POMGNT2	PIGL	POMGNT2		PGM3	nst	15		beta'COP	0.00810218
TMEM5	PIGM	TMEM5		PIGA	PIG-A	15		CG7990	0.00181049
B3GALNT2	PIGN	B3GALNT2		PIGB	PIG-B	14		CG9220	0.00133318
POMK	PIGO	POMK		PIGC	PIG-C	14		VhaAC45	-0.00175365
B4GAT1	PIGP	B4GAT1		PIGG	PIG-G	15		CG8207	-0.00639302
GMPPB	PIGQ	GMPPB		PIGH	PIG-H	8		CG5276	-0.00676317
GNE	PIGT	GNE		PIGL	PIG-L	13		PIG-O	-0.015878
B4GALT7	PIGU	B4GALT7		PIGM	PIG-M	15		CG7456	-0.0186399
EXT1	PIGV	EXT1/ EXT2		PIGN	PIG-N	14		nst	-0.0191702
EXT2	PIGW	SLC35D1		PIGN	CG4907	8		PIG-Wa	-0.0216187
SLC35D1	PIGY	PAPSS2		PIGN	CG5342	8		OstDelta	-0.04232
PAPSS2	PMM2	SLC26A2		PIGN	CG13978	8		Sec23	-0.0516397
SLC26A2	POFUT1	CHST3		PIGN	CG6790	7		CG5342	-0.052916
CHST3	POGLUT1	CHST6		PIGO	PIG-O	14		Ostgamma	-0.0605993
CHST6	POMGNT1	CHST14		PIGP	PIG-P	10		jagn	-0.0660479
CHST14	POMGNT2	B3GALT6		PIGQ	PIG-Q	8		CG3253	-0.0731356
B3GALT6	POMK	B3GAT3		PIGT	PIG-T	14		CG31637	-0.0870001
B3GAT3	POMT1	XYLT1		PIGU	PIG-U	15		ttv	-0.104389
XYLT1	POMT2	XYLT2		PIGV	PIG-V	10		Gmap	-0.114647
XYLT2	PRKCSH	DSE		PIGW	PIG-Wa	14		PIG-N	-0.115251
DSE	RFT1	CSGALNACT1		PIGW	PIG-Wb	13		CG14671	-0.132717
CSGALNACT1	RPN2	EXTL3		PMM2	Pmm2	15		Papss	-0.132945
EXTL3	RXYLT1	SLC10A7		POFUT1	O-fut1	13		Vha26	-0.140143
SLC10A7	SAR1B	ST3GAL5		POGLUT1	rumi	15		CG11396	-0.147735
ST3GAL5	SEC23A	B4GALNT1		POGLUT1	CG31139	5		CG7685	-0.151416
B4GALNT1	SEC23B	EOGT		POMT1	rt	15		beta3GalTII	-0.167729
EOGT	SEC24D	GALNT3		POMT2	tw	14		PGAP3	-0.171661
GALNT3	SEC63	C1GALT1C1		PRKCSH	GCS2beta	15		rt	-0.174789
C1GALT1C1	SLC10A7	B3GLCT		PRKCSH	CG7685	6		CG6790	-0.183532
B3GLCT	SLC26A2	POFUT1		RFT1	CG3149	13		Vps13B	-0.183555
POFUT1	SLC35A1	POGLUT1		RPN2	OstDelta	14		beta4GalT7	-0.220415
POGLUT1	SLC35A2	LFNG		SAR1B	Sar1	12		CG5885	-0.255057
LFNG	SLC35A3	OGT		SEC23A	Sec23	14		CG10778	-0.276894
OGT	SLC35C1	NANS		SEC23B	Sec23	13		gny	-0.28781
NANS	SLC35D1	TRAPPC11		SEC24D	Sec24CD	12		Alg11	-0.291712
TRAPPC11	SLC37A4	TRAPPC12		SEC63	Sec63	14		O-fut1	-0.296221
TRAPPC12	SLC39A8	TRAPPC6B		SLC26A2	Prestin	7		Stt3B	-0.29753
TRAPPC6B	SLC9A7	A4GALT		SLC35A2	Ugalt	13		Vha68-1	-0.316205
	SRD5A3	ARCN1		SLC35A3	Ugalt	7		CG8412	-0.317576
	SSR3	CAD		SLC35C1	nac	15		Pgm1	-0.347185
	SSR4	CANT1		SLC35D1	frc	13		ATP6AP2	-0.354213
	ST3GAL3	CHSY1		SLC39A8	Zip71B	6		Alg3	-0.362526
	ST3GAL5	COPA		SLC9A7	Nhe3	12		Vha100-4	-0.367289
	STT3A	COPB2		SRD5A3	CG7840	14		PIG-Q	-0.382672
	STT3B	EXT1		SSR3	CG5885	14		Vha100-1	-0.498209
	TGDS	EXT2		SSR4	Tapdelta	14		deltaCOP	-0.564595
	TMEM165	FUK		STT3A	Stt3A	15		GCS2beta	-0.576678
	TMEM199	GORAB		STT3A	Stt3B	5		CG7840	-0.773241
	TRAK1	GOSR2		STT3B	Stt3B	14		CG5287	-0.870462
	TRAPPC11	LARGE1		STT3B	Stt3A	5		GCS2alpha	-0.888783
	TRAPPC12	NUS1		TMEM165	CG42542	11		Tango14	-0.954405
	TRAPPC2	PIGB		TMEM199	CG7071	10		Sar1	Not in screen
	TRAPPC6B	PIGU		TRAK1	milt	13		Stt3A	Not in screen
	TRAPPC9	RPN2		TRAPPC11	gry	13		sxc	Not in screen
	TRIP11	RXYLT1		TRAPPC12	CG11396	11		CG1129	Not in screen
	TUSC3	SAR1B		TRAPPC2	Trs20	14		CG7071	Not in screen
	VMA21	SEC24D		TRAPPC6B	Trs33	15
	VPS13B	SLC37A4		TRAPPC9	brun	14
	XYLT1	SLC9A7		TRIP11	Gmap	9
	XYLT2	TGDS		TUSC3	Ostgamma	14
		TRAK1		VMA21	CG5969	6
		TRAPPC2		VPS13B	Vps13B	11
		TRAPPC9		XYLT1	oxt	14
		VMA21		XYLT2	oxt	14
		VPS13B

## Sheet: Genes <5 DIOPT or no ortholog
Human Ortholog	Fly Symbol	DIOPT score
DPM2	CG42456	4
B4GALT1	beta4GalNAcTB	4
SLC35A1	Ugalt	4
SLC39A8	foi	4
CCDC115	CG9592	4
ATP6AP1	CG31030	4
POMT2	rt	4
GALNT3	Pgant9	4
C1GALT1C1	CG18558	4
C1GALT1C1	CG2983	4
C1GALT1C1	CG34451	4
C1GALT1C1	CG34057	4
C1GALT1C1	tgy	4
ATP6AP1	CG5421	3
POMT1	tw	3
LARGE	CG3253	3
LARGE	CG15483	3
LARGE	CG9171	3
LARGE	CG11149	3
GMPPB	CG8207	3
B3GAT3	GlcAT-S	3
B3GAT3	GlcAT-P	3
C1GALT1C1	CG34452	3
C1GALT1C1	CG2975	3
C1GALT1C1	CG8708	3
C1GALT1C1	CG3119	3
C1GALT1C1	C1GalTA	3
LARGE1	CG3253	3
LARGE1	CG15483	3
LARGE1	CG9171	3
LARGE1	CG11149	3
VMA21	CG13829	3
MAN1B1	alpha-Man-Ic	2
GMPPA	CG1129	2
SLC39A8	Catsup	2
SLC39A8	Zip99C	2
TMEM199	Ect4	2
G6PT1	MFS16	2
ST3GAL3	SiaT	2
PIGO	PIG-G	2
PIGG	PIG-O	2
POMT1	CG11999	2
POMT2	CG11999	2
POMGNT1	Mgat1	2
LARGE	shams	2
B3GALNT2	brn	2
SLC26A2	CG5002	2
SLC26A2	CG7912	2
SLC26A2	CG9702	2
SLC26A2	CG6125	2
CHST14	CG14024	2
CHST14	CG13937	2
ST3GAL5	SiaT	2
GALNT3	Pgant1	2
GALNT3	Pgant5	2
C1GALT1C1	CG34056	2
LARGE1	shams	2
SEC24D	Sec24AB	2
SLC37A4	MFS16	2
SLC9A7	Nhe1	2
TGDS	Uxs	2
VMA21	CG42359	2
VPS13B	Vps13	2
FKTN	AMPdeam	1
FKTN	CG15651	1
POMGNT2	Eogt	1
POMK	babo	1
SLC10A7	CG9903	1
SLC10A7	CG11655	1
PIGY	No ortholog found	N/A
ISPD	No ortholog found	N/A
TMEM5	No ortholog found	N/A
GNE	No ortholog found	N/A
DSE	No ortholog found	N/A
B4GALNT1	No ortholog found	N/A
FUK	No ortholog found	N/A
RXYLT1	No ortholog found	N/A
