# Supplementary material for: A genome-wide CRISPR screen identifies DPM1 as a modifier of DPAGT1 deficiency and ER stress
Source: PLoS Genet. 2022 Sep 27;18(9):e1010430. doi: 10.1371/journal.pgen.1010430 (PMC9543880; doi:10.1371/journal.pgen.1010430)
Supplement: S4 Table — The first tab includes only genes that had at least one sgRNA in the highest ~1% of fluorescence of all sgRNAs in two biological replicates. This includes information on specific guides, and the final list of genes found (FBgn number and Fly gene name). The second tab is the raw data from the ConA experiment, including information on specific guide RNAs and their abundance in either replicate. (XLSX) [file pgen.1010430.s009.xlsx]

## Sheet: Top1000 of both replicates
sgRNA	Gene	Symbol	REF	Rep1	Rep2	Rep1: Number of guides for this gene in top 1000	Rep2: Number of guides for this gene in top 1000	Common hitter		Gene	Symbol (Top 1000)
Dsg17611_gr3	FBgn0023130	a6	4604	6	2	1	1			FBgn0023130	a6		Total	13673
Dsg17614_gr3	FBgn0023130	a6	1792	0	1	1	1			FBgn0025115	Acyp		1% Count =	209
Dsg17612_gr3	FBgn0023130	a6	2364	2	0	1	1			FBgn0038223	Afti		% total	0.0152856
Dsg17613_gr3	FBgn0023130	a6	1696	0	0	1	1			FBgn0020764	Alas
Dsg17615_gr3	FBgn0023130	a6	501	0	0	1	1			FBgn0039378	alpha4GT2
Dsg17610_gr3	FBgn0023130	a6	1043	0	0	1	1			FBgn0261854	aPKC
Dsg2603_gr1	FBgn0025115	Acyp	2164	15	2	1	1			FBgn0038742	Arc42
Dsg2600_gr1	FBgn0025115	Acyp	2385	1	1	1	1			FBgn0000116	Argk
Dsg2599_gr1	FBgn0025115	Acyp	1383	6	0	1	1			FBgn0025186	ari-2
Dsg2604_gr1	FBgn0025115	Acyp	1217	2	0	1	1			FBgn0050372	Asap
Dsg2601_gr1	FBgn0025115	Acyp	1987	2	0	1	1			FBgn0016119	ATPsynCF6
Dsg2602_gr1	FBgn0025115	Acyp	1025	1	0	1	1			FBgn0027889	ball
Dsg2597_gr1	FBgn0025115	Acyp	1359	0	0	1	1			FBgn0039175	beta-PheRS
Dsg2598_gr1	FBgn0025115	Acyp	582	0	0	1	1			FBgn0036199	Bmcp
Dsg54164_gr3	FBgn0038223	Afti	928	9	4	2	2			FBgn0000206	boss
Dsg54166_gr3	FBgn0038223	Afti	2592	0	3	2	2			FBgn0263108	BtbVII
Dsg54168_gr3	FBgn0038223	Afti	3123	0	1	2	2			FBgn0265598	Bx
Dsg54165_gr3	FBgn0038223	Afti	1657	0	1	2	2			FBgn0040236	c11.1
Dsg54167_gr3	FBgn0038223	Afti	1895	7	0	2	2			FBgn0015618	Cdk8
Dsg54163_gr3	FBgn0038223	Afti	526	2	0	2	2			FBgn0035720	CG10077
Dsg2303_gr1	FBgn0020764	Alas	2035	6	3	1	1			FBgn0032797	CG10186
Dsg2302_gr1	FBgn0020764	Alas	1164	0	1	1	1			FBgn0036273	CG10426
Dsg2304_gr1	FBgn0020764	Alas	2255	2	0	1	1			FBgn0036362	CG10725
Dsg2305_gr1	FBgn0020764	Alas	715	1	0	1	1			FBgn0033821	CG10799
Dsg2301_gr1	FBgn0020764	Alas	1058	1	0	1	1			FBgn0026876	CG11403
Dsg2308_gr1	FBgn0020764	Alas	501	0	0	1	1			FBgn0036170	CG11714
Dsg2307_gr1	FBgn0020764	Alas	1494	0	0	1	1			FBgn0036809	CG12477
Dsg2306_gr1	FBgn0020764	Alas	1004	0	0	1	1			FBgn0032176	CG13127
Dsg58586_gr2	FBgn0039378	alpha4GT2	1757	7	2	1	1			FBgn0026565	CG1315
Dsg58590_gr2	FBgn0039378	alpha4GT2	1748	2	2	1	1			FBgn0032036	CG13384
Dsg58585_gr2	FBgn0039378	alpha4GT2	588	0	1	1	1			FBgn0031235	CG13693
Dsg58588_gr2	FBgn0039378	alpha4GT2	197	0	0	1	1			FBgn0031040	CG14210
Dsg58587_gr2	FBgn0039378	alpha4GT2	883	0	0	1	1			FBgn0031061	CG14232
Dsg58589_gr2	FBgn0039378	alpha4GT2	614	0	0	1	1			FBgn0030595	CG14406
Dsg7522_gr1	FBgn0261854	aPKC	1472	13	4	1	2			FBgn0029590	CG14811
Dsg7518_gr1	FBgn0261854	aPKC	1750	4	2	1	2			FBgn0035797	CG14837
Dsg7519_gr1	FBgn0261854	aPKC	1045	3	0	1	2			FBgn0032405	CG14946
Dsg7517_gr1	FBgn0261854	aPKC	1289	2	0	1	2			FBgn0032649	CG15145
Dsg7516_gr1	FBgn0261854	aPKC	1512	1	0	1	2			FBgn0030465	CG15743
Dsg7523_gr1	FBgn0261854	aPKC	1481	1	0	1	2			FBgn0029799	CG15772
Dsg7521_gr1	FBgn0261854	aPKC	1114	0	0	1	2			FBgn0035337	CG15877
Dsg7520_gr1	FBgn0261854	aPKC	1441	0	0	1	2			FBgn0030576	CG15890
Dsg5991_gr1	FBgn0038742	Arc42	3069	4	2	1	1			FBgn0033451	CG1665
Dsg5993_gr1	FBgn0038742	Arc42	3827	5	1	1	1			FBgn0033442	CG1690
Dsg5992_gr1	FBgn0038742	Arc42	3871	5	1	1	1			FBgn0033443	CG1698
Dsg5987_gr1	FBgn0038742	Arc42	6348	2	1	1	1			FBgn0260453	CG17140
Dsg5989_gr1	FBgn0038742	Arc42	1623	1	1	1	1			FBgn0034202	CG17287
Dsg5994_gr1	FBgn0038742	Arc42	7559	6	0	1	1			FBgn0033426	CG1814
Dsg5988_gr1	FBgn0038742	Arc42	759	0	0	1	1			FBgn0037534	CG2781
Dsg5990_gr1	FBgn0038742	Arc42	1648	0	0	1	1			FBgn0031643	CG3008
Dsg87707_gr3	FBgn0038742	Arc42	460	0	0	1	1			FBgn0050344	CG30344
Dsg87706_gr3	FBgn0038742	Arc42	1066	0	0	1	1			FBgn0050497	CG30497
Dsg158_gr1	FBgn0000116	Argk	8108	6	3	1	1			FBgn0051522	CG31522
Dsg159_gr1	FBgn0000116	Argk	1062	2	0	1	1			FBgn0029896	CG3168
Dsg162_gr1	FBgn0000116	Argk	4065	1	0	1	1			FBgn0051928	CG31928
Dsg160_gr1	FBgn0000116	Argk	666	0	0	1	1			FBgn0034568	CG3216
Dsg161_gr1	FBgn0000116	Argk	1432	0	0	1	1			FBgn0031622	CG3251
Dsg163_gr1	FBgn0000116	Argk	2116	0	0	1	1			FBgn0025642	CG32812
Dsg164_gr1	FBgn0000116	Argk	1974	0	0	1	1			FBgn0038381	CG3303
Dsg157_gr1	FBgn0000116	Argk	1650	0	0	1	1			FBgn0061359	CG33671
Dsg18573_gr3	FBgn0025186	ari-2	1253	7	2	1	1			FBgn0085264	CG34235
Dsg18574_gr3	FBgn0025186	ari-2	1083	4	1	1	1			FBgn0085360	CG34331
Dsg18571_gr3	FBgn0025186	ari-2	3886	1	1	1	1			FBgn0085413	CG34384
Dsg18570_gr3	FBgn0025186	ari-2	2381	2	0	1	1			FBgn0034859	CG3520
Dsg18575_gr3	FBgn0025186	ari-2	723	0	0	1	1			FBgn0028507	CG3793
Dsg18572_gr3	FBgn0025186	ari-2	770	0	0	1	1			FBgn0025624	CG4025
Dsg65036_gr2	FBgn0050372	Asap	1988	13	3	2	1			FBgn0259221	CG42321
Dsg65035_gr2	FBgn0050372	Asap	1142	10	1	2	1			FBgn0259735	CG42389
Dsg65038_gr2	FBgn0050372	Asap	1129	0	1	2	1			FBgn0261804	CG42750
Dsg65039_gr2	FBgn0050372	Asap	1248	4	0	2	1			FBgn0034663	CG4363
Dsg65034_gr2	FBgn0050372	Asap	493	3	0	2	1			FBgn0264503	CG43902
Dsg65037_gr2	FBgn0050372	Asap	585	2	0	2	1			FBgn0265595	CG44422
Dsg16277_gr3	FBgn0016119	ATPsynCF6	5421	7	2	1	1			FBgn0032348	CG4751
Dsg16280_gr3	FBgn0016119	ATPsynCF6	774	1	1	1	1			FBgn0034230	CG4853
Dsg16281_gr3	FBgn0016119	ATPsynCF6	1564	1	0	1	1			FBgn0260747	CG5010
Dsg16278_gr3	FBgn0016119	ATPsynCF6	1582	1	0	1	1			FBgn0032225	CG5022
Dsg16276_gr3	FBgn0016119	ATPsynCF6	549	0	0	1	1			FBgn0034145	CG5065
Dsg16279_gr3	FBgn0016119	ATPsynCF6	718	0	0	1	1			FBgn0032235	CG5096
Dsg3364_gr1	FBgn0027889	ball	1792	3	2	1	1			FBgn0037900	CG5276
Dsg3359_gr1	FBgn0027889	ball	2228	6	1	1	1			FBgn0034914	CG5554
Dsg3362_gr1	FBgn0027889	ball	2408	1	1	1	1			FBgn0039379	CG5886
Dsg3358_gr1	FBgn0027889	ball	2551	2	0	1	1			FBgn0036750	CG6034
Dsg3360_gr1	FBgn0027889	ball	1292	1	0	1	1			FBgn0039415	CG6142
Dsg3363_gr1	FBgn0027889	ball	1430	0	0	1	1			FBgn0036967	CG6597
Dsg3357_gr1	FBgn0027889	ball	1729	0	0	1	1			FBgn0030884	CG6847
Dsg3361_gr1	FBgn0027889	ball	875	0	0	1	1			FBgn0037958	CG6962
Dsg6174_gr1	FBgn0039175	beta-PheRS	4532	7	3	1	1			FBgn0036698	CG7724
Dsg6178_gr1	FBgn0039175	beta-PheRS	2559	3	1	1	1			FBgn0036509	CG7739
Dsg6176_gr1	FBgn0039175	beta-PheRS	2057	1	0	1	1			FBgn0033349	CG8243
Dsg6173_gr1	FBgn0039175	beta-PheRS	1702	0	0	1	1			FBgn0034054	CG8366
Dsg6171_gr1	FBgn0039175	beta-PheRS	626	0	0	1	1			FBgn0038126	CG8483
Dsg6177_gr1	FBgn0039175	beta-PheRS	1690	0	0	1	1			FBgn0033092	CG9422
Dsg6172_gr1	FBgn0039175	beta-PheRS	1842	0	0	1	1			FBgn0040674	CG9445
Dsg6175_gr1	FBgn0039175	beta-PheRS	1355	0	0	1	1			FBgn0037445	CG9727
Dsg46471_gr2	FBgn0036199	Bmcp	1879	6	3	1	1			FBgn0037261	CG9775
Dsg46475_gr2	FBgn0036199	Bmcp	2019	2	1	1	1			FBgn0030752	CG9947
Dsg46472_gr2	FBgn0036199	Bmcp	938	1	0	1	1			FBgn0034558	Cib2
Dsg46473_gr2	FBgn0036199	Bmcp	1530	0	0	1	1			FBgn0025676	CkIIalpha-i3
Dsg46470_gr2	FBgn0036199	Bmcp	560	0	0	1	1			FBgn0023076	Clk
Dsg46474_gr2	FBgn0036199	Bmcp	1958	0	0	1	1			FBgn0013767	Crz
Dsg8651_gr2	FBgn0000206	boss	1949	9	2	1	1			FBgn0039632	Cul5
Dsg8652_gr2	FBgn0000206	boss	1607	3	1	1	1			FBgn0038511	cysu
Dsg8653_gr2	FBgn0000206	boss	615	0	1	1	1			FBgn0022935	D19A
Dsg8648_gr2	FBgn0000206	boss	500	1	0	1	1			FBgn0034136	DAT
Dsg8649_gr2	FBgn0000206	boss	384	1	0	1	1			FBgn0259099	DCX-EMAP
Dsg8650_gr2	FBgn0000206	boss	1302	0	0	1	1			FBgn0039710	dgt1
Dsg80235_gr3	FBgn0263108	BtbVII	3009	1	3	1	2			FBgn0031837	DIP-iota
Dsg80236_gr3	FBgn0263108	BtbVII	1412	5	2	1	2			FBgn0026404	Dronc
Dsg80239_gr3	FBgn0263108	BtbVII	2666	8	1	1	2			FBgn0087008	e(y)3
Dsg80237_gr3	FBgn0263108	BtbVII	710	1	1	1	2			FBgn0023214	edl
Dsg80240_gr3	FBgn0263108	BtbVII	1661	1	1	1	2			FBgn0027506	EDTP
Dsg80238_gr3	FBgn0263108	BtbVII	534	1	0	1	2			FBgn0061515	endos
Dsg82517_gr2	FBgn0265598	Bx	1054	7	2	3	1			FBgn0035909	ergic53
Dsg82513_gr2	FBgn0265598	Bx	845	0	1	3	1			FBgn0037937	Fer3
Dsg82518_gr2	FBgn0265598	Bx	2175	12	0	3	1			FBgn0030449	Fer3HCH
Dsg82514_gr2	FBgn0265598	Bx	2738	8	0	3	1			FBgn0000658	fj
Dsg82515_gr2	FBgn0265598	Bx	390	1	0	3	1			FBgn0016797	fz2
Dsg82516_gr2	FBgn0265598	Bx	1036	1	0	3	1			FBgn0004435	Galphaq
Dsg61101_gr2	FBgn0040236	c11.1	2084	7	2	2	1			FBgn0024234	gbb
Dsg61103_gr2	FBgn0040236	c11.1	1586	7	1	2	1			FBgn0010225	Gel
Dsg61099_gr2	FBgn0040236	c11.1	1629	2	1	2	1			FBgn0035266	Gk2
Dsg61102_gr2	FBgn0040236	c11.1	669	3	0	2	1			FBgn0066114	GlcAT-I
Dsg61100_gr2	FBgn0040236	c11.1	346	1	0	2	1			FBgn0267336	Glut4EF
Dsg61104_gr2	FBgn0040236	c11.1	723	0	0	2	1			FBgn0039188	Golgin84
Dsg1985_gr1	FBgn0015618	Cdk8	3203	6	2	1	2			FBgn0001124	Got1
Dsg1986_gr1	FBgn0015618	Cdk8	2128	3	2	1	2			FBgn0036919	Grasp65
Dsg1983_gr1	FBgn0015618	Cdk8	3693	2	1	1	2			FBgn0050005	GstT2
Dsg1981_gr1	FBgn0015618	Cdk8	3588	1	1	1	2			FBgn0026428	HDAC6
Dsg1987_gr1	FBgn0015618	Cdk8	765	0	1	1	2			FBgn0014189	Hel25E
Dsg1982_gr1	FBgn0015618	Cdk8	2661	3	0	1	2			FBgn0040318	HGTX
Dsg1984_gr1	FBgn0015618	Cdk8	1969	3	0	1	2			FBgn0010389	htl
Dsg1988_gr1	FBgn0015618	Cdk8	773	0	0	1	2			FBgn0001247	Ide
Dsg44812_gr2	FBgn0035720	CG10077	1145	3	3	1	1			FBgn0039081	Irk2
Dsg44809_gr2	FBgn0035720	CG10077	864	6	0	1	1			FBgn0010395	Itgbn
Dsg44813_gr2	FBgn0035720	CG10077	1082	2	0	1	1			FBgn0034405	Jheh2
Dsg44810_gr2	FBgn0035720	CG10077	645	1	0	1	1			FBgn0001297	kay
Dsg44811_gr2	FBgn0035720	CG10077	978	1	0	1	1			FBgn0032949	Lamp1
Dsg44808_gr2	FBgn0035720	CG10077	828	0	0	1	1			FBgn0038167	Lkb1
Dsg34292_gr2	FBgn0032797	CG10186	930	12	2	1	1			FBgn0053087	LRP1
Dsg34291_gr2	FBgn0032797	CG10186	478	3	0	1	1			FBgn0025743	mbt
Dsg34295_gr2	FBgn0032797	CG10186	755	2	0	1	1			FBgn0043070	MESK2
Dsg34294_gr2	FBgn0032797	CG10186	2125	1	0	1	1			FBgn0034091	mrj
Dsg34290_gr2	FBgn0032797	CG10186	1077	1	0	1	1			FBgn0024319	Nach
Dsg34293_gr2	FBgn0032797	CG10186	448	0	0	1	1			FBgn0086778	nAChRalpha7
Dsg5098_gr1	FBgn0036273	CG10426	2220	4	3	2	1			FBgn0010295	ng3
Dsg5105_gr1	FBgn0036273	CG10426	1031	0	2	2	1			FBgn0031866	Nlg2
Dsg5101_gr1	FBgn0036273	CG10426	3134	5	1	2	1			FBgn0022069	Nnp-1
Dsg5104_gr1	FBgn0036273	CG10426	2543	10	0	2	1			FBgn0262738	norpA
Dsg5099_gr1	FBgn0036273	CG10426	3101	9	0	2	1			FBgn0044028	Notum
Dsg5102_gr1	FBgn0036273	CG10426	1620	3	0	2	1			FBgn0264975	Nrg
Dsg5100_gr1	FBgn0036273	CG10426	1213	1	0	2	1			FBgn0013997	Nrx-IV
Dsg5103_gr1	FBgn0036273	CG10426	1106	0	0	2	1			FBgn0013308	Odc2
Dsg47087_gr3	FBgn0036362	CG10725	943	10	2	1	1			FBgn0086365	Orct2
Dsg47086_gr3	FBgn0036362	CG10725	7232	2	0	1	1			FBgn0026192	par-6
Dsg47082_gr3	FBgn0036362	CG10725	949	1	0	1	1			FBgn0037327	PEK
Dsg47083_gr3	FBgn0036362	CG10725	1456	1	0	1	1			FBgn0003068	per
Dsg47085_gr3	FBgn0036362	CG10725	300	0	0	1	1			FBgn0052226	Pex23
Dsg47084_gr3	FBgn0036362	CG10725	644	0	0	1	1			FBgn0027621	Pfrx
Dsg37873_gr3	FBgn0033821	CG10799	2597	10	3	1	1			FBgn0043575	PGRP-SC2
Dsg37875_gr3	FBgn0033821	CG10799	2417	4	0	1	1			FBgn0035997	phol
Dsg37872_gr3	FBgn0033821	CG10799	1559	1	0	1	1			FBgn0034270	PIG-A
Dsg37874_gr3	FBgn0033821	CG10799	1227	0	0	1	1			FBgn0035464	PIG-B
Dsg37876_gr3	FBgn0033821	CG10799	1277	0	0	1	1			FBgn0037535	PIG-H
Dsg37877_gr3	FBgn0033821	CG10799	132	0	0	1	1			FBgn0034346	PIG-O
Dsg20085_gr2	FBgn0026876	CG11403	2445	7	2	1	1			FBgn0265190	PIG-S
Dsg20083_gr2	FBgn0026876	CG11403	820	3	0	1	1			FBgn0000274	Pka-C2
Dsg20087_gr2	FBgn0026876	CG11403	545	0	0	1	1			FBgn0040294	POSH
Dsg20082_gr2	FBgn0026876	CG11403	717	0	0	1	1			FBgn0011826	Pp2B-14D
Dsg20086_gr2	FBgn0026876	CG11403	746	0	0	1	1			FBgn0005777	PpD3
Dsg20084_gr2	FBgn0026876	CG11403	308	0	0	1	1			FBgn0005778	PpD5
Dsg46356_gr3	FBgn0036170	CG11714	8057	7	4	1	1			FBgn0261985	Ptpmeg
Dsg46359_gr3	FBgn0036170	CG11714	1313	1	0	1	1			FBgn0030391	Rab40
Dsg46358_gr3	FBgn0036170	CG11714	1770	0	0	1	1			FBgn0011829	Ret
Dsg46360_gr3	FBgn0036170	CG11714	1554	0	0	1	1			FBgn0003277	RpII215
Dsg46357_gr3	FBgn0036170	CG11714	707	0	0	1	1			FBgn0259162	RunxB
Dsg46361_gr3	FBgn0036170	CG11714	1905	0	0	1	1			FBgn0025381	rush
Dsg43836_gr3	FBgn0035464	CG12006	2198	24	4	2	1			FBgn0003328	scb
Dsg43841_gr3	FBgn0035464	CG12006	1816	2	2	2	1			FBgn0039112	SdhD
Dsg43837_gr3	FBgn0035464	CG12006	1254	31	1	2	1			FBgn0086348	se
Dsg43839_gr3	FBgn0035464	CG12006	1088	2	1	2	1			FBgn0031049	Sec61gamma
Dsg43840_gr3	FBgn0035464	CG12006	1297	0	1	2	1			FBgn0030350	SelG
Dsg43838_gr3	FBgn0035464	CG12006	848	1	0	2	1			FBgn0259923	Septin4
Dsg4441_gr1	FBgn0034346	CG12263	3284	8	3	2	1			FBgn0037236	Skp2
Dsg4435_gr1	FBgn0034346	CG12263	5547	2	2	2	1			FBgn0037203	slif
Dsg86963_gr3	FBgn0034346	CG12263	2141	28	1	2	1			FBgn0024189	sns
Dsg4439_gr1	FBgn0034346	CG12263	1186	5	0	2	1			FBgn0001965	Sos
Dsg4440_gr1	FBgn0034346	CG12263	1105	4	0	2	1			FBgn0029157	ssh
Dsg4437_gr1	FBgn0034346	CG12263	641	3	0	2	1			FBgn0031054	Ssu72
Dsg4438_gr1	FBgn0034346	CG12263	1796	1	0	2	1			FBgn0027363	Stam
Dsg4434_gr1	FBgn0034346	CG12263	852	0	0	2	1			FBgn0086450	su(r)
Dsg4436_gr1	FBgn0034346	CG12263	1588	0	0	2	1			FBgn0034709	Swim
Dsg86962_gr3	FBgn0034346	CG12263	817	0	0	2	1			FBgn0003656	sws
Dsg48783_gr2	FBgn0036809	CG12477	4929	13	2	1	1			FBgn0003660	Syb
Dsg48784_gr2	FBgn0036809	CG12477	2007	1	1	1	1			FBgn0037130	Syn1
Dsg48781_gr2	FBgn0036809	CG12477	408	0	1	1	1			FBgn0053094	Synd
Dsg48782_gr2	FBgn0036809	CG12477	1251	4	0	1	1			FBgn0030330	Tango10
Dsg48785_gr2	FBgn0036809	CG12477	1209	4	0	1	1			FBgn0025879	Timp
Dsg48780_gr2	FBgn0036809	CG12477	652	2	0	1	1			FBgn0040340	TRAM
Dsg32080_gr3	FBgn0032176	CG13127	1225	6	2	1	1			FBgn0051721	Trim9
Dsg32077_gr3	FBgn0032176	CG13127	2074	0	1	1	1			FBgn0003861	trp
Dsg32081_gr3	FBgn0032176	CG13127	928	2	0	1	1			FBgn0032075	Tsp29Fb
Dsg32079_gr3	FBgn0032176	CG13127	2000	2	0	1	1			FBgn0033629	Tsp47F
Dsg32078_gr3	FBgn0032176	CG13127	1882	0	0	1	1			FBgn0031263	Tspo
Dsg32076_gr3	FBgn0032176	CG13127	1072	0	0	1	1			FBgn0011725	twin
Dsg2826_gr1	FBgn0026565	CG1315	2336	9	2	1	1			FBgn0031038	Tyler
Dsg2823_gr1	FBgn0026565	CG1315	1007	1	1	1	1			FBgn0038862	Usp8
Dsg2828_gr1	FBgn0026565	CG1315	1344	2	0	1	1			FBgn0004055	uzip
Dsg2824_gr1	FBgn0026565	CG1315	1202	1	0	1	1			FBgn0263251	vnc
Dsg2821_gr1	FBgn0026565	CG1315	447	1	0	1	1			FBgn0033194	Vps13
Dsg2825_gr1	FBgn0026565	CG1315	1345	0	0	1	1
Dsg2822_gr1	FBgn0026565	CG1315	1015	0	0	1	1
Dsg2827_gr1	FBgn0026565	CG1315	727	0	0	1	1
Dsg86706_gr3	FBgn0032036	CG13384	5067	5	2	1	1
Dsg3282_gr1	FBgn0032036	CG13384	6418	13	1	1	1
Dsg3286_gr1	FBgn0032036	CG13384	5601	4	1	1	1
Dsg3287_gr1	FBgn0032036	CG13384	6873	3	1	1	1
Dsg3288_gr1	FBgn0032036	CG13384	1379	1	1	1	1
Dsg86704_gr3	FBgn0032036	CG13384	932	1	1	1	1
Dsg3284_gr1	FBgn0032036	CG13384	2076	0	1	1	1
Dsg3283_gr1	FBgn0032036	CG13384	800	1	0	1	1
Dsg3285_gr1	FBgn0032036	CG13384	1882	1	0	1	1
Dsg86705_gr3	FBgn0032036	CG13384	900	1	0	1	1
Dsg3281_gr1	FBgn0032036	CG13384	1441	0	0	1	1
Dsg28582_gr2	FBgn0031235	CG13693	2849	8	3	1	1
Dsg28579_gr2	FBgn0031235	CG13693	957	2	0	1	1
Dsg28583_gr2	FBgn0031235	CG13693	1339	2	0	1	1
Dsg28581_gr2	FBgn0031235	CG13693	1229	1	0	1	1
Dsg28578_gr2	FBgn0031235	CG13693	0	0	0	1	1
Dsg28580_gr2	FBgn0031235	CG13693	175	0	0	1	1
Dsg27909_gr3	FBgn0031040	CG14210	5233	6	3	1	1
Dsg27911_gr3	FBgn0031040	CG14210	4023	1	1	1	1
Dsg27910_gr3	FBgn0031040	CG14210	959	2	0	1	1
Dsg27908_gr3	FBgn0031040	CG14210	1603	2	0	1	1
Dsg27907_gr3	FBgn0031040	CG14210	671	1	0	1	1
Dsg27906_gr3	FBgn0031040	CG14210	1404	0	0	1	1
Dsg27992_gr2	FBgn0031061	CG14232	602	3	2	1	1
Dsg27991_gr2	FBgn0031061	CG14232	1354	1	2	1	1
Dsg27995_gr2	FBgn0031061	CG14232	505	10	1	1	1
Dsg27993_gr2	FBgn0031061	CG14232	3354	0	1	1	1
Dsg27990_gr2	FBgn0031061	CG14232	880	0	1	1	1
Dsg27994_gr2	FBgn0031061	CG14232	1120	3	0	1	1
Dsg26145_gr3	FBgn0030595	CG14406	4666	6	2	1	1
Dsg26143_gr3	FBgn0030595	CG14406	693	1	1	1	1
Dsg26144_gr3	FBgn0030595	CG14406	1576	0	1	1	1
Dsg26142_gr3	FBgn0030595	CG14406	1374	1	0	1	1
Dsg26147_gr3	FBgn0030595	CG14406	200	0	0	1	1
Dsg26146_gr3	FBgn0030595	CG14406	1723	0	0	1	1
Dsg51502_gr3	FBgn0037535	CG14463	1868	27	5	2	1
Dsg51499_gr3	FBgn0037535	CG14463	1303	1	2	2	1
Dsg51501_gr3	FBgn0037535	CG14463	1827	7	1	2	1
Dsg51503_gr3	FBgn0037535	CG14463	1221	2	1	2	1
Dsg51504_gr3	FBgn0037535	CG14463	978	0	1	2	1
Dsg51500_gr3	FBgn0037535	CG14463	522	0	0	2	1
Dsg22767_gr3	FBgn0029590	CG14811	3928	6	2	1	1
Dsg22769_gr3	FBgn0029590	CG14811	1866	2	2	1	1
Dsg22766_gr3	FBgn0029590	CG14811	1885	2	0	1	1
Dsg22764_gr3	FBgn0029590	CG14811	3262	1	0	1	1
Dsg22765_gr3	FBgn0029590	CG14811	1596	1	0	1	1
Dsg22768_gr3	FBgn0029590	CG14811	2871	0	0	1	1
Dsg45105_gr3	FBgn0035797	CG14837	3000	1	3	1	1
Dsg45106_gr3	FBgn0035797	CG14837	5351	10	1	1	1
Dsg45102_gr3	FBgn0035797	CG14837	798	0	0	1	1
Dsg45107_gr3	FBgn0035797	CG14837	1065	0	0	1	1
Dsg45103_gr3	FBgn0035797	CG14837	865	0	0	1	1
Dsg45104_gr3	FBgn0035797	CG14837	716	0	0	1	1
Dsg32941_gr2	FBgn0032405	CG14946	4820	6	2	1	1
Dsg32940_gr2	FBgn0032405	CG14946	609	1	1	1	1
Dsg32945_gr2	FBgn0032405	CG14946	2302	4	0	1	1
Dsg32944_gr2	FBgn0032405	CG14946	716	2	0	1	1
Dsg32942_gr2	FBgn0032405	CG14946	738	0	0	1	1
Dsg32943_gr2	FBgn0032405	CG14946	579	0	0	1	1
Dsg33770_gr3	FBgn0032649	CG15145	6000	7	2	1	1
Dsg33771_gr3	FBgn0032649	CG15145	2186	1	0	1	1
Dsg33768_gr3	FBgn0032649	CG15145	685	0	0	1	1
Dsg33772_gr3	FBgn0032649	CG15145	285	0	0	1	1
Dsg33769_gr3	FBgn0032649	CG15145	495	0	0	1	1
Dsg33773_gr3	FBgn0032649	CG15145	829	0	0	1	1
Dsg3760_gr1	FBgn0030465	CG15743	3719	0	4	1	2
Dsg3758_gr1	FBgn0030465	CG15743	5103	4	2	1	2
Dsg3759_gr1	FBgn0030465	CG15743	7426	8	1	1	2
Dsg86530_gr3	FBgn0030465	CG15743	861	1	1	1	2
Dsg3762_gr1	FBgn0030465	CG15743	1524	5	0	1	2
Dsg3763_gr1	FBgn0030465	CG15743	2055	2	0	1	2
Dsg3761_gr1	FBgn0030465	CG15743	1191	2	0	1	2
Dsg3757_gr1	FBgn0030465	CG15743	2090	1	0	1	2
Dsg3764_gr1	FBgn0030465	CG15743	1017	0	0	1	2
Dsg86532_gr3	FBgn0030465	CG15743	103	0	0	1	2
Dsg86531_gr3	FBgn0030465	CG15743	1075	0	0	1	2
Dsg23361_gr3	FBgn0029799	CG15772	3778	6	2	1	1
Dsg23358_gr3	FBgn0029799	CG15772	1563	1	0	1	1
Dsg23363_gr3	FBgn0029799	CG15772	702	1	0	1	1
Dsg23359_gr3	FBgn0029799	CG15772	1073	0	0	1	1
Dsg23360_gr3	FBgn0029799	CG15772	630	0	0	1	1
Dsg23362_gr3	FBgn0029799	CG15772	744	0	0	1	1
Dsg43464_gr3	FBgn0035337	CG15877	6130	6	2	1	1
Dsg43469_gr3	FBgn0035337	CG15877	1284	2	1	1	1
Dsg43465_gr3	FBgn0035337	CG15877	3692	3	0	1	1
Dsg43468_gr3	FBgn0035337	CG15877	1015	0	0	1	1
Dsg43466_gr3	FBgn0035337	CG15877	614	0	0	1	1
Dsg43467_gr3	FBgn0035337	CG15877	588	0	0	1	1
Dsg26062_gr2	FBgn0030576	CG15890	1314	0	3	1	1
Dsg26060_gr2	FBgn0030576	CG15890	888	6	1	1	1
Dsg26058_gr2	FBgn0030576	CG15890	3429	3	1	1	1
Dsg26059_gr2	FBgn0030576	CG15890	1296	2	1	1	1
Dsg26061_gr2	FBgn0030576	CG15890	907	0	1	1	1
Dsg26063_gr2	FBgn0030576	CG15890	1264	0	0	1	1
Dsg36465_gr2	FBgn0033451	CG1665	1509	4	2	1	1
Dsg36463_gr2	FBgn0033451	CG1665	1427	8	0	1	1
Dsg36464_gr2	FBgn0033451	CG1665	1084	2	0	1	1
Dsg36466_gr2	FBgn0033451	CG1665	615	1	0	1	1
Dsg36467_gr2	FBgn0033451	CG1665	753	0	0	1	1
Dsg36462_gr2	FBgn0033451	CG1665	959	0	0	1	1
Dsg36423_gr3	FBgn0033442	CG1690	7118	10	5	1	1
Dsg36424_gr3	FBgn0033442	CG1690	753	0	1	1	1
Dsg36425_gr3	FBgn0033442	CG1690	1633	0	0	1	1
Dsg36422_gr3	FBgn0033442	CG1690	380	0	0	1	1
Dsg36420_gr3	FBgn0033442	CG1690	1277	0	0	1	1
Dsg36421_gr3	FBgn0033442	CG1690	1819	0	0	1	1
Dsg36430_gr2	FBgn0033443	CG1698	2844	6	2	1	1
Dsg36428_gr2	FBgn0033443	CG1698	1164	3	1	1	1
Dsg36429_gr2	FBgn0033443	CG1698	610	0	1	1	1
Dsg36431_gr2	FBgn0033443	CG1698	487	0	1	1	1
Dsg36426_gr2	FBgn0033443	CG1698	305	1	0	1	1
Dsg36427_gr2	FBgn0033443	CG1698	1132	1	0	1	1
Dsg76105_gr2	FBgn0260453	CG17140	2817	6	4	2	2
Dsg76107_gr2	FBgn0260453	CG17140	2906	7	2	2	2
Dsg76109_gr2	FBgn0260453	CG17140	1404	1	1	2	2
Dsg76104_gr2	FBgn0260453	CG17140	1601	1	1	2	2
Dsg76106_gr2	FBgn0260453	CG17140	667	1	0	2	2
Dsg76108_gr2	FBgn0260453	CG17140	103	0	0	2	2
Dsg39271_gr2	FBgn0034202	CG17287	5003	5	2	1	1
Dsg39273_gr2	FBgn0034202	CG17287	1513	7	1	1	1
Dsg39272_gr2	FBgn0034202	CG17287	889	4	0	1	1
Dsg39275_gr2	FBgn0034202	CG17287	262	1	0	1	1
Dsg39274_gr2	FBgn0034202	CG17287	1241	1	0	1	1
Dsg39270_gr2	FBgn0034202	CG17287	900	0	0	1	1
Dsg36370_gr2	FBgn0033426	CG1814	5050	8	2	1	1
Dsg36369_gr2	FBgn0033426	CG1814	1152	5	0	1	1
Dsg36367_gr2	FBgn0033426	CG1814	975	0	0	1	1
Dsg36366_gr2	FBgn0033426	CG1814	562	0	0	1	1
Dsg36371_gr2	FBgn0033426	CG1814	1279	0	0	1	1
Dsg36368_gr2	FBgn0033426	CG1814	949	0	0	1	1
Dsg51494_gr2	FBgn0037534	CG2781	1704	2	3	1	1
Dsg51493_gr2	FBgn0037534	CG2781	2058	11	0	1	1
Dsg51498_gr2	FBgn0037534	CG2781	823	2	0	1	1
Dsg51497_gr2	FBgn0037534	CG2781	817	0	0	1	1
Dsg51496_gr2	FBgn0037534	CG2781	371	0	0	1	1
Dsg51495_gr2	FBgn0037534	CG2781	446	0	0	1	1
Dsg3133_gr1	FBgn0031643	CG3008	7342	6	2	2	1
Dsg3134_gr1	FBgn0031643	CG3008	2237	7	0	2	1
Dsg3132_gr1	FBgn0031643	CG3008	1196	3	0	2	1
Dsg3136_gr1	FBgn0031643	CG3008	2559	3	0	2	1
Dsg3131_gr1	FBgn0031643	CG3008	1061	1	0	2	1
Dsg3129_gr1	FBgn0031643	CG3008	1400	1	0	2	1
Dsg3135_gr1	FBgn0031643	CG3008	450	1	0	2	1
Dsg3130_gr1	FBgn0031643	CG3008	356	1	0	2	1
Dsg64937_gr2	FBgn0050344	CG30344	1715	6	3	1	1
Dsg64932_gr2	FBgn0050344	CG30344	1529	2	1	1	1
Dsg64936_gr2	FBgn0050344	CG30344	616	0	0	1	1
Dsg64934_gr2	FBgn0050344	CG30344	823	0	0	1	1
Dsg64933_gr2	FBgn0050344	CG30344	780	0	0	1	1
Dsg64935_gr2	FBgn0050344	CG30344	177	0	0	1	1
Dsg65483_gr2	FBgn0050497	CG30497	1528	6	2	2	1
Dsg65488_gr2	FBgn0050497	CG30497	1401	9	1	2	1
Dsg65487_gr2	FBgn0050497	CG30497	1825	4	1	2	1
Dsg65486_gr2	FBgn0050497	CG30497	708	2	0	2	1
Dsg65484_gr2	FBgn0050497	CG30497	1758	2	0	2	1
Dsg65485_gr2	FBgn0050497	CG30497	555	0	0	2	1
Dsg66686_gr2	FBgn0051522	CG31522	1615	12	2	1	1
Dsg66689_gr2	FBgn0051522	CG31522	571	2	0	1	1
Dsg66687_gr2	FBgn0051522	CG31522	852	1	0	1	1
Dsg66685_gr2	FBgn0051522	CG31522	265	0	0	1	1
Dsg66688_gr2	FBgn0051522	CG31522	356	0	0	1	1
Dsg66684_gr2	FBgn0051522	CG31522	760	0	0	1	1
Dsg23745_gr2	FBgn0029896	CG3168	1485	3	2	1	1
Dsg23746_gr2	FBgn0029896	CG3168	2335	10	1	1	1
Dsg23747_gr2	FBgn0029896	CG3168	1386	3	1	1	1
Dsg23743_gr2	FBgn0029896	CG3168	1004	2	1	1	1
Dsg23742_gr2	FBgn0029896	CG3168	924	0	1	1	1
Dsg23744_gr2	FBgn0029896	CG3168	869	1	0	1	1
Dsg67607_gr2	FBgn0051928	CG31928	1462	6	2	1	1
Dsg67609_gr2	FBgn0051928	CG31928	1888	0	1	1	1
Dsg67612_gr2	FBgn0051928	CG31928	1281	1	0	1	1
Dsg67610_gr2	FBgn0051928	CG31928	764	1	0	1	1
Dsg67611_gr2	FBgn0051928	CG31928	722	0	0	1	1
Dsg67608_gr2	FBgn0051928	CG31928	578	0	0	1	1
Dsg4477_gr1	FBgn0034568	CG3216	1785	5	3	1	1
Dsg4475_gr1	FBgn0034568	CG3216	3334	4	1	1	1
Dsg4481_gr1	FBgn0034568	CG3216	2773	1	1	1	1
Dsg4479_gr1	FBgn0034568	CG3216	1515	7	0	1	1
Dsg4480_gr1	FBgn0034568	CG3216	489	2	0	1	1
Dsg4476_gr1	FBgn0034568	CG3216	3519	2	0	1	1
Dsg87604_gr3	FBgn0034568	CG3216	668	0	0	1	1
Dsg4474_gr1	FBgn0034568	CG3216	2215	0	0	1	1
Dsg87605_gr3	FBgn0034568	CG3216	740	0	0	1	1
Dsg4478_gr1	FBgn0034568	CG3216	2805	0	0	1	1
Dsg29976_gr2	FBgn0031622	CG3251	918	12	2	1	1
Dsg29978_gr2	FBgn0031622	CG3251	696	2	1	1	1
Dsg29979_gr2	FBgn0031622	CG3251	638	0	1	1	1
Dsg29981_gr2	FBgn0031622	CG3251	1239	1	0	1	1
Dsg29980_gr2	FBgn0031622	CG3251	999	0	0	1	1
Dsg29977_gr2	FBgn0031622	CG3251	112	0	0	1	1
Dsg2653_gr1	FBgn0025642	CG32812	7359	7	2	2	1
Dsg2659_gr1	FBgn0025642	CG32812	5651	9	1	2	1
Dsg2656_gr1	FBgn0025642	CG32812	2252	2	1	2	1
Dsg2657_gr1	FBgn0025642	CG32812	1872	4	0	2	1
Dsg2660_gr1	FBgn0025642	CG32812	1463	3	0	2	1
Dsg2654_gr1	FBgn0025642	CG32812	843	0	0	2	1
Dsg2655_gr1	FBgn0025642	CG32812	669	0	0	2	1
Dsg2658_gr1	FBgn0025642	CG32812	527	0	0	2	1
Dsg54745_gr3	FBgn0038381	CG3303	11491	6	2	1	1
Dsg54747_gr3	FBgn0038381	CG3303	2049	1	2	1	1
Dsg54750_gr3	FBgn0038381	CG3303	2549	0	0	1	1
Dsg54746_gr3	FBgn0038381	CG3303	1259	0	0	1	1
Dsg54749_gr3	FBgn0038381	CG3303	593	0	0	1	1
Dsg54748_gr3	FBgn0038381	CG3303	1509	0	0	1	1
Dsg7013_gr1	FBgn0061359	CG33671	7945	10	4	2	2
Dsg87173_gr3	FBgn0061359	CG33671	3230	4	2	2	2
Dsg7014_gr1	FBgn0061359	CG33671	3859	7	1	2	2
Dsg7019_gr1	FBgn0061359	CG33671	3507	2	0	2	2
Dsg7012_gr1	FBgn0061359	CG33671	1208	0	0	2	2
Dsg7018_gr1	FBgn0061359	CG33671	1147	0	0	2	2
Dsg7016_gr1	FBgn0061359	CG33671	1132	0	0	2	2
Dsg7015_gr1	FBgn0061359	CG33671	4642	0	0	2	2
Dsg7017_gr1	FBgn0061359	CG33671	979	0	0	2	2
Dsg72707_gr3	FBgn0085264	CG34235	2906	5	2	1	1
Dsg72703_gr3	FBgn0085264	CG34235	2181	13	0	1	1
Dsg72706_gr3	FBgn0085264	CG34235	212	1	0	1	1
Dsg72705_gr3	FBgn0085264	CG34235	381	1	0	1	1
Dsg72708_gr3	FBgn0085264	CG34235	976	0	0	1	1
Dsg72704_gr3	FBgn0085264	CG34235	1315	0	0	1	1
Dsg73145_gr3	FBgn0085360	CG34331	6537	9	2	1	1
Dsg73142_gr3	FBgn0085360	CG34331	1218	0	1	1	1
Dsg73146_gr3	FBgn0085360	CG34331	1927	1	0	1	1
Dsg73141_gr3	FBgn0085360	CG34331	468	0	0	1	1
Dsg73144_gr3	FBgn0085360	CG34331	819	0	0	1	1
Dsg73143_gr3	FBgn0085360	CG34331	631	0	0	1	1
Dsg7087_gr1	FBgn0085413	CG34384	2729	3	2	1	1
Dsg7084_gr1	FBgn0085413	CG34384	1098	1	1	1	1
Dsg7088_gr1	FBgn0085413	CG34384	1609	18	0	1	1
Dsg7091_gr1	FBgn0085413	CG34384	1303	4	0	1	1
Dsg7089_gr1	FBgn0085413	CG34384	1138	3	0	1	1
Dsg7086_gr1	FBgn0085413	CG34384	1822	2	0	1	1
Dsg7085_gr1	FBgn0085413	CG34384	2380	2	0	1	1
Dsg7090_gr1	FBgn0085413	CG34384	1356	0	0	1	1
Dsg41706_gr3	FBgn0034859	CG3520	4822	6	2	1	1
Dsg41708_gr3	FBgn0034859	CG3520	1179	3	0	1	1
Dsg41711_gr3	FBgn0034859	CG3520	3224	3	0	1	1
Dsg41709_gr3	FBgn0034859	CG3520	1117	1	0	1	1
Dsg41707_gr3	FBgn0034859	CG3520	706	0	0	1	1
Dsg41710_gr3	FBgn0034859	CG3520	556	0	0	1	1
Dsg3433_gr1	FBgn0028507	CG3793	2799	6	2	1	1
Dsg3429_gr1	FBgn0028507	CG3793	888	1	1	1	1
Dsg3434_gr1	FBgn0028507	CG3793	2067	3	0	1	1
Dsg3432_gr1	FBgn0028507	CG3793	1931	1	0	1	1
Dsg3436_gr1	FBgn0028507	CG3793	1483	0	0	1	1
Dsg3435_gr1	FBgn0028507	CG3793	1088	0	0	1	1
Dsg3431_gr1	FBgn0028507	CG3793	2080	0	0	1	1
Dsg3430_gr1	FBgn0028507	CG3793	841	0	0	1	1
Dsg18821_gr2	FBgn0025624	CG4025	841	4	3	1	1
Dsg18819_gr2	FBgn0025624	CG4025	1254	1	2	1	1
Dsg18817_gr2	FBgn0025624	CG4025	1625	2	1	1	1
Dsg18820_gr2	FBgn0025624	CG4025	607	7	0	1	1
Dsg18816_gr2	FBgn0025624	CG4025	776	6	0	1	1
Dsg18818_gr2	FBgn0025624	CG4025	1746	3	0	1	1
Dsg7280_gr1	FBgn0259221	CG42321	3240	10	2	1	1
Dsg7276_gr1	FBgn0259221	CG42321	1056	0	1	1	1
Dsg7277_gr1	FBgn0259221	CG42321	2303	0	1	1	1
Dsg7279_gr1	FBgn0259221	CG42321	3078	1	0	1	1
Dsg7281_gr1	FBgn0259221	CG42321	566	1	0	1	1
Dsg87400_gr3	FBgn0259221	CG42321	1297	0	0	1	1
Dsg7282_gr1	FBgn0259221	CG42321	1089	0	0	1	1
Dsg7283_gr1	FBgn0259221	CG42321	1069	0	0	1	1
Dsg7278_gr1	FBgn0259221	CG42321	3462	0	0	1	1
Dsg87401_gr3	FBgn0259221	CG42321	178	0	0	1	1
Dsg75351_gr2	FBgn0259735	CG42389	2167	6	2	1	1
Dsg75350_gr2	FBgn0259735	CG42389	215	0	1	1	1
Dsg75353_gr2	FBgn0259735	CG42389	1311	3	0	1	1
Dsg75348_gr2	FBgn0259735	CG42389	632	1	0	1	1
Dsg75352_gr2	FBgn0259735	CG42389	371	0	0	1	1
Dsg75349_gr2	FBgn0259735	CG42389	649	0	0	1	1
Dsg77972_gr2	FBgn0261804	CG42750	798	5	2	1	1
Dsg77971_gr2	FBgn0261804	CG42750	2619	1	1	1	1
Dsg77968_gr2	FBgn0261804	CG42750	927	7	0	1	1
Dsg77973_gr2	FBgn0261804	CG42750	1726	1	0	1	1
Dsg77970_gr2	FBgn0261804	CG42750	719	0	0	1	1
Dsg77969_gr2	FBgn0261804	CG42750	1094	0	0	1	1
Dsg41031_gr3	FBgn0034663	CG4363	7505	10	2	1	1
Dsg41030_gr3	FBgn0034663	CG4363	1214	2	0	1	1
Dsg41032_gr3	FBgn0034663	CG4363	1498	1	0	1	1
Dsg41029_gr3	FBgn0034663	CG4363	1382	1	0	1	1
Dsg41028_gr3	FBgn0034663	CG4363	1255	0	0	1	1
Dsg41033_gr3	FBgn0034663	CG4363	623	0	0	1	1
Dsg7701_gr1	FBgn0264503	CG43902	7923	8	2	1	1
Dsg7707_gr1	FBgn0264503	CG43902	2248	2	0	1	1
Dsg87383_gr3	FBgn0264503	CG43902	1172	1	0	1	1
Dsg7704_gr1	FBgn0264503	CG43902	842	1	0	1	1
Dsg7706_gr1	FBgn0264503	CG43902	1889	1	0	1	1
Dsg7705_gr1	FBgn0264503	CG43902	3065	1	0	1	1
Dsg7700_gr1	FBgn0264503	CG43902	796	1	0	1	1
Dsg87381_gr3	FBgn0264503	CG43902	1790	1	0	1	1
Dsg7703_gr1	FBgn0264503	CG43902	433	0	0	1	1
Dsg7702_gr1	FBgn0264503	CG43902	325	0	0	1	1
Dsg87382_gr3	FBgn0264503	CG43902	1071	0	0	1	1
Dsg82501_gr2	FBgn0265595	CG44422	1742	6	2	1	1
Dsg82506_gr2	FBgn0265595	CG44422	730	2	1	1	1
Dsg82502_gr2	FBgn0265595	CG44422	447	2	0	1	1
Dsg82503_gr2	FBgn0265595	CG44422	1137	0	0	1	1
Dsg82505_gr2	FBgn0265595	CG44422	1381	0	0	1	1
Dsg82504_gr2	FBgn0265595	CG44422	343	0	0	1	1
Dsg32717_gr3	FBgn0032348	CG4751	997	3	2	1	1
Dsg32714_gr3	FBgn0032348	CG4751	368	0	1	1	1
Dsg32712_gr3	FBgn0032348	CG4751	3221	9	0	1	1
Dsg32715_gr3	FBgn0032348	CG4751	463	1	0	1	1
Dsg32716_gr3	FBgn0032348	CG4751	354	0	0	1	1
Dsg32713_gr3	FBgn0032348	CG4751	812	0	0	1	1
Dsg39353_gr2	FBgn0034230	CG4853	984	6	2	1	1
Dsg39351_gr2	FBgn0034230	CG4853	972	1	0	1	1
Dsg39348_gr2	FBgn0034230	CG4853	897	1	0	1	1
Dsg39352_gr2	FBgn0034230	CG4853	672	1	0	1	1
Dsg39349_gr2	FBgn0034230	CG4853	983	0	0	1	1
Dsg39350_gr2	FBgn0034230	CG4853	596	0	0	1	1
Dsg76372_gr2	FBgn0260747	CG5010	3703	6	4	1	1
Dsg76373_gr2	FBgn0260747	CG5010	2425	3	0	1	1
Dsg76371_gr2	FBgn0260747	CG5010	904	3	0	1	1
Dsg76374_gr2	FBgn0260747	CG5010	724	1	0	1	1
Dsg76376_gr2	FBgn0260747	CG5010	809	1	0	1	1
Dsg76375_gr2	FBgn0260747	CG5010	877	0	0	1	1
Dsg32260_gr2	FBgn0032225	CG5022	2795	6	2	1	1
Dsg32261_gr2	FBgn0032225	CG5022	1030	1	0	1	1
Dsg32259_gr2	FBgn0032225	CG5022	898	1	0	1	1
Dsg32258_gr2	FBgn0032225	CG5022	243	1	0	1	1
Dsg32257_gr2	FBgn0032225	CG5022	31	0	0	1	1
Dsg32256_gr2	FBgn0032225	CG5022	593	0	0	1	1
Dsg39066_gr2	FBgn0034145	CG5065	1947	1	3	1	1
Dsg39068_gr2	FBgn0034145	CG5065	1031	6	1	1	1
Dsg39069_gr2	FBgn0034145	CG5065	1345	2	1	1	1
Dsg39067_gr2	FBgn0034145	CG5065	948	0	0	1	1
Dsg39070_gr2	FBgn0034145	CG5065	317	0	0	1	1
Dsg39071_gr2	FBgn0034145	CG5065	376	0	0	1	1
Dsg32300_gr3	FBgn0032235	CG5096	2892	9	2	2	1
Dsg32303_gr3	FBgn0032235	CG5096	2770	1	1	2	1
Dsg32301_gr3	FBgn0032235	CG5096	5843	6	0	2	1
Dsg32298_gr3	FBgn0032235	CG5096	3152	2	0	2	1
Dsg32302_gr3	FBgn0032235	CG5096	1361	1	0	2	1
Dsg32299_gr3	FBgn0032235	CG5096	78	0	0	2	1
Dsg5779_gr1	FBgn0037900	CG5276	6763	10	2	4	3
Dsg5780_gr1	FBgn0037900	CG5276	4951	7	2	4	3
Dsg87737_gr3	FBgn0037900	CG5276	4000	5	2	4	3
Dsg5785_gr1	FBgn0037900	CG5276	1950	10	1	4	3
Dsg5781_gr1	FBgn0037900	CG5276	2064	6	1	4	3
Dsg5782_gr1	FBgn0037900	CG5276	1290	2	0	4	3
Dsg5784_gr1	FBgn0037900	CG5276	2613	2	0	4	3
Dsg5783_gr1	FBgn0037900	CG5276	1116	1	0	4	3
Dsg5786_gr1	FBgn0037900	CG5276	725	0	0	4	3
Dsg41922_gr2	FBgn0034914	CG5554	1062	2	3	1	1
Dsg41924_gr2	FBgn0034914	CG5554	960	7	1	1	1
Dsg41925_gr2	FBgn0034914	CG5554	2108	2	1	1	1
Dsg41926_gr2	FBgn0034914	CG5554	1101	1	0	1	1
Dsg41923_gr2	FBgn0034914	CG5554	680	1	0	1	1
Dsg41927_gr2	FBgn0034914	CG5554	602	0	0	1	1
Dsg58592_gr2	FBgn0039379	CG5886	547	1	3	1	1
Dsg58591_gr2	FBgn0039379	CG5886	800	0	1	1	1
Dsg58594_gr2	FBgn0039379	CG5886	3398	6	0	1	1
Dsg58596_gr2	FBgn0039379	CG5886	1620	3	0	1	1
Dsg58595_gr2	FBgn0039379	CG5886	190	1	0	1	1
Dsg58593_gr2	FBgn0039379	CG5886	619	0	0	1	1
Dsg48528_gr2	FBgn0036750	CG6034	2494	6	3	1	1
Dsg48530_gr2	FBgn0036750	CG6034	163	1	1	1	1
Dsg48529_gr2	FBgn0036750	CG6034	808	0	1	1	1
Dsg48532_gr2	FBgn0036750	CG6034	865	0	0	1	1
Dsg48531_gr2	FBgn0036750	CG6034	206	0	0	1	1
Dsg48533_gr2	FBgn0036750	CG6034	452	0	0	1	1
Dsg58700_gr3	FBgn0039415	CG6142	9654	10	2	1	1
Dsg58703_gr3	FBgn0039415	CG6142	215	1	0	1	1
Dsg58699_gr3	FBgn0039415	CG6142	396	0	0	1	1
Dsg58701_gr3	FBgn0039415	CG6142	142	0	0	1	1
Dsg58704_gr3	FBgn0039415	CG6142	467	0	0	1	1
Dsg58702_gr3	FBgn0039415	CG6142	759	0	0	1	1
Dsg39492_gr3	FBgn0034270	CG6401	2210	21	6	4	1
Dsg39495_gr3	FBgn0034270	CG6401	796	11	0	4	1
Dsg39496_gr3	FBgn0034270	CG6401	2173	9	0	4	1
Dsg39497_gr3	FBgn0034270	CG6401	1696	7	0	4	1
Dsg39494_gr3	FBgn0034270	CG6401	885	5	0	4	1
Dsg39493_gr3	FBgn0034270	CG6401	1977	0	0	4	1
Dsg49421_gr2	FBgn0036967	CG6597	1111	2	2	1	1
Dsg49423_gr2	FBgn0036967	CG6597	3564	9	1	1	1
Dsg49422_gr2	FBgn0036967	CG6597	1153	2	0	1	1
Dsg49420_gr2	FBgn0036967	CG6597	671	2	0	1	1
Dsg49424_gr2	FBgn0036967	CG6597	398	0	0	1	1
Dsg49425_gr2	FBgn0036967	CG6597	737	0	0	1	1
Dsg27297_gr2	FBgn0030884	CG6847	4168	6	2	1	1
Dsg27296_gr2	FBgn0030884	CG6847	1391	2	2	1	1
Dsg27298_gr2	FBgn0030884	CG6847	510	2	0	1	1
Dsg27299_gr2	FBgn0030884	CG6847	1066	1	0	1	1
Dsg27295_gr2	FBgn0030884	CG6847	422	1	0	1	1
Dsg27294_gr2	FBgn0030884	CG6847	1036	0	0	1	1
Dsg5796_gr1	FBgn0037958	CG6962	5642	6	3	1	1
Dsg5795_gr1	FBgn0037958	CG6962	2969	3	1	1	1
Dsg5797_gr1	FBgn0037958	CG6962	7268	2	1	1	1
Dsg5801_gr1	FBgn0037958	CG6962	2386	5	0	1	1
Dsg87731_gr3	FBgn0037958	CG6962	2562	3	0	1	1
Dsg87730_gr3	FBgn0037958	CG6962	2394	2	0	1	1
Dsg5799_gr1	FBgn0037958	CG6962	987	1	0	1	1
Dsg5798_gr1	FBgn0037958	CG6962	875	0	0	1	1
Dsg5800_gr1	FBgn0037958	CG6962	863	0	0	1	1
Dsg5802_gr1	FBgn0037958	CG6962	731	0	0	1	1
Dsg5255_gr1	FBgn0036698	CG7724	4669	8	2	1	1
Dsg5257_gr1	FBgn0036698	CG7724	2129	2	1	1	1
Dsg5252_gr1	FBgn0036698	CG7724	8471	5	0	1	1
Dsg5251_gr1	FBgn0036698	CG7724	3105	5	0	1	1
Dsg5253_gr1	FBgn0036698	CG7724	1464	4	0	1	1
Dsg5254_gr1	FBgn0036698	CG7724	3397	2	0	1	1
Dsg5250_gr1	FBgn0036698	CG7724	1591	1	0	1	1
Dsg5256_gr1	FBgn0036698	CG7724	1095	1	0	1	1
Dsg87527_gr3	FBgn0036698	CG7724	1853	0	0	1	1
Dsg87526_gr3	FBgn0036698	CG7724	1218	0	0	1	1
Dsg47645_gr3	FBgn0036509	CG7739	1165	4	2	1	1
Dsg47642_gr3	FBgn0036509	CG7739	1860	7	0	1	1
Dsg47640_gr3	FBgn0036509	CG7739	1019	1	0	1	1
Dsg47643_gr3	FBgn0036509	CG7739	990	1	0	1	1
Dsg47641_gr3	FBgn0036509	CG7739	702	0	0	1	1
Dsg47644_gr3	FBgn0036509	CG7739	907	0	0	1	1
Dsg36079_gr2	FBgn0033349	CG8243	2692	6	2	1	1
Dsg36080_gr2	FBgn0033349	CG8243	1872	1	1	1	1
Dsg36081_gr2	FBgn0033349	CG8243	677	0	0	1	1
Dsg36078_gr2	FBgn0033349	CG8243	687	0	0	1	1
Dsg36082_gr2	FBgn0033349	CG8243	664	0	0	1	1
Dsg36083_gr2	FBgn0033349	CG8243	939	0	0	1	1
Dsg38711_gr3	FBgn0034054	CG8366	663	10	7	1	1
Dsg38709_gr3	FBgn0034054	CG8366	1046	2	2	1	1
Dsg38706_gr3	FBgn0034054	CG8366	1586	3	1	1	1
Dsg38707_gr3	FBgn0034054	CG8366	1170	3	0	1	1
Dsg38710_gr3	FBgn0034054	CG8366	1340	2	0	1	1
Dsg38708_gr3	FBgn0034054	CG8366	1451	2	0	1	1
Dsg53759_gr2	FBgn0038126	CG8483	1194	3	2	1	1
Dsg53760_gr2	FBgn0038126	CG8483	976	6	0	1	1
Dsg53758_gr2	FBgn0038126	CG8483	748	3	0	1	1
Dsg53755_gr2	FBgn0038126	CG8483	944	1	0	1	1
Dsg53756_gr2	FBgn0038126	CG8483	277	0	0	1	1
Dsg53757_gr2	FBgn0038126	CG8483	213	0	0	1	1
Dsg35209_gr2	FBgn0033092	CG9422	4280	6	3	1	1
Dsg35210_gr2	FBgn0033092	CG9422	1870	5	1	1	1
Dsg35212_gr2	FBgn0033092	CG9422	1420	3	1	1	1
Dsg35213_gr2	FBgn0033092	CG9422	581	0	0	1	1
Dsg35211_gr2	FBgn0033092	CG9422	974	0	0	1	1
Dsg35208_gr2	FBgn0033092	CG9422	624	0	0	1	1
Dsg61972_gr3	FBgn0040674	CG9445	6614	6	2	1	1
Dsg61974_gr3	FBgn0040674	CG9445	2566	0	1	1	1
Dsg61977_gr3	FBgn0040674	CG9445	2143	2	0	1	1
Dsg61973_gr3	FBgn0040674	CG9445	1863	1	0	1	1
Dsg61975_gr3	FBgn0040674	CG9445	1614	1	0	1	1
Dsg61976_gr3	FBgn0040674	CG9445	504	0	0	1	1
Dsg51155_gr2	FBgn0037445	CG9727	1919	7	4	2	1
Dsg51152_gr2	FBgn0037445	CG9727	1482	1	1	2	1
Dsg51153_gr2	FBgn0037445	CG9727	916	1	1	2	1
Dsg51151_gr2	FBgn0037445	CG9727	1804	8	0	2	1
Dsg51154_gr2	FBgn0037445	CG9727	559	3	0	2	1
Dsg51156_gr2	FBgn0037445	CG9727	2318	3	0	2	1
Dsg50503_gr3	FBgn0037261	CG9775	5818	28	8	1	1
Dsg50507_gr3	FBgn0037261	CG9775	2273	1	1	1	1
Dsg50505_gr3	FBgn0037261	CG9775	4225	1	1	1	1
Dsg50504_gr3	FBgn0037261	CG9775	1035	0	0	1	1
Dsg50506_gr3	FBgn0037261	CG9775	1005	0	0	1	1
Dsg50508_gr3	FBgn0037261	CG9775	283	0	0	1	1
Dsg26778_gr2	FBgn0030752	CG9947	2509	4	6	1	1
Dsg26781_gr2	FBgn0030752	CG9947	4036	8	0	1	1
Dsg26782_gr2	FBgn0030752	CG9947	936	1	0	1	1
Dsg26780_gr2	FBgn0030752	CG9947	974	0	0	1	1
Dsg26779_gr2	FBgn0030752	CG9947	809	0	0	1	1
Dsg26783_gr2	FBgn0030752	CG9947	566	0	0	1	1
Dsg4472_gr1	FBgn0034558	Cib2	3434	7	2	1	1
Dsg4468_gr1	FBgn0034558	Cib2	810	1	0	1	1
Dsg4467_gr1	FBgn0034558	Cib2	1968	1	0	1	1
Dsg4466_gr1	FBgn0034558	Cib2	648	1	0	1	1
Dsg4471_gr1	FBgn0034558	Cib2	933	1	0	1	1
Dsg4469_gr1	FBgn0034558	Cib2	717	1	0	1	1
Dsg4473_gr1	FBgn0034558	Cib2	2341	1	0	1	1
Dsg4470_gr1	FBgn0034558	Cib2	782	0	0	1	1
Dsg18934_gr3	FBgn0025676	CkIIalpha-i3	353	7	2	1	1
Dsg18935_gr3	FBgn0025676	CkIIalpha-i3	5233	4	1	1	1
Dsg18930_gr3	FBgn0025676	CkIIalpha-i3	835	1	0	1	1
Dsg18931_gr3	FBgn0025676	CkIIalpha-i3	1496	0	0	1	1
Dsg18932_gr3	FBgn0025676	CkIIalpha-i3	912	0	0	1	1
Dsg18933_gr3	FBgn0025676	CkIIalpha-i3	118	0	0	1	1
Dsg17578_gr2	FBgn0023076	Clk	1093	7	3	1	1
Dsg17576_gr2	FBgn0023076	Clk	458	1	1	1	1
Dsg17579_gr2	FBgn0023076	Clk	1188	0	1	1	1
Dsg17577_gr2	FBgn0023076	Clk	777	1	0	1	1
Dsg17575_gr2	FBgn0023076	Clk	325	0	0	1	1
Dsg17574_gr2	FBgn0023076	Clk	723	0	0	1	1
Dsg14904_gr3	FBgn0013767	Crz	3663	6	2	1	1
Dsg14908_gr3	FBgn0013767	Crz	1455	0	1	1	1
Dsg14905_gr3	FBgn0013767	Crz	1309	0	1	1	1
Dsg14907_gr3	FBgn0013767	Crz	2595	3	0	1	1
Dsg14909_gr3	FBgn0013767	Crz	845	1	0	1	1
Dsg14906_gr3	FBgn0013767	Crz	1203	0	0	1	1
Dsg59525_gr3	FBgn0039632	Cul5	991	6	2	1	1
Dsg59524_gr3	FBgn0039632	Cul5	268	0	1	1	1
Dsg59526_gr3	FBgn0039632	Cul5	817	4	0	1	1
Dsg59522_gr3	FBgn0039632	Cul5	1645	3	0	1	1
Dsg59521_gr3	FBgn0039632	Cul5	1867	1	0	1	1
Dsg59523_gr3	FBgn0039632	Cul5	1327	0	0	1	1
Dsg55277_gr3	FBgn0038511	cysu	4051	6	2	1	1
Dsg55278_gr3	FBgn0038511	cysu	2349	3	0	1	1
Dsg55275_gr3	FBgn0038511	cysu	1175	1	0	1	1
Dsg55276_gr3	FBgn0038511	cysu	526	0	0	1	1
Dsg55273_gr3	FBgn0038511	cysu	920	0	0	1	1
Dsg55274_gr3	FBgn0038511	cysu	1035	0	0	1	1
Dsg17490_gr3	FBgn0022935	D19A	1837	3	2	1	1
Dsg17494_gr3	FBgn0022935	D19A	2595	6	0	1	1
Dsg17493_gr3	FBgn0022935	D19A	1676	2	0	1	1
Dsg17491_gr3	FBgn0022935	D19A	1233	1	0	1	1
Dsg17492_gr3	FBgn0022935	D19A	2199	0	0	1	1
Dsg17495_gr3	FBgn0022935	D19A	417	0	0	1	1
Dsg4369_gr1	FBgn0034136	DAT	5859	8	2	1	1
Dsg4366_gr1	FBgn0034136	DAT	7213	2	1	1	1
Dsg4365_gr1	FBgn0034136	DAT	1555	2	1	1	1
Dsg4367_gr1	FBgn0034136	DAT	1650	0	1	1	1
Dsg4364_gr1	FBgn0034136	DAT	3237	4	0	1	1
Dsg4362_gr1	FBgn0034136	DAT	2678	2	0	1	1
Dsg4363_gr1	FBgn0034136	DAT	1848	2	0	1	1
Dsg4368_gr1	FBgn0034136	DAT	4107	0	0	1	1
Dsg87221_gr3	FBgn0034136	DAT	826	0	0	1	1
Dsg74681_gr2	FBgn0259099	DCX-EMAP	1785	6	2	1	1
Dsg74684_gr2	FBgn0259099	DCX-EMAP	603	0	2	1	1
Dsg74683_gr2	FBgn0259099	DCX-EMAP	2097	3	1	1	1
Dsg74679_gr2	FBgn0259099	DCX-EMAP	945	1	0	1	1
Dsg74680_gr2	FBgn0259099	DCX-EMAP	967	0	0	1	1
Dsg74682_gr2	FBgn0259099	DCX-EMAP	781	0	0	1	1
Dsg6284_gr1	FBgn0039710	dgt1	5324	9	2	2	2
Dsg6287_gr1	FBgn0039710	dgt1	3232	7	2	2	2
Dsg6288_gr1	FBgn0039710	dgt1	2710	2	2	2	2
Dsg6289_gr1	FBgn0039710	dgt1	4843	2	0	2	2
Dsg6283_gr1	FBgn0039710	dgt1	748	1	0	2	2
Dsg6286_gr1	FBgn0039710	dgt1	1311	1	0	2	2
Dsg6285_gr1	FBgn0039710	dgt1	1724	0	0	2	2
Dsg6290_gr1	FBgn0039710	dgt1	1608	0	0	2	2
Dsg30831_gr2	FBgn0031837	DIP-iota	584	5	2	1	1
Dsg30832_gr2	FBgn0031837	DIP-iota	2247	6	1	1	1
Dsg30830_gr2	FBgn0031837	DIP-iota	1325	2	1	1	1
Dsg30833_gr2	FBgn0031837	DIP-iota	1239	0	1	1	1
Dsg30829_gr2	FBgn0031837	DIP-iota	959	1	0	1	1
Dsg30828_gr2	FBgn0031837	DIP-iota	1393	0	0	1	1
Dsg19733_gr2	FBgn0026404	Dronc	5076	9	3	1	1
Dsg19731_gr2	FBgn0026404	Dronc	1557	2	2	1	1
Dsg19730_gr2	FBgn0026404	Dronc	1050	3	1	1	1
Dsg19729_gr2	FBgn0026404	Dronc	415	1	0	1	1
Dsg19732_gr2	FBgn0026404	Dronc	1040	1	0	1	1
Dsg19728_gr2	FBgn0026404	Dronc	531	0	0	1	1
Dsg74261_gr3	FBgn0087008	e(y)3	1327	24	7	3	2	Yes
Dsg74264_gr3	FBgn0087008	e(y)3	1458	20	3	3	2	Yes
Dsg74260_gr3	FBgn0087008	e(y)3	2727	23	1	3	2	Yes
Dsg74262_gr3	FBgn0087008	e(y)3	857	2	0	3	2	Yes
Dsg74259_gr3	FBgn0087008	e(y)3	723	1	0	3	2	Yes
Dsg74263_gr3	FBgn0087008	e(y)3	589	0	0	3	2	Yes
Dsg17690_gr3	FBgn0023214	edl	5018	6	2	1	1
Dsg17688_gr3	FBgn0023214	edl	1524	1	1	1	1
Dsg17692_gr3	FBgn0023214	edl	796	0	0	1	1
Dsg17693_gr3	FBgn0023214	edl	742	0	0	1	1
Dsg17691_gr3	FBgn0023214	edl	533	0	0	1	1
Dsg17689_gr3	FBgn0023214	edl	892	0	0	1	1
Dsg1537_gr1	FBgn0027506	EDTP	3421	8	2	1	1
Dsg1542_gr1	FBgn0027506	EDTP	1648	3	0	1	1
Dsg1540_gr1	FBgn0027506	EDTP	979	2	0	1	1
Dsg1538_gr1	FBgn0027506	EDTP	3310	1	0	1	1
Dsg1543_gr1	FBgn0027506	EDTP	2192	1	0	1	1
Dsg1544_gr1	FBgn0027506	EDTP	1281	0	0	1	1
Dsg1539_gr1	FBgn0027506	EDTP	299	0	0	1	1
Dsg1541_gr1	FBgn0027506	EDTP	219	0	0	1	1
Dsg71709_gr2	FBgn0061515	endos	3445	7	2	2	1
Dsg71704_gr2	FBgn0061515	endos	1026	7	0	2	1
Dsg71705_gr2	FBgn0061515	endos	1136	2	0	2	1
Dsg71707_gr2	FBgn0061515	endos	965	0	0	2	1
Dsg71706_gr2	FBgn0061515	endos	379	0	0	2	1
Dsg71708_gr2	FBgn0061515	endos	721	0	0	2	1
Dsg4917_gr1	FBgn0035909	ergic53	5716	8	2	2	1
Dsg4914_gr1	FBgn0035909	ergic53	6490	4	1	2	1
Dsg4918_gr1	FBgn0035909	ergic53	3295	6	0	2	1
Dsg4916_gr1	FBgn0035909	ergic53	847	2	0	2	1
Dsg4921_gr1	FBgn0035909	ergic53	743	1	0	2	1
Dsg4919_gr1	FBgn0035909	ergic53	1669	1	0	2	1
Dsg87563_gr3	FBgn0035909	ergic53	1403	1	0	2	1
Dsg4915_gr1	FBgn0035909	ergic53	1005	1	0	2	1
Dsg4920_gr1	FBgn0035909	ergic53	1846	0	0	2	1
Dsg53069_gr2	FBgn0037937	Fer3	3984	9	2	1	1
Dsg53065_gr2	FBgn0037937	Fer3	1284	5	0	1	1
Dsg53070_gr2	FBgn0037937	Fer3	843	3	0	1	1
Dsg53068_gr2	FBgn0037937	Fer3	514	1	0	1	1
Dsg53067_gr2	FBgn0037937	Fer3	636	0	0	1	1
Dsg53066_gr2	FBgn0037937	Fer3	1491	0	0	1	1
Dsg3753_gr1	FBgn0030449	Fer3HCH	7773	6	2	1	1
Dsg3749_gr1	FBgn0030449	Fer3HCH	1221	1	1	1	1
Dsg3755_gr1	FBgn0030449	Fer3HCH	2383	4	0	1	1
Dsg3754_gr1	FBgn0030449	Fer3HCH	1206	2	0	1	1
Dsg3756_gr1	FBgn0030449	Fer3HCH	870	2	0	1	1
Dsg3752_gr1	FBgn0030449	Fer3HCH	1248	1	0	1	1
Dsg3751_gr1	FBgn0030449	Fer3HCH	742	1	0	1	1
Dsg3750_gr1	FBgn0030449	Fer3HCH	1826	0	0	1	1
Dsg344_gr1	FBgn0000658	fj	5348	3	2	1	1
Dsg347_gr1	FBgn0000658	fj	5422	4	1	1	1
Dsg342_gr1	FBgn0000658	fj	2634	4	1	1	1
Dsg341_gr1	FBgn0000658	fj	648	3	1	1	1
Dsg343_gr1	FBgn0000658	fj	1469	0	1	1	1
Dsg345_gr1	FBgn0000658	fj	6858	8	0	1	1
Dsg348_gr1	FBgn0000658	fj	1380	2	0	1	1
Dsg346_gr1	FBgn0000658	fj	1848	1	0	1	1
Dsg16389_gr2	FBgn0016797	fz2	2983	3	3	1	1
Dsg16386_gr2	FBgn0016797	fz2	687	0	2	1	1
Dsg16385_gr2	FBgn0016797	fz2	2556	6	1	1	1
Dsg16387_gr2	FBgn0016797	fz2	1219	0	1	1	1
Dsg16388_gr2	FBgn0016797	fz2	1259	3	0	1	1
Dsg16384_gr2	FBgn0016797	fz2	1876	2	0	1	1
Dsg12076_gr2	FBgn0004435	Galphaq	1565	6	3	1	1
Dsg12077_gr2	FBgn0004435	Galphaq	1014	2	0	1	1
Dsg12078_gr2	FBgn0004435	Galphaq	250	1	0	1	1
Dsg12079_gr2	FBgn0004435	Galphaq	670	1	0	1	1
Dsg12081_gr2	FBgn0004435	Galphaq	0	0	0	1	1
Dsg12080_gr2	FBgn0004435	Galphaq	730	0	0	1	1
Dsg18049_gr2	FBgn0024234	gbb	5600	7	2	1	1
Dsg18050_gr2	FBgn0024234	gbb	1349	2	1	1	1
Dsg18051_gr2	FBgn0024234	gbb	1121	2	0	1	1
Dsg18052_gr2	FBgn0024234	gbb	1314	0	0	1	1
Dsg18048_gr2	FBgn0024234	gbb	731	0	0	1	1
Dsg18053_gr2	FBgn0024234	gbb	281	0	0	1	1
Dsg13164_gr2	FBgn0010225	Gel	3353	6	2	1	1
Dsg13161_gr2	FBgn0010225	Gel	793	0	1	1	1
Dsg13162_gr2	FBgn0010225	Gel	425	3	0	1	1
Dsg13166_gr2	FBgn0010225	Gel	532	1	0	1	1
Dsg13165_gr2	FBgn0010225	Gel	1647	0	0	1	1
Dsg13163_gr2	FBgn0010225	Gel	725	0	0	1	1
Dsg4723_gr1	FBgn0035266	Gk2	5996	7	4	1	1
Dsg4722_gr1	FBgn0035266	Gk2	971	2	1	1	1
Dsg4725_gr1	FBgn0035266	Gk2	1349	2	0	1	1
Dsg4726_gr1	FBgn0035266	Gk2	2051	1	0	1	1
Dsg4724_gr1	FBgn0035266	Gk2	1319	0	0	1	1
Dsg4727_gr1	FBgn0035266	Gk2	1338	0	0	1	1
Dsg4729_gr1	FBgn0035266	Gk2	1167	0	0	1	1
Dsg4728_gr1	FBgn0035266	Gk2	1989	0	0	1	1
Dsg71343_gr2	FBgn0066114	GlcAT-I	714	3	2	1	1
Dsg71346_gr2	FBgn0066114	GlcAT-I	2288	8	0	1	1
Dsg71341_gr2	FBgn0066114	GlcAT-I	1799	4	0	1	1
Dsg71344_gr2	FBgn0066114	GlcAT-I	2857	1	0	1	1
Dsg71342_gr2	FBgn0066114	GlcAT-I	323	0	0	1	1
Dsg71345_gr2	FBgn0066114	GlcAT-I	599	0	0	1	1
Dsg80063_gr2	FBgn0267336	Glut4EF	2868	5	3	1	1
Dsg80066_gr2	FBgn0267336	Glut4EF	2824	6	1	1	1
Dsg80064_gr2	FBgn0267336	Glut4EF	982	1	1	1	1
Dsg80065_gr2	FBgn0267336	Glut4EF	733	3	0	1	1
Dsg80067_gr2	FBgn0267336	Glut4EF	2290	3	0	1	1
Dsg80062_gr2	FBgn0267336	Glut4EF	975	1	0	1	1
Dsg57800_gr3	FBgn0039188	Golgin84	2189	2	4	1	2
Dsg57803_gr3	FBgn0039188	Golgin84	2473	5	2	1	2
Dsg57799_gr3	FBgn0039188	Golgin84	2567	6	0	1	2
Dsg57802_gr3	FBgn0039188	Golgin84	3378	1	0	1	2
Dsg57801_gr3	FBgn0039188	Golgin84	2191	0	0	1	2
Dsg57804_gr3	FBgn0039188	Golgin84	1868	0	0	1	2
Dsg398_gr1	FBgn0001124	Got1	2896	2	2	1	1
Dsg401_gr1	FBgn0001124	Got1	1185	4	1	1	1
Dsg400_gr1	FBgn0001124	Got1	2672	6	0	1	1
Dsg402_gr1	FBgn0001124	Got1	850	1	0	1	1
Dsg403_gr1	FBgn0001124	Got1	1791	1	0	1	1
Dsg397_gr1	FBgn0001124	Got1	787	1	0	1	1
Dsg404_gr1	FBgn0001124	Got1	2642	1	0	1	1
Dsg399_gr1	FBgn0001124	Got1	2211	0	0	1	1
Dsg49229_gr2	FBgn0036919	Grasp65	3236	8	2	1	1
Dsg49228_gr2	FBgn0036919	Grasp65	929	0	2	1	1
Dsg49232_gr2	FBgn0036919	Grasp65	2943	1	1	1	1
Dsg49233_gr2	FBgn0036919	Grasp65	600	2	0	1	1
Dsg49231_gr2	FBgn0036919	Grasp65	513	0	0	1	1
Dsg49230_gr2	FBgn0036919	Grasp65	1756	0	0	1	1
Dsg64167_gr2	FBgn0050005	GstT2	1015	10	2	1	1
Dsg64165_gr2	FBgn0050005	GstT2	705	1	0	1	1
Dsg64169_gr2	FBgn0050005	GstT2	1403	1	0	1	1
Dsg64168_gr2	FBgn0050005	GstT2	772	1	0	1	1
Dsg64164_gr2	FBgn0050005	GstT2	1305	0	0	1	1
Dsg64166_gr2	FBgn0050005	GstT2	565	0	0	1	1
Dsg2814_gr1	FBgn0026428	HDAC6	6364	6	2	1	2
Dsg2817_gr1	FBgn0026428	HDAC6	2146	4	2	1	2
Dsg2815_gr1	FBgn0026428	HDAC6	1685	0	1	1	2
Dsg2819_gr1	FBgn0026428	HDAC6	1176	3	0	1	2
Dsg2816_gr1	FBgn0026428	HDAC6	1052	1	0	1	2
Dsg2820_gr1	FBgn0026428	HDAC6	2283	1	0	1	2
Dsg2818_gr1	FBgn0026428	HDAC6	864	0	0	1	2
Dsg2813_gr1	FBgn0026428	HDAC6	496	0	0	1	2
Dsg15149_gr2	FBgn0014189	Hel25E	2002	2	3	1	1
Dsg15145_gr2	FBgn0014189	Hel25E	1987	6	0	1	1
Dsg15147_gr2	FBgn0014189	Hel25E	585	2	0	1	1
Dsg15148_gr2	FBgn0014189	Hel25E	1576	1	0	1	1
Dsg15146_gr2	FBgn0014189	Hel25E	1944	0	0	1	1
Dsg15144_gr2	FBgn0014189	Hel25E	889	0	0	1	1
Dsg61284_gr2	FBgn0040318	HGTX	2121	6	3	3	2
Dsg61281_gr2	FBgn0040318	HGTX	1745	5	3	3	2
Dsg61279_gr2	FBgn0040318	HGTX	2534	7	1	3	2
Dsg61283_gr2	FBgn0040318	HGTX	364	4	1	3	2
Dsg61280_gr2	FBgn0040318	HGTX	556	25	0	3	2
Dsg61282_gr2	FBgn0040318	HGTX	833	2	0	3	2
Dsg1394_gr1	FBgn0010389	htl	7604	10	2	1	1
Dsg1399_gr1	FBgn0010389	htl	1042	1	2	1	1
Dsg1393_gr1	FBgn0010389	htl	2700	3	1	1	1
Dsg1397_gr1	FBgn0010389	htl	4199	1	1	1	1
Dsg87094_gr3	FBgn0010389	htl	2328	0	1	1	1
Dsg1396_gr1	FBgn0010389	htl	2822	3	0	1	1
Dsg1395_gr1	FBgn0010389	htl	1729	3	0	1	1
Dsg87095_gr3	FBgn0010389	htl	2189	2	0	1	1
Dsg1400_gr1	FBgn0010389	htl	1395	0	0	1	1
Dsg1398_gr1	FBgn0010389	htl	1240	0	0	1	1
Dsg467_gr1	FBgn0001247	Ide	7460	11	2	1	1
Dsg466_gr1	FBgn0001247	Ide	875	2	0	1	1
Dsg468_gr1	FBgn0001247	Ide	1828	2	0	1	1
Dsg462_gr1	FBgn0001247	Ide	1811	1	0	1	1
Dsg463_gr1	FBgn0001247	Ide	1196	1	0	1	1
Dsg465_gr1	FBgn0001247	Ide	696	0	0	1	1
Dsg464_gr1	FBgn0001247	Ide	613	0	0	1	1
Dsg461_gr1	FBgn0001247	Ide	1160	0	0	1	1
Dsg57381_gr2	FBgn0039081	Irk2	1302	6	2	1	1
Dsg57380_gr2	FBgn0039081	Irk2	895	0	1	1	1
Dsg57379_gr2	FBgn0039081	Irk2	1456	5	0	1	1
Dsg57382_gr2	FBgn0039081	Irk2	1026	2	0	1	1
Dsg57384_gr2	FBgn0039081	Irk2	867	1	0	1	1
Dsg57383_gr2	FBgn0039081	Irk2	515	0	0	1	1
Dsg13408_gr2	FBgn0010395	Itgbn	1386	8	2	1	1
Dsg13404_gr2	FBgn0010395	Itgbn	2311	3	1	1	1
Dsg13407_gr2	FBgn0010395	Itgbn	900	2	0	1	1
Dsg13403_gr2	FBgn0010395	Itgbn	367	1	0	1	1
Dsg13405_gr2	FBgn0010395	Itgbn	1184	0	0	1	1
Dsg13406_gr2	FBgn0010395	Itgbn	1020	0	0	1	1
Dsg39977_gr3	FBgn0034405	Jheh2	511	12	2	1	1
Dsg39974_gr3	FBgn0034405	Jheh2	1212	1	0	1	1
Dsg39975_gr3	FBgn0034405	Jheh2	3189	1	0	1	1
Dsg39972_gr3	FBgn0034405	Jheh2	1856	1	0	1	1
Dsg39973_gr3	FBgn0034405	Jheh2	661	0	0	1	1
Dsg39976_gr3	FBgn0034405	Jheh2	620	0	0	1	1
Dsg93_gr3	FBgn0001297	kay	5586	4	2	2	2
Dsg98_gr3	FBgn0001297	kay	7561	4	2	2	2
Dsg83_gr3	FBgn0001297	kay	6757	10	1	2	2
Dsg81_gr3	FBgn0001297	kay	8011	9	1	2	2
Dsg87_gr3	FBgn0001297	kay	4598	0	1	2	2
Dsg82_gr3	FBgn0001297	kay	6647	4	0	2	2
Dsg88_gr3	FBgn0001297	kay	5708	2	0	2	2
Dsg95_gr3	FBgn0001297	kay	2787	1	0	2	2
Dsg89_gr3	FBgn0001297	kay	3994	1	0	2	2
Dsg92_gr3	FBgn0001297	kay	6011	0	0	2	2
Dsg86_gr3	FBgn0001297	kay	2735	0	0	2	2
Dsg94_gr3	FBgn0001297	kay	2593	0	0	2	2
Dsg91_gr3	FBgn0001297	kay	8183	0	0	2	2
Dsg97_gr3	FBgn0001297	kay	2187	0	0	2	2
Dsg85_gr3	FBgn0001297	kay	3701	0	0	2	2
Dsg99_gr3	FBgn0001297	kay	2752	0	0	2	2
Dsg90_gr3	FBgn0001297	kay	4227	0	0	2	2
Dsg84_gr3	FBgn0001297	kay	3472	0	0	2	2
Dsg96_gr3	FBgn0001297	kay	1300	0	0	2	2
Dsg100_gr3	FBgn0001297	kay	3676	0	0	2	2
Dsg34830_gr2	FBgn0032949	Lamp1	1832	9	3	1	1
Dsg34833_gr2	FBgn0032949	Lamp1	320	1	1	1	1
Dsg34831_gr2	FBgn0032949	Lamp1	1050	5	0	1	1
Dsg34832_gr2	FBgn0032949	Lamp1	811	1	0	1	1
Dsg34834_gr2	FBgn0032949	Lamp1	153	0	0	1	1
Dsg34835_gr2	FBgn0032949	Lamp1	271	0	0	1	1
Dsg5850_gr1	FBgn0038167	Lkb1	6917	6	2	1	1
Dsg5843_gr1	FBgn0038167	Lkb1	1674	1	1	1	1
Dsg5844_gr1	FBgn0038167	Lkb1	2423	3	0	1	1
Dsg5849_gr1	FBgn0038167	Lkb1	1694	3	0	1	1
Dsg5845_gr1	FBgn0038167	Lkb1	2331	2	0	1	1
Dsg5848_gr1	FBgn0038167	Lkb1	2002	2	0	1	1
Dsg5846_gr1	FBgn0038167	Lkb1	1447	0	0	1	1
Dsg5847_gr1	FBgn0038167	Lkb1	1377	0	0	1	1
Dsg6946_gr1	FBgn0053087	LRP1	3793	4	2	2	1
Dsg6947_gr1	FBgn0053087	LRP1	3226	2	2	2	1
Dsg6945_gr1	FBgn0053087	LRP1	7863	6	1	2	1
Dsg6944_gr1	FBgn0053087	LRP1	1508	1	1	2	1
Dsg6942_gr1	FBgn0053087	LRP1	8086	9	0	2	1
Dsg6940_gr1	FBgn0053087	LRP1	1970	2	0	2	1
Dsg6943_gr1	FBgn0053087	LRP1	2585	1	0	2	1
Dsg6941_gr1	FBgn0053087	LRP1	405	0	0	2	1
Dsg2689_gr1	FBgn0025743	mbt	1491	2	3	3	1
Dsg2692_gr1	FBgn0025743	mbt	4710	10	1	3	1
Dsg2688_gr1	FBgn0025743	mbt	4732	8	1	3	1
Dsg2685_gr1	FBgn0025743	mbt	8544	6	1	3	1
Dsg2691_gr1	FBgn0025743	mbt	3243	2	1	3	1
Dsg2690_gr1	FBgn0025743	mbt	621	2	0	3	1
Dsg2686_gr1	FBgn0025743	mbt	411	1	0	3	1
Dsg2687_gr1	FBgn0025743	mbt	566	0	0	3	1
Dsg63363_gr2	FBgn0043070	MESK2	1461	5	2	1	1
Dsg63361_gr2	FBgn0043070	MESK2	2670	6	0	1	1
Dsg63360_gr2	FBgn0043070	MESK2	1100	2	0	1	1
Dsg63362_gr2	FBgn0043070	MESK2	1777	1	0	1	1
Dsg63364_gr2	FBgn0043070	MESK2	1518	1	0	1	1
Dsg63365_gr2	FBgn0043070	MESK2	611	0	0	1	1
Dsg38855_gr2	FBgn0034091	mrj	1615	2	3	1	1
Dsg38850_gr2	FBgn0034091	mrj	2236	7	0	1	1
Dsg38851_gr2	FBgn0034091	mrj	772	1	0	1	1
Dsg38853_gr2	FBgn0034091	mrj	381	0	0	1	1
Dsg38854_gr2	FBgn0034091	mrj	297	0	0	1	1
Dsg38852_gr2	FBgn0034091	mrj	141	0	0	1	1
Dsg18160_gr3	FBgn0024319	Nach	2302	6	5	1	1
Dsg18156_gr3	FBgn0024319	Nach	3189	1	0	1	1
Dsg18159_gr3	FBgn0024319	Nach	889	0	0	1	1
Dsg18161_gr3	FBgn0024319	Nach	1648	0	0	1	1
Dsg18157_gr3	FBgn0024319	Nach	1522	0	0	1	1
Dsg18158_gr3	FBgn0024319	Nach	74	0	0	1	1
Dsg7163_gr1	FBgn0086778	nAChRalpha7	2901	4	2	1	1
Dsg7157_gr1	FBgn0086778	nAChRalpha7	4327	9	1	1	1
Dsg7158_gr1	FBgn0086778	nAChRalpha7	4392	5	0	1	1
Dsg7162_gr1	FBgn0086778	nAChRalpha7	3832	3	0	1	1
Dsg7160_gr1	FBgn0086778	nAChRalpha7	2996	3	0	1	1
Dsg7161_gr1	FBgn0086778	nAChRalpha7	967	2	0	1	1
Dsg7156_gr1	FBgn0086778	nAChRalpha7	1148	2	0	1	1
Dsg7159_gr1	FBgn0086778	nAChRalpha7	2083	0	0	1	1
Dsg87143_gr3	FBgn0086778	nAChRalpha7	1104	0	0	1	1
Dsg13257_gr3	FBgn0010295	ng3	4557	9	2	1	1
Dsg13256_gr3	FBgn0010295	ng3	957	1	1	1	1
Dsg13253_gr3	FBgn0010295	ng3	717	1	1	1	1
Dsg13254_gr3	FBgn0010295	ng3	1251	0	0	1	1
Dsg13255_gr3	FBgn0010295	ng3	219	0	0	1	1
Dsg13258_gr3	FBgn0010295	ng3	428	0	0	1	1
Dsg30929_gr2	FBgn0031866	Nlg2	3480	8	4	1	1
Dsg30926_gr2	FBgn0031866	Nlg2	1612	1	1	1	1
Dsg30925_gr2	FBgn0031866	Nlg2	737	1	1	1	1
Dsg30927_gr2	FBgn0031866	Nlg2	2146	0	1	1	1
Dsg30928_gr2	FBgn0031866	Nlg2	1885	3	0	1	1
Dsg30924_gr2	FBgn0031866	Nlg2	1141	0	0	1	1
Dsg17338_gr2	FBgn0022069	Nnp-1	2174	6	2	1	1
Dsg17337_gr2	FBgn0022069	Nnp-1	1762	4	0	1	1
Dsg17339_gr2	FBgn0022069	Nnp-1	1183	4	0	1	1
Dsg17334_gr2	FBgn0022069	Nnp-1	1235	1	0	1	1
Dsg17336_gr2	FBgn0022069	Nnp-1	888	1	0	1	1
Dsg17335_gr2	FBgn0022069	Nnp-1	907	0	0	1	1
Dsg79383_gr2	FBgn0262738	norpA	1302	7	2	1	1
Dsg79387_gr2	FBgn0262738	norpA	519	2	1	1	1
Dsg79384_gr2	FBgn0262738	norpA	2601	2	0	1	1
Dsg79385_gr2	FBgn0262738	norpA	430	0	0	1	1
Dsg79382_gr2	FBgn0262738	norpA	469	0	0	1	1
Dsg79386_gr2	FBgn0262738	norpA	1151	0	0	1	1
Dsg63565_gr3	FBgn0044028	Notum	4309	7	2	1	1
Dsg63568_gr3	FBgn0044028	Notum	1529	1	0	1	1
Dsg63566_gr3	FBgn0044028	Notum	567	1	0	1	1
Dsg63569_gr3	FBgn0044028	Notum	708	1	0	1	1
Dsg63567_gr3	FBgn0044028	Notum	395	0	0	1	1
Dsg63564_gr3	FBgn0044028	Notum	246	0	0	1	1
Dsg81996_gr2	FBgn0264975	Nrg	1210	18	4	2	2
Dsg81992_gr2	FBgn0264975	Nrg	872	16	3	2	2
Dsg81993_gr2	FBgn0264975	Nrg	1509	1	2	2	2
Dsg81994_gr2	FBgn0264975	Nrg	1233	2	0	2	2
Dsg81995_gr2	FBgn0264975	Nrg	615	0	0	2	2
Dsg81991_gr2	FBgn0264975	Nrg	502	0	0	2	2
Dsg14998_gr2	FBgn0013997	Nrx-IV	2512	7	4	1	1
Dsg14996_gr2	FBgn0013997	Nrx-IV	854	1	1	1	1
Dsg14999_gr2	FBgn0013997	Nrx-IV	905	2	0	1	1
Dsg14997_gr2	FBgn0013997	Nrx-IV	591	1	0	1	1
Dsg14995_gr2	FBgn0013997	Nrx-IV	799	1	0	1	1
Dsg14994_gr2	FBgn0013997	Nrx-IV	624	0	0	1	1
Dsg1737_gr1	FBgn0013308	Odc2	2397	7	3	1	1
Dsg1734_gr1	FBgn0013308	Odc2	2487	2	1	1	1
Dsg1735_gr1	FBgn0013308	Odc2	1312	2	1	1	1
Dsg1736_gr1	FBgn0013308	Odc2	2805	3	0	1	1
Dsg1739_gr1	FBgn0013308	Odc2	1022	2	0	1	1
Dsg1740_gr1	FBgn0013308	Odc2	775	1	0	1	1
Dsg1738_gr1	FBgn0013308	Odc2	1627	1	0	1	1
Dsg1733_gr1	FBgn0013308	Odc2	288	0	0	1	1
Dsg73822_gr2	FBgn0086365	Orct2	2600	6	2	1	1
Dsg73824_gr2	FBgn0086365	Orct2	2192	3	1	1	1
Dsg73819_gr2	FBgn0086365	Orct2	1460	1	1	1	1
Dsg73823_gr2	FBgn0086365	Orct2	1703	1	1	1	1
Dsg73820_gr2	FBgn0086365	Orct2	1464	4	0	1	1
Dsg73821_gr2	FBgn0086365	Orct2	907	0	0	1	1
Dsg19406_gr2	FBgn0026192	par-6	766	12	4	2	2
Dsg19405_gr2	FBgn0026192	par-6	922	16	2	2	2
Dsg19407_gr2	FBgn0026192	par-6	559	5	1	2	2
Dsg19408_gr2	FBgn0026192	par-6	1155	2	0	2	2
Dsg19404_gr2	FBgn0026192	par-6	495	0	0	2	2
Dsg19409_gr2	FBgn0026192	par-6	68	0	0	2	2
Dsg5584_gr1	FBgn0037327	PEK	5315	14	4	2	2
Dsg5583_gr1	FBgn0037327	PEK	2494	7	2	2	2
Dsg5585_gr1	FBgn0037327	PEK	1155	4	1	2	2
Dsg5579_gr1	FBgn0037327	PEK	1416	6	0	2	2
Dsg5582_gr1	FBgn0037327	PEK	1129	4	0	2	2
Dsg5581_gr1	FBgn0037327	PEK	1571	4	0	2	2
Dsg5580_gr1	FBgn0037327	PEK	411	1	0	2	2
Dsg5578_gr1	FBgn0037327	PEK	1161	0	0	2	2
Dsg10686_gr2	FBgn0003068	per	2763	6	3	1	1
Dsg10683_gr2	FBgn0003068	per	2044	5	0	1	1
Dsg10685_gr2	FBgn0003068	per	2102	4	0	1	1
Dsg10682_gr2	FBgn0003068	per	863	1	0	1	1
Dsg10684_gr2	FBgn0003068	per	1900	1	0	1	1
Dsg10681_gr2	FBgn0003068	per	554	0	0	1	1
Dsg68302_gr3	FBgn0052226	Pex23	5568	6	2	1	1
Dsg68304_gr3	FBgn0052226	Pex23	1778	1	0	1	1
Dsg68303_gr3	FBgn0052226	Pex23	4325	1	0	1	1
Dsg68307_gr3	FBgn0052226	Pex23	799	0	0	1	1
Dsg68305_gr3	FBgn0052226	Pex23	984	0	0	1	1
Dsg68306_gr3	FBgn0052226	Pex23	489	0	0	1	1
Dsg3344_gr1	FBgn0027621	Pfrx	5147	6	5	1	1
Dsg3346_gr1	FBgn0027621	Pfrx	1959	1	1	1	1
Dsg3345_gr1	FBgn0027621	Pfrx	1547	3	0	1	1
Dsg3341_gr1	FBgn0027621	Pfrx	2115	3	0	1	1
Dsg3348_gr1	FBgn0027621	Pfrx	1832	2	0	1	1
Dsg3342_gr1	FBgn0027621	Pfrx	1627	1	0	1	1
Dsg3343_gr1	FBgn0027621	Pfrx	940	0	0	1	1
Dsg3347_gr1	FBgn0027621	Pfrx	502	0	0	1	1
Dsg63465_gr2	FBgn0043575	PGRP-SC2	1385	4	2	1	1
Dsg63464_gr2	FBgn0043575	PGRP-SC2	755	1	1	1	1
Dsg63467_gr2	FBgn0043575	PGRP-SC2	951	6	0	1	1
Dsg63462_gr2	FBgn0043575	PGRP-SC2	1248	1	0	1	1
Dsg63463_gr2	FBgn0043575	PGRP-SC2	1108	0	0	1	1
Dsg63466_gr2	FBgn0043575	PGRP-SC2	584	0	0	1	1
Dsg45793_gr2	FBgn0035997	phol	1714	1	3	2	1
Dsg45795_gr2	FBgn0035997	phol	3608	7	1	2	1
Dsg45794_gr2	FBgn0035997	phol	859	6	0	2	1
Dsg45792_gr2	FBgn0035997	phol	174	0	0	2	1
Dsg45796_gr2	FBgn0035997	phol	972	0	0	2	1
Dsg45797_gr2	FBgn0035997	phol	1053	0	0	2	1
Dsg82210_gr2	FBgn0265190	PIG-S	2793	33	5	4	2
Dsg82211_gr2	FBgn0265190	PIG-S	1784	15	3	4	2
Dsg82208_gr2	FBgn0265190	PIG-S	901	7	1	4	2
Dsg82207_gr2	FBgn0265190	PIG-S	944	6	1	4	2
Dsg82212_gr2	FBgn0265190	PIG-S	512	2	0	4	2
Dsg82209_gr2	FBgn0265190	PIG-S	1441	2	0	4	2
Dsg240_gr1	FBgn0000274	Pka-C2	5414	11	2	1	1
Dsg239_gr1	FBgn0000274	Pka-C2	1389	3	0	1	1
Dsg242_gr1	FBgn0000274	Pka-C2	1673	2	0	1	1
Dsg241_gr1	FBgn0000274	Pka-C2	1747	2	0	1	1
Dsg243_gr1	FBgn0000274	Pka-C2	704	1	0	1	1
Dsg237_gr1	FBgn0000274	Pka-C2	813	0	0	1	1
Dsg238_gr1	FBgn0000274	Pka-C2	1354	0	0	1	1
Dsg244_gr1	FBgn0000274	Pka-C2	4680	0	0	1	1
Dsg61239_gr2	FBgn0040294	POSH	1147	24	2	1	1
Dsg61237_gr2	FBgn0040294	POSH	1553	2	1	1	1
Dsg61238_gr2	FBgn0040294	POSH	844	1	1	1	1
Dsg61242_gr2	FBgn0040294	POSH	1159	2	0	1	1
Dsg61240_gr2	FBgn0040294	POSH	690	0	0	1	1
Dsg61241_gr2	FBgn0040294	POSH	450	0	0	1	1
Dsg1687_gr1	FBgn0011826	Pp2B-14D	7264	11	3	1	1
Dsg1690_gr1	FBgn0011826	Pp2B-14D	830	3	1	1	1
Dsg1688_gr1	FBgn0011826	Pp2B-14D	1290	1	1	1	1
Dsg1686_gr1	FBgn0011826	Pp2B-14D	1318	0	1	1	1
Dsg1685_gr1	FBgn0011826	Pp2B-14D	1109	1	0	1	1
Dsg1691_gr1	FBgn0011826	Pp2B-14D	499	0	0	1	1
Dsg1692_gr1	FBgn0011826	Pp2B-14D	936	0	0	1	1
Dsg1689_gr1	FBgn0011826	Pp2B-14D	435	0	0	1	1
Dsg1238_gr1	FBgn0005777	PpD3	2207	20	2	1	1
Dsg1239_gr1	FBgn0005777	PpD3	1816	3	1	1	1
Dsg1237_gr1	FBgn0005777	PpD3	996	5	0	1	1
Dsg1233_gr1	FBgn0005777	PpD3	1630	1	0	1	1
Dsg1240_gr1	FBgn0005777	PpD3	1360	1	0	1	1
Dsg1235_gr1	FBgn0005777	PpD3	1813	0	0	1	1
Dsg1234_gr1	FBgn0005777	PpD3	939	0	0	1	1
Dsg1236_gr1	FBgn0005777	PpD3	890	0	0	1	1
Dsg1246_gr1	FBgn0005778	PpD5	4294	6	2	1	2
Dsg1241_gr1	FBgn0005778	PpD5	1273	3	2	1	2
Dsg1247_gr1	FBgn0005778	PpD5	1391	0	1	1	2
Dsg1242_gr1	FBgn0005778	PpD5	1377	4	0	1	2
Dsg1244_gr1	FBgn0005778	PpD5	937	3	0	1	2
Dsg1248_gr1	FBgn0005778	PpD5	1713	1	0	1	2
Dsg1245_gr1	FBgn0005778	PpD5	869	0	0	1	2
Dsg1243_gr1	FBgn0005778	PpD5	316	0	0	1	2
Dsg7541_gr1	FBgn0261985	Ptpmeg	3245	7	2	1	1
Dsg7544_gr1	FBgn0261985	Ptpmeg	1297	4	1	1	1
Dsg7547_gr1	FBgn0261985	Ptpmeg	2989	4	1	1	1
Dsg7540_gr1	FBgn0261985	Ptpmeg	1600	3	1	1	1
Dsg7543_gr1	FBgn0261985	Ptpmeg	406	2	1	1	1
Dsg7542_gr1	FBgn0261985	Ptpmeg	948	1	0	1	1
Dsg7546_gr1	FBgn0261985	Ptpmeg	1564	1	0	1	1
Dsg7545_gr1	FBgn0261985	Ptpmeg	901	0	0	1	1
Dsg25453_gr2	FBgn0030391	Rab40	3137	20	5	1	1
Dsg25454_gr2	FBgn0030391	Rab40	867	1	2	1	1
Dsg25456_gr2	FBgn0030391	Rab40	584	1	0	1	1
Dsg25452_gr2	FBgn0030391	Rab40	656	1	0	1	1
Dsg25457_gr2	FBgn0030391	Rab40	509	1	0	1	1
Dsg25455_gr2	FBgn0030391	Rab40	1498	0	0	1	1
Dsg1693_gr1	FBgn0011829	Ret	9698	6	2	1	1
Dsg1694_gr1	FBgn0011829	Ret	4341	3	1	1	1
Dsg1700_gr1	FBgn0011829	Ret	2948	1	1	1	1
Dsg1695_gr1	FBgn0011829	Ret	1583	0	1	1	1
Dsg87016_gr3	FBgn0011829	Ret	1101	3	0	1	1
Dsg1697_gr1	FBgn0011829	Ret	1219	2	0	1	1
Dsg1699_gr1	FBgn0011829	Ret	3671	1	0	1	1
Dsg1698_gr1	FBgn0011829	Ret	1118	0	0	1	1
Dsg1696_gr1	FBgn0011829	Ret	1453	0	0	1	1
Dsg87017_gr3	FBgn0011829	Ret	1420	0	0	1	1
Dsg87015_gr3	FBgn0011829	Ret	87	0	0	1	1
Dsg10934_gr3	FBgn0003277	RpII215	6146	13	4	1	1
Dsg10933_gr3	FBgn0003277	RpII215	1642	1	0	1	1
Dsg10938_gr3	FBgn0003277	RpII215	1995	0	0	1	1
Dsg10935_gr3	FBgn0003277	RpII215	647	0	0	1	1
Dsg10936_gr3	FBgn0003277	RpII215	697	0	0	1	1
Dsg10937_gr3	FBgn0003277	RpII215	544	0	0	1	1
Dsg74765_gr2	FBgn0259162	RunxB	2323	7	2	1	1
Dsg74767_gr2	FBgn0259162	RunxB	2043	4	1	1	1
Dsg74764_gr2	FBgn0259162	RunxB	2424	2	1	1	1
Dsg74768_gr2	FBgn0259162	RunxB	1830	4	0	1	1
Dsg74766_gr2	FBgn0259162	RunxB	448	1	0	1	1
Dsg74763_gr2	FBgn0259162	RunxB	445	0	0	1	1
Dsg18632_gr2	FBgn0025381	rush	2625	8	2	1	1
Dsg18635_gr2	FBgn0025381	rush	935	0	1	1	1
Dsg18633_gr2	FBgn0025381	rush	1413	0	1	1	1
Dsg18630_gr2	FBgn0025381	rush	2200	2	0	1	1
Dsg18634_gr2	FBgn0025381	rush	981	0	0	1	1
Dsg18631_gr2	FBgn0025381	rush	1871	0	0	1	1
Dsg11018_gr2	FBgn0003328	scb	1010	7	3	1	1
Dsg11020_gr2	FBgn0003328	scb	74	0	1	1	1
Dsg11019_gr2	FBgn0003328	scb	1038	2	0	1	1
Dsg11017_gr2	FBgn0003328	scb	640	1	0	1	1
Dsg11021_gr2	FBgn0003328	scb	684	1	0	1	1
Dsg11022_gr2	FBgn0003328	scb	975	0	0	1	1
Dsg6157_gr1	FBgn0039112	SdhD	9323	14	2	1	1
Dsg6158_gr1	FBgn0039112	SdhD	7179	4	1	1	1
Dsg6159_gr1	FBgn0039112	SdhD	4247	5	0	1	1
Dsg6160_gr1	FBgn0039112	SdhD	3254	3	0	1	1
Dsg87688_gr3	FBgn0039112	SdhD	2674	3	0	1	1
Dsg6156_gr1	FBgn0039112	SdhD	1243	2	0	1	1
Dsg6162_gr1	FBgn0039112	SdhD	1837	1	0	1	1
Dsg6161_gr1	FBgn0039112	SdhD	1118	1	0	1	1
Dsg6155_gr1	FBgn0039112	SdhD	870	0	0	1	1
Dsg87689_gr3	FBgn0039112	SdhD	463	0	0	1	1
Dsg7108_gr1	FBgn0086348	se	5975	6	2	1	1
Dsg7113_gr1	FBgn0086348	se	1177	4	0	1	1
Dsg7109_gr1	FBgn0086348	se	2061	3	0	1	1
Dsg7112_gr1	FBgn0086348	se	678	0	0	1	1
Dsg7114_gr1	FBgn0086348	se	1450	0	0	1	1
Dsg7110_gr1	FBgn0086348	se	138	0	0	1	1
Dsg7115_gr1	FBgn0086348	se	455	0	0	1	1
Dsg7111_gr1	FBgn0086348	se	1307	0	0	1	1
Dsg27935_gr3	FBgn0031049	Sec61gamma	8395	6	2	1	1
Dsg27934_gr3	FBgn0031049	Sec61gamma	956	0	1	1	1
Dsg27933_gr3	FBgn0031049	Sec61gamma	1358	1	0	1	1
Dsg27930_gr3	FBgn0031049	Sec61gamma	716	0	0	1	1
Dsg27932_gr3	FBgn0031049	Sec61gamma	3780	0	0	1	1
Dsg27931_gr3	FBgn0031049	Sec61gamma	445	0	0	1	1
Dsg25310_gr3	FBgn0030350	SelG	4867	6	2	1	1
Dsg25311_gr3	FBgn0030350	SelG	4109	5	0	1	1
Dsg25309_gr3	FBgn0030350	SelG	1375	1	0	1	1
Dsg25312_gr3	FBgn0030350	SelG	566	0	0	1	1
Dsg25308_gr3	FBgn0030350	SelG	1153	0	0	1	1
Dsg25313_gr3	FBgn0030350	SelG	617	0	0	1	1
Dsg75532_gr2	FBgn0259923	Septin4	4316	8	2	1	1
Dsg75531_gr2	FBgn0259923	Septin4	827	3	1	1	1
Dsg75530_gr2	FBgn0259923	Septin4	1626	1	1	1	1
Dsg75528_gr2	FBgn0259923	Septin4	1119	0	0	1	1
Dsg75533_gr2	FBgn0259923	Septin4	690	0	0	1	1
Dsg75529_gr2	FBgn0259923	Septin4	785	0	0	1	1
Dsg50415_gr3	FBgn0037236	Skp2	1073	3	3	2	2
Dsg50413_gr3	FBgn0037236	Skp2	1178	8	2	2	2
Dsg50418_gr3	FBgn0037236	Skp2	1494	0	1	2	2
Dsg50414_gr3	FBgn0037236	Skp2	1948	8	0	2	2
Dsg50416_gr3	FBgn0037236	Skp2	1103	2	0	2	2
Dsg50417_gr3	FBgn0037236	Skp2	856	1	0	2	2
Dsg5539_gr1	FBgn0037203	slif	4715	21	2	3	2
Dsg5542_gr1	FBgn0037203	slif	5975	6	2	3	2
Dsg5544_gr1	FBgn0037203	slif	2952	7	1	3	2
Dsg5541_gr1	FBgn0037203	slif	1658	2	1	3	2
Dsg5543_gr1	FBgn0037203	slif	1395	1	1	3	2
Dsg5540_gr1	FBgn0037203	slif	1660	4	0	3	2
Dsg5538_gr1	FBgn0037203	slif	346	1	0	3	2
Dsg5545_gr1	FBgn0037203	slif	2245	1	0	3	2
Dsg87839_gr3	FBgn0037203	slif	1994	0	0	3	2
Dsg18013_gr2	FBgn0024189	sns	3100	7	2	1	1
Dsg18017_gr2	FBgn0024189	sns	2008	3	0	1	1
Dsg18012_gr2	FBgn0024189	sns	1384	2	0	1	1
Dsg18015_gr2	FBgn0024189	sns	441	1	0	1	1
Dsg18016_gr2	FBgn0024189	sns	511	0	0	1	1
Dsg18014_gr2	FBgn0024189	sns	926	0	0	1	1
Dsg9791_gr2	FBgn0001965	Sos	1489	12	4	1	1
Dsg9792_gr2	FBgn0001965	Sos	2020	4	1	1	1
Dsg9789_gr2	FBgn0001965	Sos	586	1	0	1	1
Dsg9788_gr2	FBgn0001965	Sos	478	0	0	1	1
Dsg9793_gr2	FBgn0001965	Sos	467	0	0	1	1
Dsg9790_gr2	FBgn0001965	Sos	647	0	0	1	1
Dsg3555_gr1	FBgn0029157	ssh	864	2	4	3	2
Dsg3554_gr1	FBgn0029157	ssh	4293	8	2	3	2
Dsg3553_gr1	FBgn0029157	ssh	2911	9	1	3	2
Dsg3556_gr1	FBgn0029157	ssh	908	3	1	3	2
Dsg3552_gr1	FBgn0029157	ssh	1254	0	1	3	2
Dsg3551_gr1	FBgn0029157	ssh	1934	6	0	3	2
Dsg3550_gr1	FBgn0029157	ssh	1478	2	0	3	2
Dsg3549_gr1	FBgn0029157	ssh	560	1	0	3	2
Dsg2958_gr1	FBgn0031054	Ssu72	3128	3	2	1	1
Dsg2954_gr1	FBgn0031054	Ssu72	1282	1	1	1	1
Dsg2955_gr1	FBgn0031054	Ssu72	3292	6	0	1	1
Dsg2957_gr1	FBgn0031054	Ssu72	6497	5	0	1	1
Dsg2953_gr1	FBgn0031054	Ssu72	3201	5	0	1	1
Dsg2960_gr1	FBgn0031054	Ssu72	3429	3	0	1	1
Dsg2956_gr1	FBgn0031054	Ssu72	1011	2	0	1	1
Dsg2959_gr1	FBgn0031054	Ssu72	3398	0	0	1	1
Dsg1490_gr1	FBgn0027363	Stam	1177	5	2	1	1
Dsg1492_gr1	FBgn0027363	Stam	1464	4	1	1	1
Dsg1493_gr1	FBgn0027363	Stam	1114	2	1	1	1
Dsg1494_gr1	FBgn0027363	Stam	1403	6	0	1	1
Dsg1496_gr1	FBgn0027363	Stam	1973	4	0	1	1
Dsg1489_gr1	FBgn0027363	Stam	1815	1	0	1	1
Dsg1495_gr1	FBgn0027363	Stam	1051	0	0	1	1
Dsg1491_gr1	FBgn0027363	Stam	248	0	0	1	1
Dsg7134_gr1	FBgn0086450	su(r)	2979	7	3	1	1
Dsg7139_gr1	FBgn0086450	su(r)	1554	0	1	1	1
Dsg7138_gr1	FBgn0086450	su(r)	3021	3	0	1	1
Dsg7133_gr1	FBgn0086450	su(r)	1550	1	0	1	1
Dsg7137_gr1	FBgn0086450	su(r)	798	0	0	1	1
Dsg7135_gr1	FBgn0086450	su(r)	1837	0	0	1	1
Dsg7132_gr1	FBgn0086450	su(r)	838	0	0	1	1
Dsg7136_gr1	FBgn0086450	su(r)	944	0	0	1	1
Dsg41178_gr2	FBgn0034709	Swim	1710	3	2	2	1
Dsg41179_gr2	FBgn0034709	Swim	940	0	1	2	1
Dsg41183_gr2	FBgn0034709	Swim	4442	11	0	2	1
Dsg41180_gr2	FBgn0034709	Swim	1674	10	0	2	1
Dsg41181_gr2	FBgn0034709	Swim	1085	0	0	2	1
Dsg41182_gr2	FBgn0034709	Swim	957	0	0	2	1
Dsg11412_gr2	FBgn0003656	sws	4973	3	2	1	1
Dsg11414_gr2	FBgn0003656	sws	1168	2	2	1	1
Dsg11410_gr2	FBgn0003656	sws	2083	3	1	1	1
Dsg11411_gr2	FBgn0003656	sws	1081	1	1	1	1
Dsg11413_gr2	FBgn0003656	sws	476	6	0	1	1
Dsg11409_gr2	FBgn0003656	sws	1398	0	0	1	1
Dsg811_gr1	FBgn0003660	Syb	6119	6	2	1	1
Dsg810_gr1	FBgn0003660	Syb	4493	6	0	1	1
Dsg808_gr1	FBgn0003660	Syb	1731	3	0	1	1
Dsg809_gr1	FBgn0003660	Syb	1659	1	0	1	1
Dsg812_gr1	FBgn0003660	Syb	1885	0	0	1	1
Dsg805_gr1	FBgn0003660	Syb	2314	0	0	1	1
Dsg806_gr1	FBgn0003660	Syb	969	0	0	1	1
Dsg807_gr1	FBgn0003660	Syb	777	0	0	1	1
Dsg50067_gr2	FBgn0037130	Syn1	4437	10	2	1	1
Dsg50063_gr2	FBgn0037130	Syn1	2335	2	2	1	1
Dsg50066_gr2	FBgn0037130	Syn1	150	0	1	1	1
Dsg50062_gr2	FBgn0037130	Syn1	1364	4	0	1	1
Dsg50065_gr2	FBgn0037130	Syn1	2019	4	0	1	1
Dsg50064_gr2	FBgn0037130	Syn1	461	0	0	1	1
Dsg70111_gr2	FBgn0053094	Synd	878	12	5	1	1
Dsg70109_gr2	FBgn0053094	Synd	1118	1	1	1	1
Dsg70114_gr2	FBgn0053094	Synd	1236	5	0	1	1
Dsg70112_gr2	FBgn0053094	Synd	851	2	0	1	1
Dsg70113_gr2	FBgn0053094	Synd	1643	2	0	1	1
Dsg70110_gr2	FBgn0053094	Synd	206	1	0	1	1
Dsg25219_gr2	FBgn0030330	Tango10	4480	6	2	1	1
Dsg25221_gr2	FBgn0030330	Tango10	1226	1	1	1	1
Dsg25218_gr2	FBgn0030330	Tango10	724	1	1	1	1
Dsg25222_gr2	FBgn0030330	Tango10	284	3	0	1	1
Dsg25223_gr2	FBgn0030330	Tango10	320	1	0	1	1
Dsg25220_gr2	FBgn0030330	Tango10	517	0	0	1	1
Dsg19223_gr2	FBgn0025879	Timp	4771	8	5	1	1
Dsg19221_gr2	FBgn0025879	Timp	1088	3	1	1	1
Dsg19222_gr2	FBgn0025879	Timp	1689	0	1	1	1
Dsg19220_gr2	FBgn0025879	Timp	320	1	0	1	1
Dsg19218_gr2	FBgn0025879	Timp	0	0	0	1	1
Dsg19219_gr2	FBgn0025879	Timp	147	0	0	1	1
Dsg61346_gr2	FBgn0040340	TRAM	765	4	2	2	1
Dsg61349_gr2	FBgn0040340	TRAM	1494	14	1	2	1
Dsg61348_gr2	FBgn0040340	TRAM	1011	3	1	2	1
Dsg61350_gr2	FBgn0040340	TRAM	2633	16	0	2	1
Dsg61347_gr2	FBgn0040340	TRAM	1046	6	0	2	1
Dsg61345_gr2	FBgn0040340	TRAM	1106	3	0	2	1
Dsg67152_gr2	FBgn0051721	Trim9	562	6	2	1	1
Dsg67150_gr2	FBgn0051721	Trim9	1019	4	0	1	1
Dsg67153_gr2	FBgn0051721	Trim9	1106	3	0	1	1
Dsg67149_gr2	FBgn0051721	Trim9	655	2	0	1	1
Dsg67151_gr2	FBgn0051721	Trim9	976	2	0	1	1
Dsg67148_gr2	FBgn0051721	Trim9	971	0	0	1	1
Dsg11502_gr2	FBgn0003861	trp	1225	3	2	2	1
Dsg11500_gr2	FBgn0003861	trp	3070	9	1	2	1
Dsg11504_gr2	FBgn0003861	trp	1020	1	1	2	1
Dsg11499_gr2	FBgn0003861	trp	677	0	1	2	1
Dsg11501_gr2	FBgn0003861	trp	2772	6	0	2	1
Dsg11503_gr2	FBgn0003861	trp	1139	2	0	2	1
Dsg31701_gr3	FBgn0032075	Tsp29Fb	7937	7	3	1	1
Dsg31703_gr3	FBgn0032075	Tsp29Fb	1081	3	0	1	1
Dsg31698_gr3	FBgn0032075	Tsp29Fb	1159	1	0	1	1
Dsg31699_gr3	FBgn0032075	Tsp29Fb	945	0	0	1	1
Dsg31700_gr3	FBgn0032075	Tsp29Fb	773	0	0	1	1
Dsg31702_gr3	FBgn0032075	Tsp29Fb	1202	0	0	1	1
Dsg37105_gr2	FBgn0033629	Tsp47F	2765	5	2	1	1
Dsg37106_gr2	FBgn0033629	Tsp47F	955	7	0	1	1
Dsg37109_gr2	FBgn0033629	Tsp47F	963	0	0	1	1
Dsg37108_gr2	FBgn0033629	Tsp47F	603	0	0	1	1
Dsg37104_gr2	FBgn0033629	Tsp47F	0	0	0	1	1
Dsg37107_gr2	FBgn0033629	Tsp47F	272	0	0	1	1
Dsg2990_gr1	FBgn0031263	Tspo	6275	7	2	1	1
Dsg2991_gr1	FBgn0031263	Tspo	5169	4	1	1	1
Dsg2989_gr1	FBgn0031263	Tspo	1601	1	1	1	1
Dsg2985_gr1	FBgn0031263	Tspo	7184	4	0	1	1
Dsg2988_gr1	FBgn0031263	Tspo	1657	3	0	1	1
Dsg2987_gr1	FBgn0031263	Tspo	3314	2	0	1	1
Dsg2986_gr1	FBgn0031263	Tspo	1015	1	0	1	1
Dsg2992_gr1	FBgn0031263	Tspo	966	1	0	1	1
Dsg1638_gr1	FBgn0011725	twin	5687	34	7	5	5	Yes
Dsg1644_gr1	FBgn0011725	twin	4094	23	5	5	5	Yes
Dsg1640_gr1	FBgn0011725	twin	1697	5	4	5	5	Yes
Dsg1643_gr1	FBgn0011725	twin	2114	4	2	5	5	Yes
Dsg1637_gr1	FBgn0011725	twin	1497	3	2	5	5	Yes
Dsg1641_gr1	FBgn0011725	twin	2159	8	1	5	5	Yes
Dsg1639_gr1	FBgn0011725	twin	4444	7	1	5	5	Yes
Dsg87022_gr3	FBgn0011725	twin	246	0	1	5	5	Yes
Dsg1642_gr1	FBgn0011725	twin	1638	7	0	5	5	Yes
Dsg87023_gr3	FBgn0011725	twin	567	1	0	5	5	Yes
Dsg27898_gr2	FBgn0031038	Tyler	1824	4	4	1	2
Dsg27896_gr2	FBgn0031038	Tyler	2818	9	2	1	2
Dsg27897_gr2	FBgn0031038	Tyler	998	1	1	1	2
Dsg27894_gr2	FBgn0031038	Tyler	1330	2	0	1	2
Dsg27899_gr2	FBgn0031038	Tyler	991	1	0	1	2
Dsg27895_gr2	FBgn0031038	Tyler	1068	0	0	1	2
Dsg56571_gr2	FBgn0038862	Usp8	1131	6	2	1	1
Dsg56572_gr2	FBgn0038862	Usp8	763	0	1	1	1
Dsg56573_gr2	FBgn0038862	Usp8	1098	0	0	1	1
Dsg56569_gr2	FBgn0038862	Usp8	583	0	0	1	1
Dsg56574_gr2	FBgn0038862	Usp8	192	0	0	1	1
Dsg56570_gr2	FBgn0038862	Usp8	855	0	0	1	1
Dsg11722_gr3	FBgn0004055	uzip	1325	7	5	2	2
Dsg11720_gr3	FBgn0004055	uzip	2857	10	2	2	2
Dsg11723_gr3	FBgn0004055	uzip	1882	4	0	2	2
Dsg11719_gr3	FBgn0004055	uzip	1079	1	0	2	2
Dsg11724_gr3	FBgn0004055	uzip	1682	1	0	2	2
Dsg11721_gr3	FBgn0004055	uzip	1464	1	0	2	2
Dsg80454_gr2	FBgn0263251	vnc	2374	6	3	2	1
Dsg80450_gr2	FBgn0263251	vnc	769	2	1	2	1
Dsg80452_gr2	FBgn0263251	vnc	1684	0	1	2	1
Dsg80451_gr2	FBgn0263251	vnc	1230	6	0	2	1
Dsg80449_gr2	FBgn0263251	vnc	831	4	0	2	1
Dsg80453_gr2	FBgn0263251	vnc	1488	1	0	2	1
Dsg35550_gr2	FBgn0033194	Vps13	947	6	3	1	1
Dsg35554_gr2	FBgn0033194	Vps13	631	2	0	1	1
Dsg35555_gr2	FBgn0033194	Vps13	1475	1	0	1	1
Dsg35552_gr2	FBgn0033194	Vps13	1222	1	0	1	1
Dsg35551_gr2	FBgn0033194	Vps13	631	1	0	1	1
Dsg35553_gr2	FBgn0033194	Vps13	1134	0	0	1	1

## Sheet: Raw Data
sgRNA	Gene	Symbol	REF	Rep1	Rep2	Rep1: Number of guides for this gene in top 1000	Rep2: Number of guides for this gene in top 1000	Common hitter
Dsg13317_gr3	FBgn0010339	128up	1732	2	1	0	0
Dsg13316_gr3	FBgn0010339	128up	3268	2	0	0	0
Dsg13313_gr3	FBgn0010339	128up	862	1	0	0	0
Dsg13315_gr3	FBgn0010339	128up	4692	0	0	0	0
Dsg13314_gr3	FBgn0010339	128up	1068	0	0	0	0
Dsg13318_gr3	FBgn0010339	128up	1057	0	0	0	0
Dsg13324_gr3	FBgn0010340	140up	769	0	1	0	0
Dsg13323_gr3	FBgn0010340	140up	1445	2	0	0	0
Dsg13319_gr3	FBgn0010340	140up	587	1	0	0	0
Dsg13322_gr3	FBgn0010340	140up	2259	1	0	0	0
Dsg13321_gr3	FBgn0010340	140up	788	1	0	0	0
Dsg13320_gr3	FBgn0010340	140up	730	0	0	0	0
Dsg16710_gr2	FBgn0020238	14-3-3epsilon	2439	1	1	0	0
Dsg16709_gr2	FBgn0020238	14-3-3epsilon	1512	1	0	0	0
Dsg16708_gr2	FBgn0020238	14-3-3epsilon	349	0	0	0	0
Dsg16712_gr2	FBgn0020238	14-3-3epsilon	1018	0	0	0	0
Dsg16713_gr2	FBgn0020238	14-3-3epsilon	752	0	0	0	0
Dsg16711_gr2	FBgn0020238	14-3-3epsilon	322	0	0	0	0
Dsg12668_gr2	FBgn0004907	14-3-3zeta	344	1	0	0	0
Dsg12667_gr2	FBgn0004907	14-3-3zeta	1423	1	0	0	0
Dsg12663_gr2	FBgn0004907	14-3-3zeta	922	0	0	0	0
Dsg12665_gr2	FBgn0004907	14-3-3zeta	426	0	0	0	0
Dsg12666_gr2	FBgn0004907	14-3-3zeta	206	0	0	0	0
Dsg12664_gr2	FBgn0004907	14-3-3zeta	709	0	0	0	0
Dsg11919_gr3	FBgn0004364	18w	6356	4	2	0	1
Dsg11922_gr3	FBgn0004364	18w	1712	0	1	0	1
Dsg11920_gr3	FBgn0004364	18w	1173	1	0	0	1
Dsg11917_gr3	FBgn0004364	18w	1340	0	0	0	1
Dsg11918_gr3	FBgn0004364	18w	1014	0	0	0	1
Dsg11921_gr3	FBgn0004364	18w	452	0	0	0	1
Dsg74575_gr3	FBgn0250848	26-29-p	1625	1	0	0	0
Dsg74576_gr3	FBgn0250848	26-29-p	2309	1	0	0	0
Dsg74574_gr3	FBgn0250848	26-29-p	758	1	0	0	0
Dsg74571_gr3	FBgn0250848	26-29-p	1811	0	0	0	0
Dsg74572_gr3	FBgn0250848	26-29-p	317	0	0	0	0
Dsg74573_gr3	FBgn0250848	26-29-p	608	0	0	0	0
Dsg76516_gr3	FBgn0260793	2mit	1697	0	1	0	0
Dsg76520_gr3	FBgn0260793	2mit	1385	0	1	0	0
Dsg76517_gr3	FBgn0260793	2mit	517	2	0	0	0
Dsg76518_gr3	FBgn0260793	2mit	1061	1	0	0	0
Dsg76515_gr3	FBgn0260793	2mit	379	0	0	0	0
Dsg76519_gr3	FBgn0260793	2mit	508	0	0	0	0
Dsg70143_gr3	FBgn0053100	4EHP	1967	0	1	0	0
Dsg70142_gr3	FBgn0053100	4EHP	2002	4	0	0	0
Dsg70144_gr3	FBgn0053100	4EHP	1543	2	0	0	0
Dsg70141_gr3	FBgn0053100	4EHP	1684	2	0	0	0
Dsg70140_gr3	FBgn0053100	4EHP	1657	1	0	0	0
Dsg70139_gr3	FBgn0053100	4EHP	1335	0	0	0	0
Dsg67766_gr3	FBgn0052016	4E-T	1517	2	0	0	0
Dsg67763_gr3	FBgn0052016	4E-T	944	1	0	0	0
Dsg67765_gr3	FBgn0052016	4E-T	1117	1	0	0	0
Dsg67768_gr3	FBgn0052016	4E-T	1582	0	0	0	0
Dsg67767_gr3	FBgn0052016	4E-T	0	0	0	0	0
Dsg67764_gr3	FBgn0052016	4E-T	117	0	0	0	0
Dsg11801_gr2	FBgn0004168	5-HT1A	786	1	1	0	0
Dsg11802_gr2	FBgn0004168	5-HT1A	831	1	0	0	0
Dsg11800_gr2	FBgn0004168	5-HT1A	759	1	0	0	0
Dsg11799_gr2	FBgn0004168	5-HT1A	634	1	0	0	0
Dsg11797_gr2	FBgn0004168	5-HT1A	763	0	0	0	0
Dsg11798_gr2	FBgn0004168	5-HT1A	1272	0	0	0	0
Dsg80280_gr2	FBgn0263116	5-HT1B	900	1	1	0	0
Dsg80282_gr2	FBgn0263116	5-HT1B	1095	0	1	0	0
Dsg80281_gr2	FBgn0263116	5-HT1B	339	1	0	0	0
Dsg80277_gr2	FBgn0263116	5-HT1B	1170	1	0	0	0
Dsg80279_gr2	FBgn0263116	5-HT1B	781	1	0	0	0
Dsg80278_gr2	FBgn0263116	5-HT1B	584	0	0	0	0
Dsg74272_gr2	FBgn0087012	5-HT2A	1526	3	3	0	1
Dsg74273_gr2	FBgn0087012	5-HT2A	1106	0	1	0	1
Dsg74276_gr2	FBgn0087012	5-HT2A	447	2	0	0	1
Dsg74271_gr2	FBgn0087012	5-HT2A	1477	1	0	0	1
Dsg74275_gr2	FBgn0087012	5-HT2A	1384	1	0	0	1
Dsg74274_gr2	FBgn0087012	5-HT2A	1569	1	0	0	1
Dsg78222_gr2	FBgn0261929	5-HT2B	3965	5	1	0	0
Dsg78220_gr2	FBgn0261929	5-HT2B	1651	3	0	0	0
Dsg78221_gr2	FBgn0261929	5-HT2B	1136	2	0	0	0
Dsg78219_gr2	FBgn0261929	5-HT2B	456	0	0	0	0
Dsg78218_gr2	FBgn0261929	5-HT2B	632	0	0	0	0
Dsg78217_gr2	FBgn0261929	5-HT2B	420	0	0	0	0
Dsg12173_gr2	FBgn0004573	5-HT7	2002	6	1	1	0
Dsg12172_gr2	FBgn0004573	5-HT7	808	0	1	1	0
Dsg12175_gr2	FBgn0004573	5-HT7	477	0	1	1	0
Dsg12176_gr2	FBgn0004573	5-HT7	925	2	0	1	0
Dsg12177_gr2	FBgn0004573	5-HT7	551	0	0	1	0
Dsg12174_gr2	FBgn0004573	5-HT7	906	0	0	1	0
Dsg7269_gr1	FBgn0259178	5PtaseI	3163	1	1	0	0
Dsg7270_gr1	FBgn0259178	5PtaseI	836	1	1	0	0
Dsg7274_gr1	FBgn0259178	5PtaseI	320	0	0	0	0
Dsg7273_gr1	FBgn0259178	5PtaseI	267	0	0	0	0
Dsg7271_gr1	FBgn0259178	5PtaseI	914	0	0	0	0
Dsg7268_gr1	FBgn0259178	5PtaseI	875	0	0	0	0
Dsg7272_gr1	FBgn0259178	5PtaseI	532	0	0	0	0
Dsg7275_gr1	FBgn0259178	5PtaseI	0	0	0	0	0
Dsg62972_gr3	FBgn0041707	7B2	1573	1	2	0	0
Dsg62975_gr3	FBgn0041707	7B2	1936	2	0	0	0
Dsg62971_gr3	FBgn0041707	7B2	1146	1	0	0	0
Dsg62973_gr3	FBgn0041707	7B2	1491	1	0	0	0
Dsg62976_gr3	FBgn0041707	7B2	1198	0	0	0	0
Dsg62974_gr3	FBgn0041707	7B2	1019	0	0	0	0
Dsg8063_gr2	FBgn0000008	a	1051	3	1	0	0
Dsg8060_gr2	FBgn0000008	a	993	0	1	0	0
Dsg8061_gr2	FBgn0000008	a	849	0	0	0	0
Dsg8065_gr2	FBgn0000008	a	977	0	0	0	0
Dsg8062_gr2	FBgn0000008	a	738	0	0	0	0
Dsg8064_gr2	FBgn0000008	a	562	0	0	0	0
Dsg14032_gr3	FBgn0011293	a10	3126	1	1	0	0
Dsg14029_gr3	FBgn0011293	a10	457	2	0	0	0
Dsg14027_gr3	FBgn0011293	a10	2531	1	0	0	0
Dsg14031_gr3	FBgn0011293	a10	1084	0	0	0	0
Dsg14030_gr3	FBgn0011293	a10	1196	0	0	0	0
Dsg14028_gr3	FBgn0011293	a10	1080	0	0	0	0
Dsg22293_gr3	FBgn0028965	A16	4899	4	0	0	0
Dsg22292_gr3	FBgn0028965	A16	1368	2	0	0	0
Dsg22294_gr3	FBgn0028965	A16	2545	2	0	0	0
Dsg22290_gr3	FBgn0028965	A16	1066	1	0	0	0
Dsg22291_gr3	FBgn0028965	A16	1182	1	0	0	0
Dsg22295_gr3	FBgn0028965	A16	628	0	0	0	0
Dsg67874_gr2	FBgn0052062	A2bp1	1492	2	1	0	0
Dsg67876_gr2	FBgn0052062	A2bp1	652	2	1	0	0
Dsg67875_gr2	FBgn0052062	A2bp1	1095	1	1	0	0
Dsg67872_gr2	FBgn0052062	A2bp1	1241	1	0	0	0
Dsg67873_gr2	FBgn0052062	A2bp1	697	0	0	0	0
Dsg67871_gr2	FBgn0052062	A2bp1	1773	0	0	0	0
Dsg14035_gr3	FBgn0011294	a5	1533	1	2	0	0
Dsg14038_gr3	FBgn0011294	a5	3409	1	1	0	0
Dsg14037_gr3	FBgn0011294	a5	1608	1	1	0	0
Dsg14034_gr3	FBgn0011294	a5	1390	1	0	0	0
Dsg14033_gr3	FBgn0011294	a5	435	0	0	0	0
Dsg14036_gr3	FBgn0011294	a5	797	0	0	0	0
Dsg17611_gr3	FBgn0023130	a6	4604	6	2	1	1
Dsg17614_gr3	FBgn0023130	a6	1792	0	1	1	1
Dsg17612_gr3	FBgn0023130	a6	2364	2	0	1	1
Dsg17613_gr3	FBgn0023130	a6	1696	0	0	1	1
Dsg17615_gr3	FBgn0023130	a6	501	0	0	1	1
Dsg17610_gr3	FBgn0023130	a6	1043	0	0	1	1
Dsg20968_gr3	FBgn0027885	Aac11	1424	1	0	0	0
Dsg20966_gr3	FBgn0027885	Aac11	2036	1	0	0	0
Dsg20969_gr3	FBgn0027885	Aac11	652	0	0	0	0
Dsg20965_gr3	FBgn0027885	Aac11	1504	0	0	0	0
Dsg20967_gr3	FBgn0027885	Aac11	990	0	0	0	0
Dsg20964_gr3	FBgn0027885	Aac11	1485	0	0	0	0
Dsg30668_gr3	FBgn0031791	AANATL2	1309	1	1	0	0
Dsg30667_gr3	FBgn0031791	AANATL2	1447	2	0	0	0
Dsg30669_gr3	FBgn0031791	AANATL2	1702	0	0	0	0
Dsg30666_gr3	FBgn0031791	AANATL2	1430	0	0	0	0
Dsg30671_gr3	FBgn0031791	AANATL2	582	0	0	0	0
Dsg30670_gr3	FBgn0031791	AANATL2	1911	0	0	0	0
Dsg30866_gr3	FBgn0031851	Aatf	776	1	0	0	0
Dsg30865_gr3	FBgn0031851	Aatf	808	1	0	0	0
Dsg30864_gr3	FBgn0031851	Aatf	1485	0	0	0	0
Dsg30869_gr3	FBgn0031851	Aatf	0	0	0	0	0
Dsg30868_gr3	FBgn0031851	Aatf	52	0	0	0	0
Dsg30867_gr3	FBgn0031851	Aatf	1903	0	0	0	0
Dsg2922_gr1	FBgn0027094	Aats-ala	446	3	1	0	0
Dsg2919_gr1	FBgn0027094	Aats-ala	6368	1	0	0	0
Dsg2917_gr1	FBgn0027094	Aats-ala	369	0	0	0	0
Dsg2918_gr1	FBgn0027094	Aats-ala	911	0	0	0	0
Dsg2921_gr1	FBgn0027094	Aats-ala	453	0	0	0	0
Dsg2924_gr1	FBgn0027094	Aats-ala	1189	0	0	0	0
Dsg2920_gr1	FBgn0027094	Aats-ala	2099	0	0	0	0
Dsg2923_gr1	FBgn0027094	Aats-ala	1830	0	0	0	0
Dsg22283_gr3	FBgn0028962	Aats-ala-m	6186	2	1	0	0
Dsg22282_gr3	FBgn0028962	Aats-ala-m	2509	1	1	0	0
Dsg22280_gr3	FBgn0028962	Aats-ala-m	6440	1	0	0	0
Dsg22278_gr3	FBgn0028962	Aats-ala-m	978	0	0	0	0
Dsg22281_gr3	FBgn0028962	Aats-ala-m	873	0	0	0	0
Dsg22279_gr3	FBgn0028962	Aats-ala-m	1543	0	0	0	0
Dsg20166_gr2	FBgn0027093	Aats-arg	1683	3	0	0	0
Dsg20169_gr2	FBgn0027093	Aats-arg	567	2	0	0	0
Dsg20167_gr2	FBgn0027093	Aats-arg	1199	1	0	0	0
Dsg20171_gr2	FBgn0027093	Aats-arg	343	0	0	0	0
Dsg20170_gr2	FBgn0027093	Aats-arg	66	0	0	0	0
Dsg20168_gr2	FBgn0027093	Aats-arg	1461	0	0	0	0
Dsg7130_gr1	FBgn0086443	Aats-asn	2239	2	0	0	0
Dsg7131_gr1	FBgn0086443	Aats-asn	1409	1	0	0	0
Dsg7125_gr1	FBgn0086443	Aats-asn	2297	1	0	0	0
Dsg7129_gr1	FBgn0086443	Aats-asn	749	0	0	0	0
Dsg7126_gr1	FBgn0086443	Aats-asn	1554	0	0	0	0
Dsg7127_gr1	FBgn0086443	Aats-asn	1267	0	0	0	0
Dsg7128_gr1	FBgn0086443	Aats-asn	814	0	0	0	0
Dsg7124_gr1	FBgn0086443	Aats-asn	2305	0	0	0	0
Dsg500_gr1	FBgn0002069	Aats-asp	1456	0	1	0	0
Dsg496_gr1	FBgn0002069	Aats-asp	1480	1	0	0	0
Dsg495_gr1	FBgn0002069	Aats-asp	3401	1	0	0	0
Dsg497_gr1	FBgn0002069	Aats-asp	868	1	0	0	0
Dsg499_gr1	FBgn0002069	Aats-asp	1438	0	0	0	0
Dsg498_gr1	FBgn0002069	Aats-asp	1245	0	0	0	0
Dsg494_gr1	FBgn0002069	Aats-asp	1353	0	0	0	0
Dsg493_gr1	FBgn0002069	Aats-asp	1135	0	0	0	0
Dsg2909_gr1	FBgn0027091	Aats-cys	3294	5	1	0	0
Dsg2912_gr1	FBgn0027091	Aats-cys	2306	0	0	0	0
Dsg2911_gr1	FBgn0027091	Aats-cys	1409	0	0	0	0
Dsg2913_gr1	FBgn0027091	Aats-cys	1913	0	0	0	0
Dsg2915_gr1	FBgn0027091	Aats-cys	1972	0	0	0	0
Dsg2910_gr1	FBgn0027091	Aats-cys	678	0	0	0	0
Dsg2916_gr1	FBgn0027091	Aats-cys	1264	0	0	0	0
Dsg2914_gr1	FBgn0027091	Aats-cys	688	0	0	0	0
Dsg20161_gr3	FBgn0027090	Aats-gln	2586	1	0	0	0
Dsg20163_gr3	FBgn0027090	Aats-gln	825	0	0	0	0
Dsg20160_gr3	FBgn0027090	Aats-gln	2934	0	0	0	0
Dsg20164_gr3	FBgn0027090	Aats-gln	1565	0	0	0	0
Dsg20162_gr3	FBgn0027090	Aats-gln	1599	0	0	0	0
Dsg20165_gr3	FBgn0027090	Aats-gln	1182	0	0	0	0
Dsg1217_gr1	FBgn0005674	Aats-glupro	1185	3	0	0	0
Dsg1219_gr1	FBgn0005674	Aats-glupro	2837	2	0	0	0
Dsg1224_gr1	FBgn0005674	Aats-glupro	1295	1	0	0	0
Dsg1220_gr1	FBgn0005674	Aats-glupro	1028	0	0	0	0
Dsg1221_gr1	FBgn0005674	Aats-glupro	1108	0	0	0	0
Dsg1218_gr1	FBgn0005674	Aats-glupro	1488	0	0	0	0
Dsg1222_gr1	FBgn0005674	Aats-glupro	1232	0	0	0	0
Dsg1223_gr1	FBgn0005674	Aats-glupro	1194	0	0	0	0
Dsg2908_gr1	FBgn0027088	Aats-gly	2403	2	2	0	0
Dsg2901_gr1	FBgn0027088	Aats-gly	1613	1	1	0	0
Dsg2905_gr1	FBgn0027088	Aats-gly	866	5	0	0	0
Dsg2906_gr1	FBgn0027088	Aats-gly	1351	1	0	0	0
Dsg2904_gr1	FBgn0027088	Aats-gly	948	0	0	0	0
Dsg2907_gr1	FBgn0027088	Aats-gly	1653	0	0	0	0
Dsg2903_gr1	FBgn0027088	Aats-gly	859	0	0	0	0
Dsg2902_gr1	FBgn0027088	Aats-gly	1591	0	0	0	0
Dsg2894_gr1	FBgn0027087	Aats-his	1553	2	0	0	0
Dsg2900_gr1	FBgn0027087	Aats-his	821	2	0	0	0
Dsg2895_gr1	FBgn0027087	Aats-his	989	0	0	0	0
Dsg2896_gr1	FBgn0027087	Aats-his	828	0	0	0	0
Dsg2893_gr1	FBgn0027087	Aats-his	2377	0	0	0	0
Dsg2898_gr1	FBgn0027087	Aats-his	831	0	0	0	0
Dsg2897_gr1	FBgn0027087	Aats-his	1652	0	0	0	0
Dsg2899_gr1	FBgn0027087	Aats-his	1116	0	0	0	0
Dsg2892_gr1	FBgn0027086	Aats-ile	6561	4	2	0	1
Dsg2890_gr1	FBgn0027086	Aats-ile	1275	2	0	0	1
Dsg2885_gr1	FBgn0027086	Aats-ile	1676	0	0	0	1
Dsg2887_gr1	FBgn0027086	Aats-ile	593	0	0	0	1
Dsg2889_gr1	FBgn0027086	Aats-ile	766	0	0	0	1
Dsg2891_gr1	FBgn0027086	Aats-ile	1169	0	0	0	1
Dsg2888_gr1	FBgn0027086	Aats-ile	933	0	0	0	1
Dsg2886_gr1	FBgn0027086	Aats-ile	949	0	0	0	1
Dsg2877_gr1	FBgn0027085	Aats-leu	2100	1	1	0	0
Dsg2881_gr1	FBgn0027085	Aats-leu	1929	2	0	0	0
Dsg2883_gr1	FBgn0027085	Aats-leu	5077	1	0	0	0
Dsg2879_gr1	FBgn0027085	Aats-leu	1060	0	0	0	0
Dsg2880_gr1	FBgn0027085	Aats-leu	257	0	0	0	0
Dsg2878_gr1	FBgn0027085	Aats-leu	1026	0	0	0	0
Dsg2882_gr1	FBgn0027085	Aats-leu	1137	0	0	0	0
Dsg2884_gr1	FBgn0027085	Aats-leu	1413	0	0	0	0
Dsg2875_gr1	FBgn0027084	Aats-lys	1381	0	1	0	0
Dsg2873_gr1	FBgn0027084	Aats-lys	1341	0	1	0	0
Dsg2871_gr1	FBgn0027084	Aats-lys	1292	1	0	0	0
Dsg2874_gr1	FBgn0027084	Aats-lys	1306	1	0	0	0
Dsg2869_gr1	FBgn0027084	Aats-lys	875	1	0	0	0
Dsg2876_gr1	FBgn0027084	Aats-lys	1084	1	0	0	0
Dsg2872_gr1	FBgn0027084	Aats-lys	3627	0	0	0	0
Dsg2870_gr1	FBgn0027084	Aats-lys	1333	0	0	0	0
Dsg20156_gr3	FBgn0027083	Aats-met-m	914	0	0	0	0
Dsg20155_gr3	FBgn0027083	Aats-met-m	929	0	0	0	0
Dsg20158_gr3	FBgn0027083	Aats-met-m	1299	0	0	0	0
Dsg20157_gr3	FBgn0027083	Aats-met-m	134	0	0	0	0
Dsg20159_gr3	FBgn0027083	Aats-met-m	2047	0	0	0	0
Dsg20154_gr3	FBgn0027083	Aats-met-m	1688	0	0	0	0
Dsg7965_gr1	FBgn0275436	Aats-phe-m	3303	3	1	1	0
Dsg7968_gr1	FBgn0275436	Aats-phe-m	3243	7	0	1	0
Dsg7964_gr1	FBgn0275436	Aats-phe-m	1338	1	0	1	0
Dsg7966_gr1	FBgn0275436	Aats-phe-m	957	1	0	1	0
Dsg7971_gr1	FBgn0275436	Aats-phe-m	754	0	0	1	0
Dsg7970_gr1	FBgn0275436	Aats-phe-m	949	0	0	1	0
Dsg7969_gr1	FBgn0275436	Aats-phe-m	1380	0	0	1	0
Dsg7967_gr1	FBgn0275436	Aats-phe-m	2720	0	0	1	0
Dsg2868_gr1	FBgn0027082	Aats-pro	3494	1	2	0	0
Dsg2863_gr1	FBgn0027082	Aats-pro	1375	1	1	0	0
Dsg2865_gr1	FBgn0027082	Aats-pro	815	2	0	0	0
Dsg2866_gr1	FBgn0027082	Aats-pro	1930	2	0	0	0
Dsg2867_gr1	FBgn0027082	Aats-pro	864	1	0	0	0
Dsg2862_gr1	FBgn0027082	Aats-pro	3825	1	0	0	0
Dsg2861_gr1	FBgn0027082	Aats-pro	950	0	0	0	0
Dsg2864_gr1	FBgn0027082	Aats-pro	1198	0	0	0	0
Dsg17181_gr3	FBgn0021750	Aats-ser	521	1	0	0	0
Dsg17179_gr3	FBgn0021750	Aats-ser	1955	1	0	0	0
Dsg17178_gr3	FBgn0021750	Aats-ser	890	0	0	0	0
Dsg17180_gr3	FBgn0021750	Aats-ser	1332	0	0	0	0
Dsg17182_gr3	FBgn0021750	Aats-ser	3164	0	0	0	0
Dsg17183_gr3	FBgn0021750	Aats-ser	1991	0	0	0	0
Dsg2860_gr1	FBgn0027081	Aats-thr	2152	1	1	0	0
Dsg2854_gr1	FBgn0027081	Aats-thr	1159	1	0	0	0
Dsg2859_gr1	FBgn0027081	Aats-thr	1549	1	0	0	0
Dsg2853_gr1	FBgn0027081	Aats-thr	877	1	0	0	0
Dsg2856_gr1	FBgn0027081	Aats-thr	1603	0	0	0	0
Dsg2857_gr1	FBgn0027081	Aats-thr	1696	0	0	0	0
Dsg2858_gr1	FBgn0027081	Aats-thr	1237	0	0	0	0
Dsg2855_gr1	FBgn0027081	Aats-thr	1224	0	0	0	0
Dsg1433_gr1	FBgn0010803	Aats-trp	883	0	1	0	0
Dsg1440_gr1	FBgn0010803	Aats-trp	932	2	0	0	0
Dsg1438_gr1	FBgn0010803	Aats-trp	1319	2	0	0	0
Dsg1439_gr1	FBgn0010803	Aats-trp	1236	1	0	0	0
Dsg1434_gr1	FBgn0010803	Aats-trp	4858	1	0	0	0
Dsg1435_gr1	FBgn0010803	Aats-trp	924	0	0	0	0
Dsg1436_gr1	FBgn0010803	Aats-trp	2159	0	0	0	0
Dsg1437_gr1	FBgn0010803	Aats-trp	1322	0	0	0	0
Dsg2845_gr1	FBgn0027080	Aats-tyr	1034	3	1	0	0
Dsg2852_gr1	FBgn0027080	Aats-tyr	1064	1	0	0	0
Dsg2847_gr1	FBgn0027080	Aats-tyr	1350	1	0	0	0
Dsg2851_gr1	FBgn0027080	Aats-tyr	1536	1	0	0	0
Dsg2849_gr1	FBgn0027080	Aats-tyr	528	1	0	0	0
Dsg2850_gr1	FBgn0027080	Aats-tyr	1147	1	0	0	0
Dsg2848_gr1	FBgn0027080	Aats-tyr	414	0	0	0	0
Dsg2846_gr1	FBgn0027080	Aats-tyr	732	0	0	0	0
Dsg4648_gr1	FBgn0035064	Aats-tyr-m	894	1	0	0	0
Dsg4647_gr1	FBgn0035064	Aats-tyr-m	864	1	0	0	0
Dsg4645_gr1	FBgn0035064	Aats-tyr-m	1869	1	0	0	0
Dsg4649_gr1	FBgn0035064	Aats-tyr-m	406	0	0	0	0
Dsg4644_gr1	FBgn0035064	Aats-tyr-m	1148	0	0	0	0
Dsg4646_gr1	FBgn0035064	Aats-tyr-m	274	0	0	0	0
Dsg4642_gr1	FBgn0035064	Aats-tyr-m	717	0	0	0	0
Dsg4643_gr1	FBgn0035064	Aats-tyr-m	1342	0	0	0	0
Dsg2839_gr1	FBgn0027079	Aats-val	1108	0	3	0	1
Dsg2844_gr1	FBgn0027079	Aats-val	2133	5	1	0	1
Dsg2838_gr1	FBgn0027079	Aats-val	1142	1	1	0	1
Dsg2842_gr1	FBgn0027079	Aats-val	604	0	1	0	1
Dsg2837_gr1	FBgn0027079	Aats-val	1519	0	1	0	1
Dsg2840_gr1	FBgn0027079	Aats-val	1483	1	0	0	1
Dsg2841_gr1	FBgn0027079	Aats-val	782	0	0	0	1
Dsg2843_gr1	FBgn0027079	Aats-val	1467	0	0	0	1
Dsg2423_gr1	FBgn0023129	aay	1074	0	1	0	0
Dsg2427_gr1	FBgn0023129	aay	1606	2	0	0	0
Dsg2425_gr1	FBgn0023129	aay	823	2	0	0	0
Dsg2424_gr1	FBgn0023129	aay	618	1	0	0	0
Dsg2428_gr1	FBgn0023129	aay	1537	1	0	0	0
Dsg2421_gr1	FBgn0023129	aay	2094	0	0	0	0
Dsg2426_gr1	FBgn0023129	aay	476	0	0	0	0
Dsg2422_gr1	FBgn0023129	aay	1551	0	0	0	0
Dsg81491_gr2	FBgn0264442	ab	1490	1	1	0	0
Dsg81492_gr2	FBgn0264442	ab	1211	1	0	0	0
Dsg81494_gr2	FBgn0264442	ab	962	1	0	0	0
Dsg81496_gr2	FBgn0264442	ab	928	1	0	0	0
Dsg81495_gr2	FBgn0264442	ab	764	0	0	0	0
Dsg81493_gr2	FBgn0264442	ab	877	0	0	0	0
Dsg43133_gr3	FBgn0035244	ABCB7	8043	4	0	0	0
Dsg43128_gr3	FBgn0035244	ABCB7	1445	3	0	0	0
Dsg43129_gr3	FBgn0035244	ABCB7	1790	0	0	0	0
Dsg43131_gr3	FBgn0035244	ABCB7	678	0	0	0	0
Dsg43132_gr3	FBgn0035244	ABCB7	974	0	0	0	0
Dsg43130_gr3	FBgn0035244	ABCB7	1352	0	0	0	0
Dsg8333_gr2	FBgn0000014	abd-A	992	0	2	0	0
Dsg8332_gr2	FBgn0000014	abd-A	2366	1	1	0	0
Dsg8335_gr2	FBgn0000014	abd-A	908	3	0	0	0
Dsg8334_gr2	FBgn0000014	abd-A	1679	3	0	0	0
Dsg8331_gr2	FBgn0000014	abd-A	2189	2	0	0	0
Dsg8066_gr2	FBgn0000014	abd-A	807	1	0	0	0
Dsg8341_gr2	FBgn0000015	Abd-B	1689	6	0	1	0
Dsg8336_gr2	FBgn0000015	Abd-B	679	2	0	1	0
Dsg8338_gr2	FBgn0000015	Abd-B	1159	2	0	1	0
Dsg8337_gr2	FBgn0000015	Abd-B	1201	1	0	1	0
Dsg8339_gr2	FBgn0000015	Abd-B	842	1	0	1	0
Dsg8340_gr2	FBgn0000015	Abd-B	781	0	0	1	0
Dsg17010_gr2	FBgn0020510	Abi	1049	1	0	0	0
Dsg17008_gr2	FBgn0020510	Abi	1203	0	0	0	0
Dsg17012_gr2	FBgn0020510	Abi	2093	0	0	0	0
Dsg17011_gr2	FBgn0020510	Abi	716	0	0	0	0
Dsg17009_gr2	FBgn0020510	Abi	901	0	0	0	0
Dsg17013_gr2	FBgn0020510	Abi	925	0	0	0	0
Dsg101_gr1	FBgn0000017	Abl	1685	1	1	0	0
Dsg104_gr1	FBgn0000017	Abl	1526	4	0	0	0
Dsg107_gr1	FBgn0000017	Abl	734	3	0	0	0
Dsg102_gr1	FBgn0000017	Abl	636	1	0	0	0
Dsg103_gr1	FBgn0000017	Abl	733	1	0	0	0
Dsg105_gr1	FBgn0000017	Abl	1979	0	0	0	0
Dsg106_gr1	FBgn0000017	Abl	1531	0	0	0	0
Dsg108_gr1	FBgn0000017	Abl	893	0	0	0	0
Dsg8346_gr3	FBgn0000018	abo	1819	0	0	0	0
Dsg8347_gr3	FBgn0000018	abo	894	0	0	0	0
Dsg8343_gr3	FBgn0000018	abo	667	0	0	0	0
Dsg8344_gr3	FBgn0000018	abo	980	0	0	0	0
Dsg8342_gr3	FBgn0000018	abo	1015	0	0	0	0
Dsg8345_gr3	FBgn0000018	abo	1239	0	0	0	0
Dsg47123_gr2	FBgn0036372	Abp1	709	3	0	0	0
Dsg47118_gr2	FBgn0036372	Abp1	237	1	0	0	0
Dsg47121_gr2	FBgn0036372	Abp1	600	1	0	0	0
Dsg47122_gr2	FBgn0036372	Abp1	731	0	0	0	0
Dsg47119_gr2	FBgn0036372	Abp1	258	0	0	0	0
Dsg47120_gr2	FBgn0036372	Abp1	1396	0	0	0	0
Dsg15604_gr3	FBgn0015331	abs	6001	0	1	0	0
Dsg15608_gr3	FBgn0015331	abs	1525	0	0	0	0
Dsg15609_gr3	FBgn0015331	abs	1107	0	0	0	0
Dsg15605_gr3	FBgn0015331	abs	2141	0	0	0	0
Dsg15607_gr3	FBgn0015331	abs	1096	0	0	0	0
Dsg15606_gr3	FBgn0015331	abs	716	0	0	0	0
Dsg8351_gr2	FBgn0000022	ac	1065	4	1	0	0
Dsg8350_gr2	FBgn0000022	ac	1062	3	1	0	0
Dsg8352_gr2	FBgn0000022	ac	1040	2	1	0	0
Dsg8348_gr2	FBgn0000022	ac	1133	1	1	0	0
Dsg8349_gr2	FBgn0000022	ac	1120	1	0	0	0
Dsg8353_gr2	FBgn0000022	ac	319	0	0	0	0
Dsg17445_gr3	FBgn0022710	Ac13E	3287	1	1	0	0
Dsg17447_gr3	FBgn0022710	Ac13E	1340	2	0	0	0
Dsg17442_gr3	FBgn0022710	Ac13E	1202	1	0	0	0
Dsg17444_gr3	FBgn0022710	Ac13E	703	0	0	0	0
Dsg17446_gr3	FBgn0022710	Ac13E	1809	0	0	0	0
Dsg17443_gr3	FBgn0022710	Ac13E	702	0	0	0	0
Dsg17733_gr3	FBgn0023416	Ac3	2182	3	0	0	0
Dsg17731_gr3	FBgn0023416	Ac3	1406	1	0	0	0
Dsg17732_gr3	FBgn0023416	Ac3	2095	0	0	0	0
Dsg17734_gr3	FBgn0023416	Ac3	819	0	0	0	0
Dsg17735_gr3	FBgn0023416	Ac3	1467	0	0	0	0
Dsg17730_gr3	FBgn0023416	Ac3	46	0	0	0	0
Dsg12506_gr2	FBgn0004852	Ac76E	662	1	2	0	0
Dsg12505_gr2	FBgn0004852	Ac76E	1725	1	1	0	0
Dsg12504_gr2	FBgn0004852	Ac76E	738	2	0	0	0
Dsg12502_gr2	FBgn0004852	Ac76E	1601	2	0	0	0
Dsg12503_gr2	FBgn0004852	Ac76E	579	1	0	0	0
Dsg12507_gr2	FBgn0004852	Ac76E	464	0	0	0	0
Dsg17971_gr3	FBgn0024150	Ac78C	1706	1	1	0	0
Dsg17973_gr3	FBgn0024150	Ac78C	2105	0	1	0	0
Dsg17974_gr3	FBgn0024150	Ac78C	912	3	0	0	0
Dsg17972_gr3	FBgn0024150	Ac78C	2914	1	0	0	0
Dsg17975_gr3	FBgn0024150	Ac78C	1530	0	0	0	0
Dsg17970_gr3	FBgn0024150	Ac78C	1963	0	0	0	0
Dsg13943_gr3	FBgn0011273	Acam	6485	2	1	1	0
Dsg13946_gr3	FBgn0011273	Acam	1318	0	1	1	0
Dsg13944_gr3	FBgn0011273	Acam	2108	11	0	1	0
Dsg13947_gr3	FBgn0011273	Acam	961	0	0	1	0
Dsg13948_gr3	FBgn0011273	Acam	505	0	0	1	0
Dsg13945_gr3	FBgn0011273	Acam	376	0	0	1	0
Dsg4209_gr1	FBgn0033246	ACC	1447	5	0	0	0
Dsg4202_gr1	FBgn0033246	ACC	1837	1	0	0	0
Dsg4205_gr1	FBgn0033246	ACC	4701	1	0	0	0
Dsg86602_gr3	FBgn0033246	ACC	1139	1	0	0	0
Dsg4206_gr1	FBgn0033246	ACC	2279	1	0	0	0
Dsg4208_gr1	FBgn0033246	ACC	1403	0	0	0	0
Dsg4203_gr1	FBgn0033246	ACC	918	0	0	0	0
Dsg4207_gr1	FBgn0033246	ACC	1342	0	0	0	0
Dsg4204_gr1	FBgn0033246	ACC	538	0	0	0	0
Dsg86601_gr3	FBgn0033246	ACC	1120	0	0	0	0
Dsg86603_gr3	FBgn0033246	ACC	1204	0	0	0	0
Dsg86604_gr3	FBgn0033246	ACC	1739	0	0	0	0
Dsg1702_gr1	FBgn0012034	AcCoAS	964	0	1	0	0
Dsg1708_gr1	FBgn0012034	AcCoAS	1714	0	1	0	0
Dsg1706_gr1	FBgn0012034	AcCoAS	2307	4	0	0	0
Dsg1701_gr1	FBgn0012034	AcCoAS	1254	1	0	0	0
Dsg1705_gr1	FBgn0012034	AcCoAS	2942	1	0	0	0
Dsg1703_gr1	FBgn0012034	AcCoAS	831	0	0	0	0
Dsg1707_gr1	FBgn0012034	AcCoAS	823	0	0	0	0
Dsg1704_gr1	FBgn0012034	AcCoAS	999	0	0	0	0
Dsg113_gr1	FBgn0000024	Ace	1229	5	1	1	0
Dsg115_gr1	FBgn0000024	Ace	2025	1	1	1	0
Dsg109_gr1	FBgn0000024	Ace	2932	10	0	1	0
Dsg114_gr1	FBgn0000024	Ace	5548	5	0	1	0
Dsg110_gr1	FBgn0000024	Ace	1499	4	0	1	0
Dsg112_gr1	FBgn0000024	Ace	1398	1	0	1	0
Dsg111_gr1	FBgn0000024	Ace	523	1	0	1	0
Dsg116_gr1	FBgn0000024	Ace	587	0	0	1	0
Dsg2043_gr1	FBgn0016122	Acer	2179	2	2	0	0
Dsg2040_gr1	FBgn0016122	Acer	1654	5	0	0	0
Dsg2038_gr1	FBgn0016122	Acer	2070	1	0	0	0
Dsg2044_gr1	FBgn0016122	Acer	2666	1	0	0	0
Dsg2039_gr1	FBgn0016122	Acer	698	1	0	0	0
Dsg2041_gr1	FBgn0016122	Acer	990	1	0	0	0
Dsg2037_gr1	FBgn0016122	Acer	670	0	0	0	0
Dsg2042_gr1	FBgn0016122	Acer	0	0	0	0	0
Dsg20803_gr3	FBgn0027620	Acf	1367	3	0	0	0
Dsg20806_gr3	FBgn0027620	Acf	2235	0	0	0	0
Dsg20807_gr3	FBgn0027620	Acf	1045	0	0	0	0
Dsg20804_gr3	FBgn0027620	Acf	1095	0	0	0	0
Dsg20805_gr3	FBgn0027620	Acf	1357	0	0	0	0
Dsg20802_gr3	FBgn0027620	Acf	1552	0	0	0	0
Dsg37584_gr2	FBgn0033749	achi	1400	2	2	0	0
Dsg37589_gr2	FBgn0033749	achi	562	0	2	0	0
Dsg37588_gr2	FBgn0033749	achi	795	1	1	0	0
Dsg37585_gr2	FBgn0033749	achi	724	0	1	0	0
Dsg37586_gr2	FBgn0033749	achi	1186	1	0	0	0
Dsg37587_gr2	FBgn0033749	achi	0	0	0	0	0
Dsg8354_gr2	FBgn0000028	acj6	1634	4	1	0	0
Dsg8357_gr2	FBgn0000028	acj6	1589	3	0	0	0
Dsg8359_gr2	FBgn0000028	acj6	1239	2	0	0	0
Dsg8355_gr2	FBgn0000028	acj6	190	1	0	0	0
Dsg8356_gr2	FBgn0000028	acj6	324	0	0	0	0
Dsg8358_gr2	FBgn0000028	acj6	313	0	0	0	0
Dsg3414_gr1	FBgn0028484	Ack	1469	0	2	0	0
Dsg3418_gr1	FBgn0028484	Ack	1278	0	1	0	0
Dsg3417_gr1	FBgn0028484	Ack	1033	2	0	0	0
Dsg3420_gr1	FBgn0028484	Ack	3535	2	0	0	0
Dsg3415_gr1	FBgn0028484	Ack	1163	1	0	0	0
Dsg3419_gr1	FBgn0028484	Ack	1800	1	0	0	0
Dsg3413_gr1	FBgn0028484	Ack	1305	1	0	0	0
Dsg3416_gr1	FBgn0028484	Ack	1805	0	0	0	0
Dsg81169_gr3	FBgn0263998	Ack-like	1199	0	1	0	0
Dsg81168_gr3	FBgn0263998	Ack-like	2306	3	0	0	0
Dsg81170_gr3	FBgn0263998	Ack-like	1712	1	0	0	0
Dsg81171_gr3	FBgn0263998	Ack-like	1223	0	0	0	0
Dsg81172_gr3	FBgn0263998	Ack-like	1882	0	0	0	0
Dsg81173_gr3	FBgn0263998	Ack-like	1044	0	0	0	0
Dsg80331_gr3	FBgn0263198	Acn	4595	3	1	0	0
Dsg80332_gr3	FBgn0263198	Acn	5345	2	0	0	0
Dsg80334_gr3	FBgn0263198	Acn	1136	1	0	0	0
Dsg80333_gr3	FBgn0263198	Acn	1516	1	0	0	0
Dsg80336_gr3	FBgn0263198	Acn	1287	0	0	0	0
Dsg80335_gr3	FBgn0263198	Acn	1660	0	0	0	0
Dsg13085_gr3	FBgn0010100	Acon	1816	2	1	0	0
Dsg13084_gr3	FBgn0010100	Acon	1875	2	0	0	0
Dsg13086_gr3	FBgn0010100	Acon	1322	0	0	0	0
Dsg13088_gr3	FBgn0010100	Acon	2691	0	0	0	0
Dsg13087_gr3	FBgn0010100	Acon	835	0	0	0	0
Dsg13083_gr3	FBgn0010100	Acon	844	0	0	0	0
Dsg40896_gr2	FBgn0034629	Acox57D-d	1157	0	2	0	0
Dsg40897_gr2	FBgn0034629	Acox57D-d	1183	2	1	0	0
Dsg40899_gr2	FBgn0034629	Acox57D-d	713	1	0	0	0
Dsg40898_gr2	FBgn0034629	Acox57D-d	787	1	0	0	0
Dsg40900_gr2	FBgn0034629	Acox57D-d	1013	1	0	0	0
Dsg40901_gr2	FBgn0034629	Acox57D-d	560	0	0	0	0
Dsg4494_gr1	FBgn0034628	Acox57D-p	1811	4	0	0	0
Dsg4492_gr1	FBgn0034628	Acox57D-p	1711	2	0	0	0
Dsg4493_gr1	FBgn0034628	Acox57D-p	2490	2	0	0	0
Dsg4491_gr1	FBgn0034628	Acox57D-p	1160	2	0	0	0
Dsg4495_gr1	FBgn0034628	Acox57D-p	1094	2	0	0	0
Dsg4497_gr1	FBgn0034628	Acox57D-p	383	1	0	0	0
Dsg4490_gr1	FBgn0034628	Acox57D-p	1016	1	0	0	0
Dsg4496_gr1	FBgn0034628	Acox57D-p	1236	1	0	0	0
Dsg15229_gr3	FBgn0014454	Acp1	758	2	0	0	0
Dsg15230_gr3	FBgn0014454	Acp1	1126	1	0	0	0
Dsg15231_gr3	FBgn0014454	Acp1	610	0	0	0	0
Dsg15228_gr3	FBgn0014454	Acp1	1157	0	0	0	0
Dsg67253_gr3	FBgn0051779	Acp24A4	2520	1	1	0	0
Dsg67251_gr3	FBgn0051779	Acp24A4	1270	1	0	0	0
Dsg67250_gr3	FBgn0051779	Acp24A4	530	0	0	0	0
Dsg67255_gr3	FBgn0051779	Acp24A4	767	0	0	0	0
Dsg67254_gr3	FBgn0051779	Acp24A4	700	0	0	0	0
Dsg67252_gr3	FBgn0051779	Acp24A4	1788	0	0	0	0
Dsg10353_gr3	FBgn0002855	Acp26Aa	2273	2	0	0	0
Dsg10356_gr3	FBgn0002855	Acp26Aa	285	1	0	0	0
Dsg10355_gr3	FBgn0002855	Acp26Aa	2280	0	0	0	0
Dsg10357_gr3	FBgn0002855	Acp26Aa	35	0	0	0	0
Dsg10352_gr3	FBgn0002855	Acp26Aa	250	0	0	0	0
Dsg10354_gr3	FBgn0002855	Acp26Aa	367	0	0	0	0
Dsg10363_gr3	FBgn0002856	Acp26Ab	1507	0	1	0	0
Dsg10359_gr3	FBgn0002856	Acp26Ab	1548	0	1	0	0
Dsg10361_gr3	FBgn0002856	Acp26Ab	1985	2	0	0	0
Dsg10360_gr3	FBgn0002856	Acp26Ab	1084	0	0	0	0
Dsg10358_gr3	FBgn0002856	Acp26Ab	798	0	0	0	0
Dsg10362_gr3	FBgn0002856	Acp26Ab	359	0	0	0	0
Dsg15847_gr3	FBgn0015583	Acp29AB	2373	6	0	1	0
Dsg15848_gr3	FBgn0015583	Acp29AB	1031	2	0	1	0
Dsg15845_gr3	FBgn0015583	Acp29AB	610	0	0	1	0
Dsg15844_gr3	FBgn0015583	Acp29AB	1362	0	0	1	0
Dsg15849_gr3	FBgn0015583	Acp29AB	978	0	0	1	0
Dsg15846_gr3	FBgn0015583	Acp29AB	372	0	0	1	0
Dsg17724_gr3	FBgn0023415	Acp32CD	1653	2	0	0	0
Dsg17726_gr3	FBgn0023415	Acp32CD	2413	2	0	0	0
Dsg17728_gr3	FBgn0023415	Acp32CD	1567	1	0	0	0
Dsg17725_gr3	FBgn0023415	Acp32CD	2082	1	0	0	0
Dsg17727_gr3	FBgn0023415	Acp32CD	686	0	0	0	0
Dsg17729_gr3	FBgn0023415	Acp32CD	762	0	0	0	0
Dsg80051_gr3	FBgn0267327	Acp33A	588	0	1	0	0
Dsg80053_gr3	FBgn0267327	Acp33A	681	0	1	0	0
Dsg80052_gr3	FBgn0267327	Acp33A	729	2	0	0	0
Dsg80055_gr3	FBgn0267327	Acp33A	1098	2	0	0	0
Dsg80050_gr3	FBgn0267327	Acp33A	1648	0	0	0	0
Dsg80054_gr3	FBgn0267327	Acp33A	140	0	0	0	0
Dsg14132_gr3	FBgn0011559	Acp36DE	2436	2	0	0	0
Dsg14131_gr3	FBgn0011559	Acp36DE	1396	1	0	0	0
Dsg14130_gr3	FBgn0011559	Acp36DE	1038	0	0	0	0
Dsg14133_gr3	FBgn0011559	Acp36DE	388	0	0	0	0
Dsg14134_gr3	FBgn0011559	Acp36DE	200	0	0	0	0
Dsg14129_gr3	FBgn0011559	Acp36DE	580	0	0	0	0
Dsg39081_gr3	FBgn0034152	Acp53C14a	1807	2	0	0	0
Dsg39082_gr3	FBgn0034152	Acp53C14a	1275	1	0	0	0
Dsg39078_gr3	FBgn0034152	Acp53C14a	1102	0	0	0	0
Dsg39079_gr3	FBgn0034152	Acp53C14a	969	0	0	0	0
Dsg39080_gr3	FBgn0034152	Acp53C14a	209	0	0	0	0
Dsg39083_gr3	FBgn0034152	Acp53C14a	0	0	0	0	0
Dsg39087_gr3	FBgn0034153	Acp53C14b	2685	0	0	0	0
Dsg39084_gr3	FBgn0034153	Acp53C14b	1253	0	0	0	0
Dsg39088_gr3	FBgn0034153	Acp53C14b	20	0	0	0	0
Dsg39086_gr3	FBgn0034153	Acp53C14b	866	0	0	0	0
Dsg39089_gr3	FBgn0034153	Acp53C14b	1460	0	0	0	0
Dsg39085_gr3	FBgn0034153	Acp53C14b	1189	0	0	0	0
Dsg70684_gr3	FBgn0053530	Acp53C14c	1943	1	0	0	0
Dsg70686_gr3	FBgn0053530	Acp53C14c	791	0	0	0	0
Dsg70685_gr3	FBgn0053530	Acp53C14c	0	0	0	0	0
Dsg70688_gr3	FBgn0053530	Acp53C14c	475	0	0	0	0
Dsg70683_gr3	FBgn0053530	Acp53C14c	243	0	0	0	0
Dsg70687_gr3	FBgn0053530	Acp53C14c	803	0	0	0	0
Dsg15850_gr3	FBgn0015584	Acp53Ea	1022	1	0	0	0
Dsg15852_gr3	FBgn0015584	Acp53Ea	102	0	0	0	0
Dsg15853_gr3	FBgn0015584	Acp53Ea	1451	0	0	0	0
Dsg15854_gr3	FBgn0015584	Acp53Ea	408	0	0	0	0
Dsg15851_gr3	FBgn0015584	Acp53Ea	646	0	0	0	0
Dsg15855_gr3	FBgn0015584	Acp53Ea	881	0	0	0	0
Dsg72080_gr3	FBgn0083936	Acp54A1	719	1	0	0	0
Dsg72081_gr3	FBgn0083936	Acp54A1	177	0	0	0	0
Dsg72084_gr3	FBgn0083936	Acp54A1	1359	0	0	0	0
Dsg72083_gr3	FBgn0083936	Acp54A1	269	0	0	0	0
Dsg72082_gr3	FBgn0083936	Acp54A1	329	0	0	0	0
Dsg72079_gr3	FBgn0083936	Acp54A1	176	0	0	0	0
Dsg17006_gr3	FBgn0020509	Acp62F	1553	0	1	0	0
Dsg17007_gr3	FBgn0020509	Acp62F	1134	0	1	0	0
Dsg17002_gr3	FBgn0020509	Acp62F	1903	3	0	0	0
Dsg17004_gr3	FBgn0020509	Acp62F	956	0	0	0	0
Dsg17003_gr3	FBgn0020509	Acp62F	1925	0	0	0	0
Dsg17005_gr3	FBgn0020509	Acp62F	1323	0	0	0	0
Dsg15860_gr3	FBgn0015585	Acp63F	1086	2	0	0	0
Dsg15861_gr3	FBgn0015585	Acp63F	783	0	0	0	0
Dsg15857_gr3	FBgn0015585	Acp63F	468	0	0	0	0
Dsg15859_gr3	FBgn0015585	Acp63F	1159	0	0	0	0
Dsg15858_gr3	FBgn0015585	Acp63F	660	0	0	0	0
Dsg15856_gr3	FBgn0015585	Acp63F	1110	0	0	0	0
Dsg17114_gr3	FBgn0020765	Acp65Aa	2723	4	1	0	0
Dsg17112_gr3	FBgn0020765	Acp65Aa	3078	3	1	0	0
Dsg17115_gr3	FBgn0020765	Acp65Aa	1121	0	0	0	0
Dsg17113_gr3	FBgn0020765	Acp65Aa	1246	0	0	0	0
Dsg17116_gr3	FBgn0020765	Acp65Aa	289	0	0	0	0
Dsg17111_gr3	FBgn0020765	Acp65Aa	781	0	0	0	0
Dsg15864_gr3	FBgn0015586	Acp76A	934	1	0	0	0
Dsg15866_gr3	FBgn0015586	Acp76A	564	1	0	0	0
Dsg15865_gr3	FBgn0015586	Acp76A	715	1	0	0	0
Dsg15867_gr3	FBgn0015586	Acp76A	1265	0	0	0	0
Dsg15862_gr3	FBgn0015586	Acp76A	2596	0	0	0	0
Dsg15863_gr3	FBgn0015586	Acp76A	0	0	0	0	0
Dsg10371_gr3	FBgn0002863	Acp95EF	1648	4	0	0	0
Dsg10372_gr3	FBgn0002863	Acp95EF	79	1	0	0	0
Dsg10374_gr3	FBgn0002863	Acp95EF	1973	1	0	0	0
Dsg10373_gr3	FBgn0002863	Acp95EF	1214	1	0	0	0
Dsg10375_gr3	FBgn0002863	Acp95EF	1280	1	0	0	0
Dsg10370_gr3	FBgn0002863	Acp95EF	1356	0	0	0	0
Dsg80707_gr3	FBgn0263597	Acp98AB	3317	2	1	0	0
Dsg80710_gr3	FBgn0263597	Acp98AB	1135	3	0	0	0
Dsg80712_gr3	FBgn0263597	Acp98AB	1223	1	0	0	0
Dsg80709_gr3	FBgn0263597	Acp98AB	1950	0	0	0	0
Dsg80711_gr3	FBgn0263597	Acp98AB	1265	0	0	0	0
Dsg80708_gr3	FBgn0263597	Acp98AB	972	0	0	0	0
Dsg120_gr1	FBgn0000032	Acph-1	2575	3	1	0	0
Dsg119_gr1	FBgn0000032	Acph-1	3798	2	1	0	0
Dsg118_gr1	FBgn0000032	Acph-1	1087	1	1	0	0
Dsg121_gr1	FBgn0000032	Acph-1	2664	4	0	0	0
Dsg123_gr1	FBgn0000032	Acph-1	3659	3	0	0	0
Dsg122_gr1	FBgn0000032	Acph-1	2130	2	0	0	0
Dsg117_gr1	FBgn0000032	Acph-1	2408	1	0	0	0
Dsg124_gr1	FBgn0000032	Acph-1	751	0	0	0	0
Dsg7620_gr1	FBgn0263120	Acsl	2760	0	1	0	0
Dsg7624_gr1	FBgn0263120	Acsl	892	0	1	0	0
Dsg7621_gr1	FBgn0263120	Acsl	3498	4	0	0	0
Dsg7627_gr1	FBgn0263120	Acsl	2570	3	0	0	0
Dsg87467_gr3	FBgn0263120	Acsl	1958	1	0	0	0
Dsg7622_gr1	FBgn0263120	Acsl	668	0	0	0	0
Dsg7626_gr1	FBgn0263120	Acsl	2188	0	0	0	0
Dsg7625_gr1	FBgn0263120	Acsl	1262	0	0	0	0
Dsg7623_gr1	FBgn0263120	Acsl	278	0	0	0	0
Dsg87466_gr3	FBgn0263120	Acsl	1142	0	0	0	0
Dsg8392_gr2	FBgn0000043	Act42A	1065	1	0	0	0
Dsg8395_gr2	FBgn0000043	Act42A	662	0	0	0	0
Dsg8394_gr2	FBgn0000043	Act42A	487	0	0	0	0
Dsg8393_gr2	FBgn0000043	Act42A	404	0	0	0	0
Dsg8391_gr2	FBgn0000043	Act42A	1002	0	0	0	0
Dsg8390_gr2	FBgn0000043	Act42A	1425	0	0	0	0
Dsg8398_gr2	FBgn0000044	Act57B	699	0	1	0	0
Dsg8399_gr2	FBgn0000044	Act57B	912	4	0	0	0
Dsg8401_gr2	FBgn0000044	Act57B	722	4	0	0	0
Dsg8396_gr2	FBgn0000044	Act57B	1100	2	0	0	0
Dsg8397_gr2	FBgn0000044	Act57B	259	0	0	0	0
Dsg8400_gr2	FBgn0000044	Act57B	447	0	0	0	0
Dsg8384_gr2	FBgn0000042	Act5C	1902	3	1	0	0
Dsg8389_gr2	FBgn0000042	Act5C	1589	2	1	0	0
Dsg8386_gr2	FBgn0000042	Act5C	1045	1	1	0	0
Dsg8387_gr2	FBgn0000042	Act5C	773	1	0	0	0
Dsg8388_gr2	FBgn0000042	Act5C	527	1	0	0	0
Dsg8385_gr2	FBgn0000042	Act5C	669	0	0	0	0
Dsg8406_gr2	FBgn0000045	Act79B	1444	1	1	1	0
Dsg8402_gr2	FBgn0000045	Act79B	2095	6	0	1	0
Dsg8403_gr2	FBgn0000045	Act79B	675	2	0	1	0
Dsg8405_gr2	FBgn0000045	Act79B	848	1	0	1	0
Dsg8404_gr2	FBgn0000045	Act79B	1012	0	0	1	0
Dsg8407_gr2	FBgn0000045	Act79B	719	0	0	1	0
Dsg8411_gr2	FBgn0000046	Act87E	1676	0	1	0	0
Dsg8410_gr2	FBgn0000046	Act87E	1795	0	1	0	0
Dsg8413_gr2	FBgn0000046	Act87E	1246	3	0	0	0
Dsg8412_gr2	FBgn0000046	Act87E	711	2	0	0	0
Dsg8408_gr2	FBgn0000046	Act87E	1598	1	0	0	0
Dsg8409_gr2	FBgn0000046	Act87E	842	0	0	0	0
Dsg8414_gr2	FBgn0000047	Act88F	1194	5	0	0	0
Dsg8419_gr2	FBgn0000047	Act88F	1441	4	0	0	0
Dsg8418_gr2	FBgn0000047	Act88F	1067	1	0	0	0
Dsg8415_gr2	FBgn0000047	Act88F	2346	1	0	0	0
Dsg8417_gr2	FBgn0000047	Act88F	309	0	0	0	0
Dsg8416_gr2	FBgn0000047	Act88F	417	0	0	0	0
Dsg18407_gr2	FBgn0024913	Actbeta	1160	2	1	0	0
Dsg18402_gr2	FBgn0024913	Actbeta	1663	2	1	0	0
Dsg18403_gr2	FBgn0024913	Actbeta	752	4	0	0	0
Dsg18404_gr2	FBgn0024913	Actbeta	373	2	0	0	0
Dsg18406_gr2	FBgn0024913	Actbeta	963	2	0	0	0
Dsg18405_gr2	FBgn0024913	Actbeta	0	0	0	0	0
Dsg9174_gr2	FBgn0000667	Actn	2296	9	1	1	0
Dsg9172_gr2	FBgn0000667	Actn	373	2	0	1	0
Dsg9171_gr2	FBgn0000667	Actn	1069	1	0	1	0
Dsg9175_gr2	FBgn0000667	Actn	2008	1	0	1	0
Dsg9170_gr2	FBgn0000667	Actn	891	0	0	1	0
Dsg9173_gr2	FBgn0000667	Actn	445	0	0	1	0
Dsg15377_gr3	FBgn0015008	Actn3	3315	1	0	0	0
Dsg15380_gr3	FBgn0015008	Actn3	1427	0	0	0	0
Dsg15378_gr3	FBgn0015008	Actn3	1003	0	0	0	0
Dsg15381_gr3	FBgn0015008	Actn3	588	0	0	0	0
Dsg15379_gr3	FBgn0015008	Actn3	269	0	0	0	0
Dsg15376_gr3	FBgn0015008	Actn3	474	0	0	0	0
Dsg61737_gr2	FBgn0040510	ACXA	1158	0	1	0	0
Dsg61736_gr2	FBgn0040510	ACXA	737	0	1	0	0
Dsg61735_gr2	FBgn0040510	ACXA	778	1	0	0	0
Dsg61732_gr2	FBgn0040510	ACXA	516	1	0	0	0
Dsg61733_gr2	FBgn0040510	ACXA	212	0	0	0	0
Dsg61734_gr2	FBgn0040510	ACXA	237	0	0	0	0
Dsg61731_gr3	FBgn0040509	ACXB	1667	1	1	0	0
Dsg61729_gr3	FBgn0040509	ACXB	1251	0	1	0	0
Dsg61726_gr3	FBgn0040509	ACXB	905	1	0	0	0
Dsg61727_gr3	FBgn0040509	ACXB	2210	1	0	0	0
Dsg61728_gr3	FBgn0040509	ACXB	804	0	0	0	0
Dsg61730_gr3	FBgn0040509	ACXB	724	0	0	0	0
Dsg61725_gr2	FBgn0040508	ACXC	2247	8	0	1	0
Dsg61724_gr2	FBgn0040508	ACXC	1220	2	0	1	0
Dsg61720_gr2	FBgn0040508	ACXC	868	1	0	1	0
Dsg61721_gr2	FBgn0040508	ACXC	524	0	0	1	0
Dsg61723_gr2	FBgn0040508	ACXC	119	0	0	1	0
Dsg61722_gr2	FBgn0040508	ACXC	630	0	0	1	0
Dsg61716_gr2	FBgn0040507	ACXD	1121	1	0	0	0
Dsg61717_gr2	FBgn0040507	ACXD	1105	1	0	0	0
Dsg61714_gr2	FBgn0040507	ACXD	748	0	0	0	0
Dsg61715_gr2	FBgn0040507	ACXD	566	0	0	0	0
Dsg61719_gr2	FBgn0040507	ACXD	934	0	0	0	0
Dsg61718_gr2	FBgn0040507	ACXD	913	0	0	0	0
Dsg61710_gr2	FBgn0040506	ACXE	2254	1	1	0	0
Dsg61709_gr2	FBgn0040506	ACXE	718	2	0	0	0
Dsg61712_gr2	FBgn0040506	ACXE	688	1	0	0	0
Dsg61713_gr2	FBgn0040506	ACXE	1138	1	0	0	0
Dsg61711_gr2	FBgn0040506	ACXE	979	0	0	0	0
Dsg61708_gr2	FBgn0040506	ACXE	403	0	0	0	0
Dsg2603_gr1	FBgn0025115	Acyp	2164	15	2	1	1
Dsg2600_gr1	FBgn0025115	Acyp	2385	1	1	1	1
Dsg2599_gr1	FBgn0025115	Acyp	1383	6	0	1	1
Dsg2604_gr1	FBgn0025115	Acyp	1217	2	0	1	1
Dsg2601_gr1	FBgn0025115	Acyp	1987	2	0	1	1
Dsg2602_gr1	FBgn0025115	Acyp	1025	1	0	1	1
Dsg2597_gr1	FBgn0025115	Acyp	1359	0	0	1	1
Dsg2598_gr1	FBgn0025115	Acyp	582	0	0	1	1
Dsg5890_gr1	FBgn0038363	Acyp2	1535	3	0	0	0
Dsg5886_gr1	FBgn0038363	Acyp2	687	2	0	0	0
Dsg5885_gr1	FBgn0038363	Acyp2	1435	1	0	0	0
Dsg5883_gr1	FBgn0038363	Acyp2	567	0	0	0	0
Dsg5889_gr1	FBgn0038363	Acyp2	702	0	0	0	0
Dsg5888_gr1	FBgn0038363	Acyp2	214	0	0	0	0
Dsg5884_gr1	FBgn0038363	Acyp2	1220	0	0	0	0
Dsg5887_gr1	FBgn0038363	Acyp2	1319	0	0	0	0
Dsg52031_gr2	FBgn0037661	Ada	1523	2	1	0	0
Dsg52030_gr2	FBgn0037661	Ada	662	0	1	0	0
Dsg52027_gr2	FBgn0037661	Ada	1319	2	0	0	0
Dsg52029_gr2	FBgn0037661	Ada	1349	2	0	0	0
Dsg52028_gr2	FBgn0037661	Ada	1235	1	0	0	0
Dsg52032_gr2	FBgn0037661	Ada	631	0	0	0	0
Dsg67475_gr3	FBgn0051865	Ada1-1	1524	3	0	0	0
Dsg67474_gr3	FBgn0051865	Ada1-1	903	1	0	0	0
Dsg67473_gr3	FBgn0051865	Ada1-1	86	0	0	0	0
Dsg67477_gr3	FBgn0051866	Ada1-2	756	1	0	0	0
Dsg67476_gr3	FBgn0051866	Ada1-2	670	0	0	0	0
Dsg67478_gr3	FBgn0051866	Ada1-2	81	0	0	0	0
Dsg80827_gr2	FBgn0263738	Ada2a	1153	2	0	0	0
Dsg80823_gr2	FBgn0263738	Ada2a	860	2	0	0	0
Dsg80824_gr2	FBgn0263738	Ada2a	640	1	0	0	0
Dsg80826_gr2	FBgn0263738	Ada2a	1168	1	0	0	0
Dsg80828_gr2	FBgn0263738	Ada2a	3055	1	0	0	0
Dsg80825_gr2	FBgn0263738	Ada2a	1184	0	0	0	0
Dsg51607_gr3	FBgn0037555	Ada2b	1472	0	1	0	0
Dsg51608_gr3	FBgn0037555	Ada2b	3319	0	1	0	0
Dsg51610_gr3	FBgn0037555	Ada2b	1433	0	0	0	0
Dsg51612_gr3	FBgn0037555	Ada2b	1523	0	0	0	0
Dsg51611_gr3	FBgn0037555	Ada2b	586	0	0	0	0
Dsg51609_gr3	FBgn0037555	Ada2b	0	0	0	0	0
Dsg27329_gr3	FBgn0030891	Ada3	1340	8	0	1	0
Dsg27328_gr3	FBgn0030891	Ada3	3637	2	0	1	0
Dsg27327_gr3	FBgn0030891	Ada3	923	0	0	1	0
Dsg27326_gr3	FBgn0030891	Ada3	1232	0	0	1	0
Dsg27325_gr3	FBgn0030891	Ada3	541	0	0	1	0
Dsg27324_gr3	FBgn0030891	Ada3	992	0	0	1	0
Dsg20800_gr3	FBgn0027619	Adam	1531	3	1	0	0
Dsg20797_gr3	FBgn0027619	Adam	3336	3	1	0	0
Dsg20798_gr3	FBgn0027619	Adam	1368	1	0	0	0
Dsg20799_gr3	FBgn0027619	Adam	1708	1	0	0	0
Dsg20801_gr3	FBgn0027619	Adam	1421	1	0	0	0
Dsg20796_gr3	FBgn0027619	Adam	1218	0	0	0	0
Dsg54602_gr2	FBgn0038341	AdamTS-A	1705	4	1	0	0
Dsg54601_gr2	FBgn0038341	AdamTS-A	1719	5	0	0	0
Dsg54605_gr2	FBgn0038341	AdamTS-A	1359	2	0	0	0
Dsg54606_gr2	FBgn0038341	AdamTS-A	1379	1	0	0	0
Dsg54604_gr2	FBgn0038341	AdamTS-A	1017	0	0	0	0
Dsg54603_gr2	FBgn0038341	AdamTS-A	761	0	0	0	0
Dsg19299_gr2	FBgn0026086	Adar	1088	2	1	0	0
Dsg19298_gr2	FBgn0026086	Adar	1069	0	1	0	0
Dsg19297_gr2	FBgn0026086	Adar	158	0	0	0	0
Dsg19301_gr2	FBgn0026086	Adar	24	0	0	0	0
Dsg19300_gr2	FBgn0026086	Adar	676	0	0	0	0
Dsg19296_gr2	FBgn0026086	Adar	960	0	0	0	0
Dsg21660_gr3	FBgn0028658	Adat1	1492	1	0	0	0
Dsg21661_gr3	FBgn0028658	Adat1	1063	1	0	0	0
Dsg21664_gr3	FBgn0028658	Adat1	1826	1	0	0	0
Dsg21662_gr3	FBgn0028658	Adat1	1913	0	0	0	0
Dsg21663_gr3	FBgn0028658	Adat1	1164	0	0	0	0
Dsg21665_gr3	FBgn0028658	Adat1	508	0	0	0	0
Dsg4640_gr1	FBgn0035039	Adck	5192	3	2	0	1
Dsg4639_gr1	FBgn0035039	Adck	2072	1	1	0	1
Dsg4634_gr1	FBgn0035039	Adck	994	1	1	0	1
Dsg4637_gr1	FBgn0035039	Adck	1640	6	0	0	1
Dsg4641_gr1	FBgn0035039	Adck	876	2	0	0	1
Dsg4638_gr1	FBgn0035039	Adck	256	0	0	0	1
Dsg4636_gr1	FBgn0035039	Adck	858	0	0	0	1
Dsg4635_gr1	FBgn0035039	Adck	948	0	0	0	1
Dsg19852_gr3	FBgn0026573	ADD1	1722	1	1	0	0
Dsg19851_gr3	FBgn0026573	ADD1	1731	4	0	0	0
Dsg19850_gr3	FBgn0026573	ADD1	1394	1	0	0	0
Dsg19853_gr3	FBgn0026573	ADD1	964	0	0	0	0
Dsg19849_gr3	FBgn0026573	ADD1	1486	0	0	0	0
Dsg19848_gr3	FBgn0026573	ADD1	1419	0	0	0	0
Dsg8424_gr3	FBgn0000052	ade2	1960	1	0	0	0
Dsg8422_gr3	FBgn0000052	ade2	1333	1	0	0	0
Dsg8425_gr3	FBgn0000052	ade2	1161	1	0	0	0
Dsg8423_gr3	FBgn0000052	ade2	2243	1	0	0	0
Dsg8420_gr3	FBgn0000052	ade2	1263	0	0	0	0
Dsg8421_gr3	FBgn0000052	ade2	1039	0	0	0	0
Dsg132_gr1	FBgn0000053	ade3	3949	5	3	0	1
Dsg128_gr1	FBgn0000053	ade3	1738	0	1	0	1
Dsg126_gr1	FBgn0000053	ade3	1063	2	0	0	1
Dsg129_gr1	FBgn0000053	ade3	854	2	0	0	1
Dsg125_gr1	FBgn0000053	ade3	1506	1	0	0	1
Dsg130_gr1	FBgn0000053	ade3	592	0	0	0	1
Dsg131_gr1	FBgn0000053	ade3	942	0	0	0	1
Dsg127_gr1	FBgn0000053	ade3	982	0	0	0	1
Dsg2269_gr1	FBgn0020513	ade5	2189	1	2	0	0
Dsg2270_gr1	FBgn0020513	ade5	2955	0	1	0	0
Dsg2276_gr1	FBgn0020513	ade5	1433	1	0	0	0
Dsg2272_gr1	FBgn0020513	ade5	280	0	0	0	0
Dsg2274_gr1	FBgn0020513	ade5	665	0	0	0	0
Dsg2275_gr1	FBgn0020513	ade5	1005	0	0	0	0
Dsg2273_gr1	FBgn0020513	ade5	1828	0	0	0	0
Dsg2271_gr1	FBgn0020513	ade5	1188	0	0	0	0
Dsg5124_gr1	FBgn0036337	AdenoK	1304	3	1	0	0
Dsg5127_gr1	FBgn0036337	AdenoK	969	3	0	0	0
Dsg5126_gr1	FBgn0036337	AdenoK	2703	1	0	0	0
Dsg5123_gr1	FBgn0036337	AdenoK	1183	1	0	0	0
Dsg5125_gr1	FBgn0036337	AdenoK	1825	0	0	0	0
Dsg5128_gr1	FBgn0036337	AdenoK	1068	0	0	0	0
Dsg5122_gr1	FBgn0036337	AdenoK	847	0	0	0	0
Dsg5129_gr1	FBgn0036337	AdenoK	1637	0	0	0	0
Dsg8431_gr3	FBgn0000054	Adf1	546	1	0	0	0
Dsg8428_gr3	FBgn0000054	Adf1	1469	0	0	0	0
Dsg8430_gr3	FBgn0000054	Adf1	958	0	0	0	0
Dsg8429_gr3	FBgn0000054	Adf1	1344	0	0	0	0
Dsg8427_gr3	FBgn0000054	Adf1	566	0	0	0	0
Dsg8426_gr3	FBgn0000054	Adf1	357	0	0	0	0
Dsg48543_gr3	FBgn0036752	Adgf-A	1490	2	0	0	0
Dsg48541_gr3	FBgn0036752	Adgf-A	4172	1	0	0	0
Dsg48544_gr3	FBgn0036752	Adgf-A	2521	1	0	0	0
Dsg48542_gr3	FBgn0036752	Adgf-A	479	0	0	0	0
Dsg48540_gr3	FBgn0036752	Adgf-A	1432	0	0	0	0
Dsg48545_gr3	FBgn0036752	Adgf-A	131	0	0	0	0
Dsg63353_gr3	FBgn0043025	Adgf-A2	1120	2	0	0	0
Dsg63351_gr3	FBgn0043025	Adgf-A2	6126	2	0	0	0
Dsg63348_gr3	FBgn0043025	Adgf-A2	1327	0	0	0	0
Dsg63349_gr3	FBgn0043025	Adgf-A2	1270	0	0	0	0
Dsg63352_gr3	FBgn0043025	Adgf-A2	725	0	0	0	0
Dsg63350_gr3	FBgn0043025	Adgf-A2	1541	0	0	0	0
Dsg48538_gr3	FBgn0036751	Adgf-B	1249	3	0	0	0
Dsg48537_gr3	FBgn0036751	Adgf-B	980	1	0	0	0
Dsg48536_gr3	FBgn0036751	Adgf-B	1321	1	0	0	0
Dsg48539_gr3	FBgn0036751	Adgf-B	808	1	0	0	0
Dsg48535_gr3	FBgn0036751	Adgf-B	1181	0	0	0	0
Dsg48534_gr3	FBgn0036751	Adgf-B	3105	0	0	0	0
Dsg53961_gr3	FBgn0038173	Adgf-C	2232	0	1	0	0
Dsg53960_gr3	FBgn0038173	Adgf-C	1338	3	0	0	0
Dsg53964_gr3	FBgn0038173	Adgf-C	1735	1	0	0	0
Dsg53962_gr3	FBgn0038173	Adgf-C	981	1	0	0	0
Dsg53963_gr3	FBgn0038173	Adgf-C	476	0	0	0	0
Dsg53959_gr3	FBgn0038173	Adgf-C	999	0	0	0	0
Dsg53953_gr3	FBgn0038172	Adgf-D	2859	0	1	0	0
Dsg53956_gr3	FBgn0038172	Adgf-D	931	5	0	0	0
Dsg53958_gr3	FBgn0038172	Adgf-D	1910	2	0	0	0
Dsg53954_gr3	FBgn0038172	Adgf-D	651	1	0	0	0
Dsg53955_gr3	FBgn0038172	Adgf-D	592	1	0	0	0
Dsg53957_gr3	FBgn0038172	Adgf-D	1820	0	0	0	0
Dsg38335_gr3	FBgn0033952	Adgf-E	1340	1	0	0	0
Dsg38338_gr3	FBgn0033952	Adgf-E	966	0	0	0	0
Dsg38339_gr3	FBgn0033952	Adgf-E	839	0	0	0	0
Dsg38337_gr3	FBgn0033952	Adgf-E	893	0	0	0	0
Dsg38334_gr3	FBgn0033952	Adgf-E	1072	0	0	0	0
Dsg38336_gr3	FBgn0033952	Adgf-E	952	0	0	0	0
Dsg8435_gr3	FBgn0000055	Adh	3439	6	0	1	0
Dsg8434_gr3	FBgn0000055	Adh	4227	2	0	1	0
Dsg8436_gr3	FBgn0000055	Adh	602	1	0	1	0
Dsg8437_gr3	FBgn0000055	Adh	609	1	0	1	0
Dsg8433_gr3	FBgn0000055	Adh	1447	0	0	1	0
Dsg8432_gr3	FBgn0000055	Adh	438	0	0	1	0
Dsg8440_gr3	FBgn0000056	Adhr	2984	2	0	0	0
Dsg8442_gr3	FBgn0000056	Adhr	2342	1	0	0	0
Dsg8441_gr3	FBgn0000056	Adhr	529	0	0	0	0
Dsg8438_gr3	FBgn0000056	Adhr	774	0	0	0	0
Dsg8439_gr3	FBgn0000056	Adhr	1441	0	0	0	0
Dsg8443_gr3	FBgn0000056	Adhr	867	0	0	0	0
Dsg67892_gr3	FBgn0052068	Adi1	5049	2	1	0	0
Dsg67894_gr3	FBgn0052068	Adi1	2412	1	0	0	0
Dsg67891_gr3	FBgn0052068	Adi1	1041	0	0	0	0
Dsg67890_gr3	FBgn0052068	Adi1	1604	0	0	0	0
Dsg67889_gr3	FBgn0052068	Adi1	680	0	0	0	0
Dsg67893_gr3	FBgn0052068	Adi1	809	0	0	0	0
Dsg57031_gr2	FBgn0038984	AdipoR	594	1	1	0	0
Dsg57034_gr2	FBgn0038984	AdipoR	921	2	0	0	0
Dsg57033_gr2	FBgn0038984	AdipoR	942	0	0	0	0
Dsg57035_gr2	FBgn0038984	AdipoR	320	0	0	0	0
Dsg57032_gr2	FBgn0038984	AdipoR	731	0	0	0	0
Dsg57036_gr2	FBgn0038984	AdipoR	544	0	0	0	0
Dsg2357_gr1	FBgn0022709	Adk1	2207	1	1	0	0
Dsg2362_gr1	FBgn0022709	Adk1	1402	0	1	0	0
Dsg2358_gr1	FBgn0022709	Adk1	2147	5	0	0	0
Dsg2361_gr1	FBgn0022709	Adk1	5727	4	0	0	0
Dsg2364_gr1	FBgn0022709	Adk1	1893	2	0	0	0
Dsg2359_gr1	FBgn0022709	Adk1	923	1	0	0	0
Dsg2363_gr1	FBgn0022709	Adk1	1154	0	0	0	0
Dsg2360_gr1	FBgn0022709	Adk1	2728	0	0	0	0
Dsg8028_gr1	FBgn0283494	Adk2	618	1	0	0	0
Dsg8035_gr1	FBgn0283494	Adk2	2895	1	0	0	0
Dsg8029_gr1	FBgn0283494	Adk2	1137	0	0	0	0
Dsg8030_gr1	FBgn0283494	Adk2	1122	0	0	0	0
Dsg8031_gr1	FBgn0283494	Adk2	825	0	0	0	0
Dsg8032_gr1	FBgn0283494	Adk2	1272	0	0	0	0
Dsg8034_gr1	FBgn0283494	Adk2	1087	0	0	0	0
Dsg8033_gr1	FBgn0283494	Adk2	1297	0	0	0	0
Dsg6521_gr1	FBgn0042094	Adk3	1040	0	1	0	0
Dsg6519_gr1	FBgn0042094	Adk3	1315	3	0	0	0
Dsg6522_gr1	FBgn0042094	Adk3	1763	2	0	0	0
Dsg6515_gr1	FBgn0042094	Adk3	1708	1	0	0	0
Dsg6518_gr1	FBgn0042094	Adk3	1490	1	0	0	0
Dsg6516_gr1	FBgn0042094	Adk3	1061	1	0	0	0
Dsg6520_gr1	FBgn0042094	Adk3	2172	1	0	0	0
Dsg6517_gr1	FBgn0042094	Adk3	945	0	0	0	0
Dsg60003_gr2	FBgn0039747	AdoR	927	2	0	0	0
Dsg60005_gr2	FBgn0039747	AdoR	1087	1	0	0	0
Dsg60001_gr2	FBgn0039747	AdoR	513	1	0	0	0
Dsg60004_gr2	FBgn0039747	AdoR	548	0	0	0	0
Dsg60002_gr2	FBgn0039747	AdoR	638	0	0	0	0
Dsg60006_gr2	FBgn0039747	AdoR	744	0	0	0	0
Dsg8448_gr3	FBgn0000057	adp	1575	3	0	0	0
Dsg8445_gr3	FBgn0000057	adp	1715	1	0	0	0
Dsg8447_gr3	FBgn0000057	adp	771	1	0	0	0
Dsg8449_gr3	FBgn0000057	adp	2134	1	0	0	0
Dsg8446_gr3	FBgn0000057	adp	1676	0	0	0	0
Dsg8444_gr3	FBgn0000057	adp	1075	0	0	0	0
Dsg55098_gr3	FBgn0038467	AdSL	1504	2	0	0	0
Dsg55094_gr3	FBgn0038467	AdSL	1735	1	0	0	0
Dsg55097_gr3	FBgn0038467	AdSL	3350	1	0	0	0
Dsg55096_gr3	FBgn0038467	AdSL	2223	0	0	0	0
Dsg55095_gr3	FBgn0038467	AdSL	1205	0	0	0	0
Dsg55093_gr3	FBgn0038467	AdSL	638	0	0	0	0
Dsg1517_gr1	FBgn0027493	AdSS	823	1	2	0	0
Dsg1520_gr1	FBgn0027493	AdSS	1605	0	1	0	0
Dsg1519_gr1	FBgn0027493	AdSS	708	1	0	0	0
Dsg1513_gr1	FBgn0027493	AdSS	910	0	0	0	0
Dsg1514_gr1	FBgn0027493	AdSS	1562	0	0	0	0
Dsg1516_gr1	FBgn0027493	AdSS	803	0	0	0	0
Dsg1518_gr1	FBgn0027493	AdSS	1351	0	0	0	0
Dsg1515_gr1	FBgn0027493	AdSS	1794	0	0	0	0
Dsg2835_gr1	FBgn0026602	Ady43A	2899	2	1	0	0
Dsg2833_gr1	FBgn0026602	Ady43A	1992	4	0	0	0
Dsg2830_gr1	FBgn0026602	Ady43A	1288	2	0	0	0
Dsg2836_gr1	FBgn0026602	Ady43A	1843	1	0	0	0
Dsg2829_gr1	FBgn0026602	Ady43A	2012	0	0	0	0
Dsg2834_gr1	FBgn0026602	Ady43A	2007	0	0	0	0
Dsg2831_gr1	FBgn0026602	Ady43A	1532	0	0	0	0
Dsg2832_gr1	FBgn0026602	Ady43A	4534	0	0	0	0
Dsg12973_gr3	FBgn0005694	Aef1	887	1	1	0	0
Dsg12972_gr3	FBgn0005694	Aef1	2583	4	0	0	0
Dsg12969_gr3	FBgn0005694	Aef1	1025	1	0	0	0
Dsg12974_gr3	FBgn0005694	Aef1	879	1	0	0	0
Dsg12970_gr3	FBgn0005694	Aef1	1582	0	0	0	0
Dsg12971_gr3	FBgn0005694	Aef1	474	0	0	0	0
Dsg19510_gr3	FBgn0026309	aft	479	1	0	0	0
Dsg19507_gr3	FBgn0026309	aft	1548	0	0	0	0
Dsg19506_gr3	FBgn0026309	aft	919	0	0	0	0
Dsg19511_gr3	FBgn0026309	aft	2536	0	0	0	0
Dsg19509_gr3	FBgn0026309	aft	1840	0	0	0	0
Dsg19508_gr3	FBgn0026309	aft	1549	0	0	0	0
Dsg54164_gr3	FBgn0038223	Afti	928	9	4	2	2
Dsg54166_gr3	FBgn0038223	Afti	2592	0	3	2	2
Dsg54168_gr3	FBgn0038223	Afti	3123	0	1	2	2
Dsg54165_gr3	FBgn0038223	Afti	1657	0	1	2	2
Dsg54167_gr3	FBgn0038223	Afti	1895	7	0	2	2
Dsg54163_gr3	FBgn0038223	Afti	526	2	0	2	2
Dsg15386_gr3	FBgn0015010	Ag5r	951	1	0	0	0
Dsg15382_gr3	FBgn0015010	Ag5r	1337	0	0	0	0
Dsg15383_gr3	FBgn0015010	Ag5r	1388	0	0	0	0
Dsg15385_gr3	FBgn0015010	Ag5r	1014	0	0	0	0
Dsg15387_gr3	FBgn0015010	Ag5r	455	0	0	0	0
Dsg15384_gr3	FBgn0015010	Ag5r	744	0	0	0	0
Dsg16998_gr3	FBgn0020508	Ag5r2	1583	1	1	0	0
Dsg16997_gr3	FBgn0020508	Ag5r2	869	0	1	0	0
Dsg16996_gr3	FBgn0020508	Ag5r2	2287	4	0	0	0
Dsg17001_gr3	FBgn0020508	Ag5r2	2250	2	0	0	0
Dsg17000_gr3	FBgn0020508	Ag5r2	1785	0	0	0	0
Dsg16999_gr3	FBgn0020508	Ag5r2	941	0	0	0	0
Dsg70260_gr3	FBgn0053138	AGBE	1902	2	0	0	0
Dsg70258_gr3	FBgn0053138	AGBE	890	2	0	0	0
Dsg70259_gr3	FBgn0053138	AGBE	4749	2	0	0	0
Dsg70257_gr3	FBgn0053138	AGBE	1274	1	0	0	0
Dsg70255_gr3	FBgn0053138	AGBE	1290	0	0	0	0
Dsg70256_gr3	FBgn0053138	AGBE	1045	0	0	0	0
Dsg62647_gr3	FBgn0041171	ago	955	2	0	0	0
Dsg62652_gr3	FBgn0041171	ago	1744	1	0	0	0
Dsg62650_gr3	FBgn0041171	ago	1379	0	0	0	0
Dsg62649_gr3	FBgn0041171	ago	1297	0	0	0	0
Dsg62648_gr3	FBgn0041171	ago	1400	0	0	0	0
Dsg62651_gr3	FBgn0041171	ago	1443	0	0	0	0
Dsg79393_gr2	FBgn0262739	AGO1	1723	6	1	1	0
Dsg79392_gr2	FBgn0262739	AGO1	701	3	1	1	0
Dsg79390_gr2	FBgn0262739	AGO1	800	0	0	1	0
Dsg79391_gr2	FBgn0262739	AGO1	474	0	0	1	0
Dsg79388_gr2	FBgn0262739	AGO1	1279	0	0	1	0
Dsg79389_gr2	FBgn0262739	AGO1	1175	0	0	1	0
Dsg74289_gr3	FBgn0087035	AGO2	1353	0	1	0	0
Dsg74294_gr3	FBgn0087035	AGO2	1131	1	0	0	0
Dsg74291_gr3	FBgn0087035	AGO2	2268	0	0	0	0
Dsg74293_gr3	FBgn0087035	AGO2	2159	0	0	0	0
Dsg74292_gr3	FBgn0087035	AGO2	1421	0	0	0	0
Dsg74290_gr3	FBgn0087035	AGO2	446	0	0	0	0
Dsg74415_gr2	FBgn0250816	AGO3	873	1	1	0	0
Dsg74419_gr2	FBgn0250816	AGO3	433	0	0	0	0
Dsg74416_gr2	FBgn0250816	AGO3	1522	0	0	0	0
Dsg74418_gr2	FBgn0250816	AGO3	37	0	0	0	0
Dsg74417_gr2	FBgn0250816	AGO3	178	0	0	0	0
Dsg74420_gr2	FBgn0250816	AGO3	458	0	0	0	0
Dsg18399_gr3	FBgn0024912	agt	1828	2	0	0	0
Dsg18398_gr3	FBgn0024912	agt	929	0	0	0	0
Dsg18400_gr3	FBgn0024912	agt	815	0	0	0	0
Dsg18401_gr3	FBgn0024912	agt	606	0	0	0	0
Dsg18396_gr3	FBgn0024912	agt	603	0	0	0	0
Dsg18397_gr3	FBgn0024912	agt	1244	0	0	0	0
Dsg15236_gr3	FBgn0014455	Ahcy13	2097	0	1	0	0
Dsg15232_gr3	FBgn0014455	Ahcy13	1554	2	0	0	0
Dsg15235_gr3	FBgn0014455	Ahcy13	1455	1	0	0	0
Dsg15233_gr3	FBgn0014455	Ahcy13	572	0	0	0	0
Dsg15237_gr3	FBgn0014455	Ahcy13	1475	0	0	0	0
Dsg15234_gr3	FBgn0014455	Ahcy13	658	0	0	0	0
Dsg15391_gr2	FBgn0015011	Ahcy89E	1030	2	1	0	0
Dsg15393_gr2	FBgn0015011	Ahcy89E	1340	1	1	0	0
Dsg15389_gr2	FBgn0015011	Ahcy89E	600	2	0	0	0
Dsg15390_gr2	FBgn0015011	Ahcy89E	589	2	0	0	0
Dsg15392_gr2	FBgn0015011	Ahcy89E	975	1	0	0	0
Dsg15388_gr2	FBgn0015011	Ahcy89E	1394	0	0	0	0
Dsg3046_gr1	FBgn0031392	AIF	1658	1	3	0	1
Dsg86670_gr3	FBgn0031392	AIF	1347	2	1	0	1
Dsg3047_gr1	FBgn0031392	AIF	1975	0	1	0	1
Dsg86668_gr3	FBgn0031392	AIF	1394	0	1	0	1
Dsg3048_gr1	FBgn0031392	AIF	3199	2	0	0	1
Dsg86669_gr3	FBgn0031392	AIF	991	1	0	0	1
Dsg3041_gr1	FBgn0031392	AIF	1603	0	0	0	1
Dsg3042_gr1	FBgn0031392	AIF	1649	0	0	0	1
Dsg3045_gr1	FBgn0031392	AIF	460	0	0	0	1
Dsg3043_gr1	FBgn0031392	AIF	1430	0	0	0	1
Dsg3044_gr1	FBgn0031392	AIF	987	0	0	0	1
Dsg4274_gr1	FBgn0033754	Ak6	805	3	1	0	0
Dsg4278_gr1	FBgn0033754	Ak6	1792	0	1	0	0
Dsg4277_gr1	FBgn0033754	Ak6	760	1	0	0	0
Dsg4279_gr1	FBgn0033754	Ak6	968	1	0	0	0
Dsg4276_gr1	FBgn0033754	Ak6	761	1	0	0	0
Dsg4275_gr1	FBgn0033754	Ak6	226	0	0	0	0
Dsg4281_gr1	FBgn0033754	Ak6	1148	0	0	0	0
Dsg4280_gr1	FBgn0033754	Ak6	236	0	0	0	0
Dsg20992_gr3	FBgn0027932	Akap200	2307	2	1	0	0
Dsg20990_gr3	FBgn0027932	Akap200	821	1	0	0	0
Dsg20988_gr3	FBgn0027932	Akap200	699	1	0	0	0
Dsg20989_gr3	FBgn0027932	Akap200	2074	1	0	0	0
Dsg20991_gr3	FBgn0027932	Akap200	2030	1	0	0	0
Dsg20993_gr3	FBgn0027932	Akap200	2901	0	0	0	0
Dsg12146_gr3	FBgn0004552	Akh	1881	1	0	0	0
Dsg12143_gr3	FBgn0004552	Akh	546	0	0	0	0
Dsg12142_gr3	FBgn0004552	Akh	1202	0	0	0	0
Dsg12145_gr3	FBgn0004552	Akh	1132	0	0	0	0
Dsg12147_gr3	FBgn0004552	Akh	1798	0	0	0	0
Dsg12144_gr3	FBgn0004552	Akh	1278	0	0	0	0
Dsg18770_gr3	FBgn0025595	AkhR	1403	1	0	0	0
Dsg18773_gr3	FBgn0025595	AkhR	1539	0	0	0	0
Dsg18771_gr3	FBgn0025595	AkhR	449	0	0	0	0
Dsg18768_gr3	FBgn0025595	AkhR	470	0	0	0	0
Dsg18769_gr3	FBgn0025595	AkhR	377	0	0	0	0
Dsg18772_gr3	FBgn0025595	AkhR	239	0	0	0	0
Dsg72049_gr2	FBgn0082598	akirin	1322	0	3	0	1
Dsg72047_gr2	FBgn0082598	akirin	1662	1	1	0	1
Dsg72050_gr2	FBgn0082598	akirin	941	2	0	0	1
Dsg72046_gr2	FBgn0082598	akirin	1074	2	0	0	1
Dsg72045_gr2	FBgn0082598	akirin	2578	1	0	0	1
Dsg72048_gr2	FBgn0082598	akirin	2037	1	0	0	1
Dsg1388_gr1	FBgn0010379	Akt1	1169	0	1	0	0
Dsg1385_gr1	FBgn0010379	Akt1	3422	2	0	0	0
Dsg1390_gr1	FBgn0010379	Akt1	1431	2	0	0	0
Dsg1389_gr1	FBgn0010379	Akt1	2920	0	0	0	0
Dsg1386_gr1	FBgn0010379	Akt1	802	0	0	0	0
Dsg1387_gr1	FBgn0010379	Akt1	1424	0	0	0	0
Dsg1392_gr1	FBgn0010379	Akt1	697	0	0	0	0
Dsg1391_gr1	FBgn0010379	Akt1	1196	0	0	0	0
Dsg8452_gr2	FBgn0000061	al	1200	3	0	0	0
Dsg8451_gr2	FBgn0000061	al	1327	3	0	0	0
Dsg8455_gr2	FBgn0000061	al	652	2	0	0	0
Dsg8454_gr2	FBgn0000061	al	825	1	0	0	0
Dsg8453_gr2	FBgn0000061	al	1112	0	0	0	0
Dsg8450_gr2	FBgn0000061	al	1671	0	0	0	0
Dsg2303_gr1	FBgn0020764	Alas	2035	6	3	1	1
Dsg2302_gr1	FBgn0020764	Alas	1164	0	1	1	1
Dsg2304_gr1	FBgn0020764	Alas	2255	2	0	1	1
Dsg2305_gr1	FBgn0020764	Alas	715	1	0	1	1
Dsg2301_gr1	FBgn0020764	Alas	1058	1	0	1	1
Dsg2308_gr1	FBgn0020764	Alas	501	0	0	1	1
Dsg2307_gr1	FBgn0020764	Alas	1494	0	0	1	1
Dsg2306_gr1	FBgn0020764	Alas	1004	0	0	1	1
Dsg7402_gr1	FBgn0260972	alc	677	1	1	0	0
Dsg7400_gr1	FBgn0260972	alc	1990	2	0	0	0
Dsg7398_gr1	FBgn0260972	alc	1364	1	0	0	0
Dsg7397_gr1	FBgn0260972	alc	684	1	0	0	0
Dsg7399_gr1	FBgn0260972	alc	1365	1	0	0	0
Dsg7396_gr1	FBgn0260972	alc	628	0	0	0	0
Dsg7401_gr1	FBgn0260972	alc	967	0	0	0	0
Dsg7403_gr1	FBgn0260972	alc	821	0	0	0	0
Dsg8456_gr2	FBgn0000064	Ald	1793	2	0	0	0
Dsg8459_gr2	FBgn0000064	Ald	1456	1	0	0	0
Dsg8460_gr2	FBgn0000064	Ald	2163	0	0	0	0
Dsg8461_gr2	FBgn0000064	Ald	736	0	0	0	0
Dsg8457_gr2	FBgn0000064	Ald	952	0	0	0	0
Dsg8458_gr2	FBgn0000064	Ald	930	0	0	0	0
Dsg1713_gr1	FBgn0012036	Aldh	882	2	3	0	1
Dsg1715_gr1	FBgn0012036	Aldh	2104	4	1	0	1
Dsg1710_gr1	FBgn0012036	Aldh	2284	3	0	0	1
Dsg1714_gr1	FBgn0012036	Aldh	2294	2	0	0	1
Dsg1716_gr1	FBgn0012036	Aldh	876	1	0	0	1
Dsg1711_gr1	FBgn0012036	Aldh	1232	1	0	0	1
Dsg1709_gr1	FBgn0012036	Aldh	1023	1	0	0	1
Dsg1712_gr1	FBgn0012036	Aldh	239	0	0	0	1
Dsg13623_gr2	FBgn0010548	Aldh-III	2710	2	0	0	0
Dsg13624_gr2	FBgn0010548	Aldh-III	595	1	0	0	0
Dsg13619_gr2	FBgn0010548	Aldh-III	737	1	0	0	0
Dsg13621_gr2	FBgn0010548	Aldh-III	501	1	0	0	0
Dsg13620_gr2	FBgn0010548	Aldh-III	139	1	0	0	0
Dsg13622_gr2	FBgn0010548	Aldh-III	876	0	0	0	0
Dsg67927_gr2	FBgn0052076	Alg10	1595	2	1	0	0
Dsg67926_gr2	FBgn0052076	Alg10	853	3	0	0	0
Dsg67928_gr2	FBgn0052076	Alg10	764	3	0	0	0
Dsg67925_gr2	FBgn0052076	Alg10	918	1	0	0	0
Dsg67929_gr2	FBgn0052076	Alg10	1146	1	0	0	0
Dsg67930_gr2	FBgn0052076	Alg10	812	0	0	0	0
Dsg73859_gr3	FBgn0086378	Alg-2	1089	2	0	0	0
Dsg73855_gr3	FBgn0086378	Alg-2	1189	1	0	0	0
Dsg73858_gr3	FBgn0086378	Alg-2	1073	1	0	0	0
Dsg73860_gr3	FBgn0086378	Alg-2	699	0	0	0	0
Dsg73856_gr3	FBgn0086378	Alg-2	1332	0	0	0	0
Dsg73857_gr3	FBgn0086378	Alg-2	70	0	0	0	0
Dsg76951_gr2	FBgn0261238	Alh	1226	0	1	0	0
Dsg76953_gr2	FBgn0261238	Alh	974	0	1	0	0
Dsg76952_gr2	FBgn0261238	Alh	1520	0	1	0	0
Dsg76956_gr2	FBgn0261238	Alh	1083	1	0	0	0
Dsg76955_gr2	FBgn0261238	Alh	1009	1	0	0	0
Dsg76954_gr2	FBgn0261238	Alh	1246	1	0	0	0
Dsg14846_gr3	FBgn0013746	alien	1501	1	0	0	0
Dsg14847_gr3	FBgn0013746	alien	2075	0	0	0	0
Dsg14848_gr3	FBgn0013746	alien	410	0	0	0	0
Dsg14844_gr3	FBgn0013746	alien	2715	0	0	0	0
Dsg14845_gr3	FBgn0013746	alien	2642	0	0	0	0
Dsg14849_gr3	FBgn0013746	alien	197	0	0	0	0
Dsg73768_gr3	FBgn0086346	ALiX	1394	1	1	0	0
Dsg73770_gr3	FBgn0086346	ALiX	1839	2	0	0	0
Dsg73767_gr3	FBgn0086346	ALiX	1368	1	0	0	0
Dsg73765_gr3	FBgn0086346	ALiX	1067	0	0	0	0
Dsg73766_gr3	FBgn0086346	ALiX	959	0	0	0	0
Dsg73769_gr3	FBgn0086346	ALiX	1405	0	0	0	0
Dsg6458_gr1	FBgn0040505	Alk	5202	1	2	0	0
Dsg6452_gr1	FBgn0040505	Alk	2950	1	1	0	0
Dsg6454_gr1	FBgn0040505	Alk	4258	1	1	0	0
Dsg6453_gr1	FBgn0040505	Alk	3183	3	0	0	0
Dsg6457_gr1	FBgn0040505	Alk	1741	1	0	0	0
Dsg6455_gr1	FBgn0040505	Alk	776	1	0	0	0
Dsg6456_gr1	FBgn0040505	Alk	1477	1	0	0	0
Dsg6451_gr1	FBgn0040505	Alk	1814	0	0	0	0
Dsg87491_gr3	FBgn0040505	Alk	1435	0	0	0	0
Dsg71927_gr3	FBgn0065035	AlkB	1446	2	0	0	0
Dsg71929_gr3	FBgn0065035	AlkB	4341	2	0	0	0
Dsg71925_gr3	FBgn0065035	AlkB	3574	1	0	0	0
Dsg71314_gr3	FBgn0065035	AlkB	454	1	0	0	0
Dsg71928_gr3	FBgn0065035	AlkB	1388	1	0	0	0
Dsg71926_gr3	FBgn0065035	AlkB	255	0	0	0	0
Dsg8016_gr1	FBgn0283479	Alp1	548	2	1	0	0
Dsg8017_gr1	FBgn0283479	Alp1	2836	1	1	0	0
Dsg8015_gr1	FBgn0283479	Alp1	1099	1	1	0	0
Dsg8018_gr1	FBgn0283479	Alp1	976	0	1	0	0
Dsg8014_gr1	FBgn0283479	Alp1	2000	4	0	0	0
Dsg8013_gr1	FBgn0283479	Alp1	1276	0	0	0	0
Dsg8019_gr1	FBgn0283479	Alp1	1877	0	0	0	0
Dsg8012_gr1	FBgn0283479	Alp1	706	0	0	0	0
Dsg8027_gr1	FBgn0283480	Alp2	2182	5	0	0	0
Dsg8021_gr1	FBgn0283480	Alp2	2229	4	0	0	0
Dsg8026_gr1	FBgn0283480	Alp2	483	2	0	0	0
Dsg8022_gr1	FBgn0283480	Alp2	2546	2	0	0	0
Dsg8024_gr1	FBgn0283480	Alp2	1709	1	0	0	0
Dsg8025_gr1	FBgn0283480	Alp2	1128	0	0	0	0
Dsg8020_gr1	FBgn0283480	Alp2	869	0	0	0	0
Dsg8023_gr1	FBgn0283480	Alp2	2550	0	0	0	0
Dsg87321_gr3	FBgn0283480	Alp2	809	0	0	0	0
Dsg87322_gr3	FBgn0283480	Alp2	812	0	0	0	0
Dsg87323_gr3	FBgn0283480	Alp2	2290	0	0	0	0
Dsg2047_gr1	FBgn0016123	Alp4	1931	1	1	0	0
Dsg2050_gr1	FBgn0016123	Alp4	1767	3	0	0	0
Dsg2045_gr1	FBgn0016123	Alp4	1538	3	0	0	0
Dsg2049_gr1	FBgn0016123	Alp4	1342	1	0	0	0
Dsg2046_gr1	FBgn0016123	Alp4	1216	1	0	0	0
Dsg2051_gr1	FBgn0016123	Alp4	794	0	0	0	0
Dsg2048_gr1	FBgn0016123	Alp4	1034	0	0	0	0
Dsg2052_gr1	FBgn0016123	Alp4	663	0	0	0	0
Dsg7118_gr1	FBgn0086361	alph	1048	1	1	0	0
Dsg7116_gr1	FBgn0086361	alph	1299	2	0	0	0
Dsg7123_gr1	FBgn0086361	alph	1551	2	0	0	0
Dsg7122_gr1	FBgn0086361	alph	992	1	0	0	0
Dsg7120_gr1	FBgn0086361	alph	1485	1	0	0	0
Dsg7119_gr1	FBgn0086361	alph	1270	0	0	0	0
Dsg7121_gr1	FBgn0086361	alph	907	0	0	0	0
Dsg7117_gr1	FBgn0086361	alph	868	0	0	0	0
Dsg29503_gr2	FBgn0031491	alpha4GT1	212	4	0	0	0
Dsg29505_gr2	FBgn0031491	alpha4GT1	1429	1	0	0	0
Dsg29504_gr2	FBgn0031491	alpha4GT1	1502	1	0	0	0
Dsg29502_gr2	FBgn0031491	alpha4GT1	2155	1	0	0	0
Dsg29507_gr2	FBgn0031491	alpha4GT1	237	0	0	0	0
Dsg29506_gr2	FBgn0031491	alpha4GT1	1019	0	0	0	0
Dsg58586_gr2	FBgn0039378	alpha4GT2	1757	7	2	1	1
Dsg58590_gr2	FBgn0039378	alpha4GT2	1748	2	2	1	1
Dsg58585_gr2	FBgn0039378	alpha4GT2	588	0	1	1	1
Dsg58588_gr2	FBgn0039378	alpha4GT2	197	0	0	1	1
Dsg58587_gr2	FBgn0039378	alpha4GT2	883	0	0	1	1
Dsg58589_gr2	FBgn0039378	alpha4GT2	614	0	0	1	1
Dsg13141_gr2	FBgn0010215	alpha-Cat	437	4	1	0	0
Dsg13142_gr2	FBgn0010215	alpha-Cat	446	0	1	0	0
Dsg13137_gr2	FBgn0010215	alpha-Cat	1316	2	0	0	0
Dsg13138_gr2	FBgn0010215	alpha-Cat	710	0	0	0	0
Dsg13140_gr2	FBgn0010215	alpha-Cat	41	0	0	0	0
Dsg13139_gr2	FBgn0010215	alpha-Cat	0	0	0	0	0
Dsg22471_gr3	FBgn0029105	alpha-catenin-related	4480	3	0	0	0
Dsg22474_gr3	FBgn0029105	alpha-catenin-related	3004	2	0	0	0
Dsg22473_gr3	FBgn0029105	alpha-catenin-related	698	2	0	0	0
Dsg22475_gr3	FBgn0029105	alpha-catenin-related	766	2	0	0	0
Dsg22470_gr3	FBgn0029105	alpha-catenin-related	1401	0	0	0	0
Dsg22472_gr3	FBgn0029105	alpha-catenin-related	1240	0	0	0	0
Dsg19041_gr3	FBgn0025725	alphaCOP	2125	2	0	0	0
Dsg19042_gr3	FBgn0025725	alphaCOP	2480	1	0	0	0
Dsg19040_gr3	FBgn0025725	alphaCOP	841	0	0	0	0
Dsg19043_gr3	FBgn0025725	alphaCOP	225	0	0	0	0
Dsg19038_gr3	FBgn0025725	alphaCOP	873	0	0	0	0
Dsg19039_gr3	FBgn0025725	alphaCOP	920	0	0	0	0
Dsg15790_gr3	FBgn0015568	alpha-Est1	1479	3	1	0	0
Dsg15795_gr3	FBgn0015568	alpha-Est1	3033	4	0	0	0
Dsg15792_gr3	FBgn0015568	alpha-Est1	2153	1	0	0	0
Dsg15793_gr3	FBgn0015568	alpha-Est1	2411	1	0	0	0
Dsg15794_gr3	FBgn0015568	alpha-Est1	1025	1	0	0	0
Dsg15791_gr3	FBgn0015568	alpha-Est1	2484	0	0	0	0
Dsg15796_gr3	FBgn0015569	alpha-Est10	1720	1	1	0	0
Dsg15800_gr3	FBgn0015569	alpha-Est10	889	1	1	0	0
Dsg15798_gr3	FBgn0015569	alpha-Est10	2299	1	0	0	0
Dsg15799_gr3	FBgn0015569	alpha-Est10	1821	0	0	0	0
Dsg15797_gr3	FBgn0015569	alpha-Est10	1373	0	0	0	0
Dsg15801_gr3	FBgn0015569	alpha-Est10	1787	0	0	0	0
Dsg15802_gr3	FBgn0015570	alpha-Est2	1915	1	2	0	0
Dsg15805_gr3	FBgn0015570	alpha-Est2	2065	3	1	0	0
Dsg15804_gr3	FBgn0015570	alpha-Est2	1813	1	1	0	0
Dsg15803_gr3	FBgn0015570	alpha-Est2	511	1	0	0	0
Dsg15807_gr3	FBgn0015570	alpha-Est2	770	1	0	0	0
Dsg15806_gr3	FBgn0015570	alpha-Est2	809	0	0	0	0
Dsg15808_gr3	FBgn0015571	alpha-Est3	1692	2	1	0	0
Dsg15811_gr3	FBgn0015571	alpha-Est3	1539	3	0	0	0
Dsg15812_gr3	FBgn0015571	alpha-Est3	918	1	0	0	0
Dsg15810_gr3	FBgn0015571	alpha-Est3	1140	0	0	0	0
Dsg15813_gr3	FBgn0015571	alpha-Est3	802	0	0	0	0
Dsg15809_gr3	FBgn0015571	alpha-Est3	1214	0	0	0	0
Dsg15815_gr3	FBgn0015572	alpha-Est4	5210	3	2	0	1
Dsg15817_gr3	FBgn0015572	alpha-Est4	764	2	0	0	1
Dsg15819_gr3	FBgn0015572	alpha-Est4	3285	2	0	0	1
Dsg15816_gr3	FBgn0015572	alpha-Est4	1486	1	0	0	1
Dsg15818_gr3	FBgn0015572	alpha-Est4	1412	0	0	0	1
Dsg15814_gr3	FBgn0015572	alpha-Est4	1186	0	0	0	1
Dsg77191_gr3	FBgn0261393	alpha-Est5	1573	2	1	0	0
Dsg77196_gr3	FBgn0261393	alpha-Est5	669	1	0	0	0
Dsg77195_gr3	FBgn0261393	alpha-Est5	2786	1	0	0	0
Dsg77193_gr3	FBgn0261393	alpha-Est5	1027	0	0	0	0
Dsg77192_gr3	FBgn0261393	alpha-Est5	456	0	0	0	0
Dsg77194_gr3	FBgn0261393	alpha-Est5	834	0	0	0	0
Dsg15824_gr3	FBgn0015574	alpha-Est6	2430	4	0	0	0
Dsg15821_gr3	FBgn0015574	alpha-Est6	2433	4	0	0	0
Dsg15822_gr3	FBgn0015574	alpha-Est6	1166	3	0	0	0
Dsg15820_gr3	FBgn0015574	alpha-Est6	1986	2	0	0	0
Dsg15823_gr3	FBgn0015574	alpha-Est6	742	1	0	0	0
Dsg15825_gr3	FBgn0015574	alpha-Est6	1271	0	0	0	0
Dsg15829_gr3	FBgn0015575	alpha-Est7	6292	5	1	0	0
Dsg15830_gr3	FBgn0015575	alpha-Est7	1474	0	1	0	0
Dsg15826_gr3	FBgn0015575	alpha-Est7	2085	1	0	0	0
Dsg15827_gr3	FBgn0015575	alpha-Est7	2842	1	0	0	0
Dsg15831_gr3	FBgn0015575	alpha-Est7	1612	0	0	0	0
Dsg15828_gr3	FBgn0015575	alpha-Est7	1972	0	0	0	0
Dsg15833_gr3	FBgn0015576	alpha-Est8	602	2	1	0	0
Dsg15834_gr3	FBgn0015576	alpha-Est8	972	0	1	0	0
Dsg15835_gr3	FBgn0015576	alpha-Est8	1159	2	0	0	0
Dsg15832_gr3	FBgn0015576	alpha-Est8	1168	1	0	0	0
Dsg15836_gr3	FBgn0015576	alpha-Est8	1136	0	0	0	0
Dsg15837_gr3	FBgn0015576	alpha-Est8	1516	0	0	0	0
Dsg15838_gr3	FBgn0015577	alpha-Est9	1709	2	1	0	0
Dsg15843_gr3	FBgn0015577	alpha-Est9	950	1	0	0	0
Dsg15840_gr3	FBgn0015577	alpha-Est9	438	1	0	0	0
Dsg15842_gr3	FBgn0015577	alpha-Est9	975	0	0	0	0
Dsg15841_gr3	FBgn0015577	alpha-Est9	51	0	0	0	0
Dsg15839_gr3	FBgn0015577	alpha-Est9	807	0	0	0	0
Dsg44558_gr2	FBgn0035657	alphaKap4	1540	1	0	0	0
Dsg44560_gr2	FBgn0035657	alphaKap4	59	0	0	0	0
Dsg44556_gr2	FBgn0035657	alphaKap4	191	0	0	0	0
Dsg44561_gr2	FBgn0035657	alphaKap4	293	0	0	0	0
Dsg44557_gr2	FBgn0035657	alphaKap4	637	0	0	0	0
Dsg44559_gr2	FBgn0035657	alphaKap4	328	0	0	0	0
Dsg74788_gr2	FBgn0259170	alpha-Man-Ia	1052	4	1	0	0
Dsg74790_gr2	FBgn0259170	alpha-Man-Ia	551	5	0	0	0
Dsg74792_gr2	FBgn0259170	alpha-Man-Ia	1068	4	0	0	0
Dsg74789_gr2	FBgn0259170	alpha-Man-Ia	820	2	0	0	0
Dsg74787_gr2	FBgn0259170	alpha-Man-Ia	1624	2	0	0	0
Dsg74791_gr2	FBgn0259170	alpha-Man-Ia	45	0	0	0	0
Dsg59537_gr3	FBgn0039634	alpha-Man-Ib	2591	3	0	0	0
Dsg59535_gr3	FBgn0039634	alpha-Man-Ib	1128	2	0	0	0
Dsg59534_gr3	FBgn0039634	alpha-Man-Ib	1974	0	0	0	0
Dsg59538_gr3	FBgn0039634	alpha-Man-Ib	1054	0	0	0	0
Dsg59536_gr3	FBgn0039634	alpha-Man-Ib	2188	0	0	0	0
Dsg59533_gr3	FBgn0039634	alpha-Man-Ib	745	0	0	0	0
Dsg66007_gr2	FBgn0051202	alpha-Man-Ic	700	0	2	0	0
Dsg66008_gr2	FBgn0051202	alpha-Man-Ic	462	0	1	0	0
Dsg66009_gr2	FBgn0051202	alpha-Man-Ic	836	4	0	0	0
Dsg66006_gr2	FBgn0051202	alpha-Man-Ic	859	3	0	0	0
Dsg66005_gr2	FBgn0051202	alpha-Man-Ic	708	2	0	0	0
Dsg66010_gr2	FBgn0051202	alpha-Man-Ic	764	0	0	0	0
Dsg14412_gr2	FBgn0011740	alpha-Man-IIa	1360	3	0	0	0
Dsg14414_gr2	FBgn0011740	alpha-Man-IIa	377	1	0	0	0
Dsg14411_gr2	FBgn0011740	alpha-Man-IIa	893	1	0	0	0
Dsg14416_gr2	FBgn0011740	alpha-Man-IIa	746	1	0	0	0
Dsg14413_gr2	FBgn0011740	alpha-Man-IIa	532	0	0	0	0
Dsg14415_gr2	FBgn0011740	alpha-Man-IIa	670	0	0	0	0
Dsg19905_gr2	FBgn0026616	alpha-Man-IIb	1070	4	0	0	0
Dsg19906_gr2	FBgn0026616	alpha-Man-IIb	427	3	0	0	0
Dsg19907_gr2	FBgn0026616	alpha-Man-IIb	778	2	0	0	0
Dsg19904_gr2	FBgn0026616	alpha-Man-IIb	463	1	0	0	0
Dsg19903_gr2	FBgn0026616	alpha-Man-IIb	321	0	0	0	0
Dsg19902_gr2	FBgn0026616	alpha-Man-IIb	267	0	0	0	0
Dsg3656_gr1	FBgn0030007	alpha-PheRS	2767	3	1	0	0
Dsg3653_gr1	FBgn0030007	alpha-PheRS	965	1	0	0	0
Dsg3658_gr1	FBgn0030007	alpha-PheRS	891	0	0	0	0
Dsg3657_gr1	FBgn0030007	alpha-PheRS	1602	0	0	0	0
Dsg3660_gr1	FBgn0030007	alpha-PheRS	2391	0	0	0	0
Dsg3659_gr1	FBgn0030007	alpha-PheRS	1424	0	0	0	0
Dsg3655_gr1	FBgn0030007	alpha-PheRS	1111	0	0	0	0
Dsg3654_gr1	FBgn0030007	alpha-PheRS	1435	0	0	0	0
Dsg74400_gr2	FBgn0250791	alphaSnap	1998	4	0	0	0
Dsg74398_gr2	FBgn0250791	alphaSnap	701	3	0	0	0
Dsg74397_gr2	FBgn0250791	alphaSnap	1240	1	0	0	0
Dsg74402_gr2	FBgn0250791	alphaSnap	522	0	0	0	0
Dsg74399_gr2	FBgn0250791	alphaSnap	867	0	0	0	0
Dsg74401_gr2	FBgn0250791	alphaSnap	1945	0	0	0	0
Dsg74392_gr2	FBgn0250789	alpha-Spec	768	2	0	0	0
Dsg74396_gr2	FBgn0250789	alpha-Spec	1097	1	0	0	0
Dsg74391_gr2	FBgn0250789	alpha-Spec	452	0	0	0	0
Dsg74393_gr2	FBgn0250789	alpha-Spec	652	0	0	0	0
Dsg74395_gr2	FBgn0250789	alpha-Spec	1140	0	0	0	0
Dsg74394_gr2	FBgn0250789	alpha-Spec	947	0	0	0	0
Dsg11514_gr3	FBgn0003863	alphaTry	1371	1	3	0	1
Dsg11511_gr3	FBgn0003863	alphaTry	710	0	0	0	1
Dsg11515_gr3	FBgn0003863	alphaTry	1652	0	0	0	1
Dsg11512_gr3	FBgn0003863	alphaTry	672	0	0	0	1
Dsg11516_gr3	FBgn0003863	alphaTry	917	0	0	0	1
Dsg11513_gr3	FBgn0003863	alphaTry	1296	0	0	0	1
Dsg74304_gr2	FBgn0087040	alphaTub67C	1015	5	0	0	0
Dsg74301_gr2	FBgn0087040	alphaTub67C	946	3	0	0	0
Dsg74302_gr2	FBgn0087040	alphaTub67C	841	3	0	0	0
Dsg74306_gr2	FBgn0087040	alphaTub67C	1022	1	0	0	0
Dsg74303_gr2	FBgn0087040	alphaTub67C	612	1	0	0	0
Dsg74305_gr2	FBgn0087040	alphaTub67C	1251	1	0	0	0
Dsg11549_gr2	FBgn0003884	alphaTub84B	1595	3	1	0	0
Dsg11550_gr2	FBgn0003884	alphaTub84B	755	0	0	0	0
Dsg11548_gr2	FBgn0003884	alphaTub84B	1339	0	0	0	0
Dsg11551_gr2	FBgn0003884	alphaTub84B	1371	0	0	0	0
Dsg11547_gr2	FBgn0003884	alphaTub84B	813	0	0	0	0
Dsg11552_gr2	FBgn0003884	alphaTub84B	484	0	0	0	0
Dsg11553_gr2	FBgn0003885	alphaTub84D	2937	2	0	0	0
Dsg11555_gr2	FBgn0003885	alphaTub84D	695	1	0	0	0
Dsg11557_gr2	FBgn0003885	alphaTub84D	838	0	0	0	0
Dsg11558_gr2	FBgn0003885	alphaTub84D	234	0	0	0	0
Dsg11554_gr2	FBgn0003885	alphaTub84D	807	0	0	0	0
Dsg11556_gr2	FBgn0003885	alphaTub84D	933	0	0	0	0
Dsg11559_gr2	FBgn0003886	alphaTub85E	738	1	1	0	0
Dsg11563_gr2	FBgn0003886	alphaTub85E	2716	4	0	0	0
Dsg11560_gr2	FBgn0003886	alphaTub85E	1315	2	0	0	0
Dsg11561_gr2	FBgn0003886	alphaTub85E	897	1	0	0	0
Dsg11562_gr2	FBgn0003886	alphaTub85E	480	1	0	0	0
Dsg11564_gr2	FBgn0003886	alphaTub85E	1102	0	0	0	0
Dsg2965_gr1	FBgn0031068	Alr	2050	0	1	0	0
Dsg2962_gr1	FBgn0031068	Alr	1948	4	0	0	0
Dsg2968_gr1	FBgn0031068	Alr	1827	1	0	0	0
Dsg2966_gr1	FBgn0031068	Alr	1174	1	0	0	0
Dsg2961_gr1	FBgn0031068	Alr	1678	0	0	0	0
Dsg2967_gr1	FBgn0031068	Alr	625	0	0	0	0
Dsg2963_gr1	FBgn0031068	Alr	1471	0	0	0	0
Dsg2964_gr1	FBgn0031068	Alr	1692	0	0	0	0
Dsg58410_gr3	FBgn0039332	alrm	1490	3	0	0	0
Dsg58408_gr3	FBgn0039332	alrm	1220	2	0	0	0
Dsg58409_gr3	FBgn0039332	alrm	1447	1	0	0	0
Dsg58407_gr3	FBgn0039332	alrm	1810	1	0	0	0
Dsg58406_gr3	FBgn0039332	alrm	1392	0	0	0	0
Dsg58405_gr3	FBgn0039332	alrm	1332	0	0	0	0
Dsg49990_gr2	FBgn0037116	Als2	2248	2	1	0	0
Dsg49995_gr2	FBgn0037116	Als2	382	1	0	0	0
Dsg49992_gr2	FBgn0037116	Als2	1507	1	0	0	0
Dsg49994_gr2	FBgn0037116	Als2	996	0	0	0	0
Dsg49993_gr2	FBgn0037116	Als2	668	0	0	0	0
Dsg49991_gr2	FBgn0037116	Als2	699	0	0	0	0
Dsg55364_gr3	FBgn0038535	alt	2896	3	1	0	0
Dsg55368_gr3	FBgn0038535	alt	1167	1	0	0	0
Dsg55363_gr3	FBgn0038535	alt	2848	1	0	0	0
Dsg55367_gr3	FBgn0038535	alt	1242	1	0	0	0
Dsg55365_gr3	FBgn0038535	alt	1284	1	0	0	0
Dsg55366_gr3	FBgn0038535	alt	568	0	0	0	0
Dsg11924_gr3	FBgn0004372	aly	2288	3	0	0	0
Dsg11925_gr3	FBgn0004372	aly	1779	1	0	0	0
Dsg11923_gr3	FBgn0004372	aly	1967	1	0	0	0
Dsg11927_gr3	FBgn0004372	aly	1601	1	0	0	0
Dsg11928_gr3	FBgn0004372	aly	1310	0	0	0	0
Dsg11926_gr3	FBgn0004372	aly	130	0	0	0	0
Dsg8466_gr2	FBgn0000071	Ama	1476	1	2	0	0
Dsg8467_gr2	FBgn0000071	Ama	751	2	1	0	0
Dsg8465_gr2	FBgn0000071	Ama	1251	2	0	0	0
Dsg8464_gr2	FBgn0000071	Ama	1105	0	0	0	0
Dsg8462_gr2	FBgn0000071	Ama	317	0	0	0	0
Dsg8463_gr2	FBgn0000071	Ama	584	0	0	0	0
Dsg8469_gr3	FBgn0000075	amd	1284	1	1	0	0
Dsg8472_gr3	FBgn0000075	amd	1192	1	0	0	0
Dsg8471_gr3	FBgn0000075	amd	720	1	0	0	0
Dsg8473_gr3	FBgn0000075	amd	1939	0	0	0	0
Dsg8468_gr3	FBgn0000075	amd	2304	0	0	0	0
Dsg8470_gr3	FBgn0000075	amd	1435	0	0	0	0
Dsg74147_gr3	FBgn0086782	amn	3440	5	0	0	0
Dsg74149_gr3	FBgn0086782	amn	2578	3	0	0	0
Dsg74145_gr3	FBgn0086782	amn	2328	3	0	0	0
Dsg74146_gr3	FBgn0086782	amn	591	1	0	0	0
Dsg74150_gr3	FBgn0086782	amn	786	0	0	0	0
Dsg74148_gr3	FBgn0086782	amn	648	0	0	0	0
Dsg2665_gr1	FBgn0025686	Amnionless	3909	0	2	0	0
Dsg2666_gr1	FBgn0025686	Amnionless	1315	1	1	0	0
Dsg2662_gr1	FBgn0025686	Amnionless	3043	4	0	0	0
Dsg2667_gr1	FBgn0025686	Amnionless	5391	2	0	0	0
Dsg2664_gr1	FBgn0025686	Amnionless	2428	2	0	0	0
Dsg2661_gr1	FBgn0025686	Amnionless	678	1	0	0	0
Dsg2663_gr1	FBgn0025686	Amnionless	2882	1	0	0	0
Dsg2668_gr1	FBgn0025686	Amnionless	797	0	0	0	0
Dsg2448_gr1	FBgn0023179	amon	1051	1	2	0	0
Dsg2449_gr1	FBgn0023179	amon	1511	2	0	0	0
Dsg2445_gr1	FBgn0023179	amon	1775	2	0	0	0
Dsg2446_gr1	FBgn0023179	amon	1078	2	0	0	0
Dsg2450_gr1	FBgn0023179	amon	1114	1	0	0	0
Dsg2451_gr1	FBgn0023179	amon	547	1	0	0	0
Dsg2447_gr1	FBgn0023179	amon	896	1	0	0	0
Dsg2452_gr1	FBgn0023179	amon	4421	1	0	0	0
Dsg10916_gr2	FBgn0003270	amos	2400	2	1	0	0
Dsg10915_gr2	FBgn0003270	amos	813	2	0	0	0
Dsg10918_gr2	FBgn0003270	amos	870	2	0	0	0
Dsg10919_gr2	FBgn0003270	amos	1548	1	0	0	0
Dsg10920_gr2	FBgn0003270	amos	794	0	0	0	0
Dsg10917_gr2	FBgn0003270	amos	774	0	0	0	0
Dsg69172_gr2	FBgn0052626	AMPdeam	571	0	1	0	0
Dsg69174_gr2	FBgn0052626	AMPdeam	872	1	0	0	0
Dsg69173_gr2	FBgn0052626	AMPdeam	618	1	0	0	0
Dsg69175_gr2	FBgn0052626	AMPdeam	479	0	0	0	0
Dsg69170_gr2	FBgn0052626	AMPdeam	1384	0	0	0	0
Dsg69171_gr2	FBgn0052626	AMPdeam	1946	0	0	0	0
Dsg20303_gr2	FBgn0027356	Amph	631	3	0	0	0
Dsg20301_gr2	FBgn0027356	Amph	1360	3	0	0	0
Dsg20302_gr2	FBgn0027356	Amph	643	0	0	0	0
Dsg20299_gr2	FBgn0027356	Amph	521	0	0	0	0
Dsg20298_gr2	FBgn0027356	Amph	931	0	0	0	0
Dsg20300_gr2	FBgn0027356	Amph	875	0	0	0	0
Dsg2434_gr1	FBgn0023169	AMPKalpha	2457	2	1	0	0
Dsg2429_gr1	FBgn0023169	AMPKalpha	1883	2	0	0	0
Dsg2430_gr1	FBgn0023169	AMPKalpha	877	1	0	0	0
Dsg2435_gr1	FBgn0023169	AMPKalpha	1400	1	0	0	0
Dsg2433_gr1	FBgn0023169	AMPKalpha	863	1	0	0	0
Dsg2431_gr1	FBgn0023169	AMPKalpha	774	0	0	0	0
Dsg2432_gr1	FBgn0023169	AMPKalpha	1674	0	0	0	0
Dsg2436_gr1	FBgn0023169	AMPKalpha	2022	0	0	0	0
Dsg54492_gr3	FBgn0038309	Amt	1172	2	0	0	0
Dsg54487_gr3	FBgn0038309	Amt	1759	2	0	0	0
Dsg54488_gr3	FBgn0038309	Amt	2243	2	0	0	0
Dsg54489_gr3	FBgn0038309	Amt	1572	1	0	0	0
Dsg54490_gr3	FBgn0038309	Amt	1574	1	0	0	0
Dsg54491_gr3	FBgn0038309	Amt	667	0	0	0	0
Dsg25208_gr3	FBgn0030328	Amun	898	1	0	0	0
Dsg25206_gr3	FBgn0030328	Amun	1453	1	0	0	0
Dsg25210_gr3	FBgn0030328	Amun	568	0	0	0	0
Dsg25207_gr3	FBgn0030328	Amun	484	0	0	0	0
Dsg25211_gr3	FBgn0030328	Amun	808	0	0	0	0
Dsg25209_gr3	FBgn0030328	Amun	329	0	0	0	0
Dsg8478_gr3	FBgn0000077	amx	2084	7	0	1	0
Dsg8477_gr3	FBgn0000077	amx	421	1	0	1	0
Dsg8476_gr3	FBgn0000077	amx	1277	1	0	1	0
Dsg8479_gr3	FBgn0000077	amx	2197	0	0	1	0
Dsg8475_gr3	FBgn0000077	amx	2027	0	0	1	0
Dsg8474_gr3	FBgn0000077	amx	1335	0	0	1	0
Dsg147_gr1	FBgn0000078	Amy-d	2728	5	1	0	0
Dsg146_gr1	FBgn0000078	Amy-d	1434	2	0	0	0
Dsg144_gr1	FBgn0000078	Amy-d	1627	2	0	0	0
Dsg141_gr1	FBgn0000078	Amy-d	1205	2	0	0	0
Dsg142_gr1	FBgn0000078	Amy-d	3146	1	0	0	0
Dsg143_gr1	FBgn0000078	Amy-d	1850	1	0	0	0
Dsg148_gr1	FBgn0000078	Amy-d	1371	1	0	0	0
Dsg145_gr1	FBgn0000078	Amy-d	870	0	0	0	0
Dsg8483_gr2	FBgn0000079	Amy-p	1245	0	2	1	0
Dsg8481_gr2	FBgn0000079	Amy-p	2692	6	1	1	0
Dsg8484_gr2	FBgn0000079	Amy-p	1934	3	0	1	0
Dsg8485_gr2	FBgn0000079	Amy-p	655	0	0	1	0
Dsg8482_gr2	FBgn0000079	Amy-p	674	0	0	1	0
Dsg8480_gr2	FBgn0000079	Amy-p	508	0	0	1	0
Dsg16995_gr2	FBgn0020506	Amyrel	1512	2	1	0	0
Dsg16992_gr2	FBgn0020506	Amyrel	869	2	0	0	0
Dsg16991_gr2	FBgn0020506	Amyrel	886	2	0	0	0
Dsg16994_gr2	FBgn0020506	Amyrel	531	1	0	0	0
Dsg16993_gr2	FBgn0020506	Amyrel	629	1	0	0	0
Dsg16990_gr2	FBgn0020506	Amyrel	323	0	0	0	0
Dsg14441_gr3	FBgn0011746	ana	2983	5	0	0	0
Dsg14444_gr3	FBgn0011746	ana	4302	2	0	0	0
Dsg14442_gr3	FBgn0011746	ana	4378	2	0	0	0
Dsg14445_gr3	FBgn0011746	ana	582	0	0	0	0
Dsg14443_gr3	FBgn0011746	ana	1765	0	0	0	0
Dsg14446_gr3	FBgn0011746	ana	794	0	0	0	0
Dsg78680_gr3	FBgn0262167	ana1	1142	1	0	0	0
Dsg78679_gr3	FBgn0262167	ana1	270	1	0	0	0
Dsg78684_gr3	FBgn0262167	ana1	946	0	0	0	0
Dsg78683_gr3	FBgn0262167	ana1	773	0	0	0	0
Dsg78681_gr3	FBgn0262167	ana1	647	0	0	0	0
Dsg78682_gr3	FBgn0262167	ana1	1173	0	0	0	0
Dsg20425_gr3	FBgn0027513	ana2	1181	2	0	0	0
Dsg20428_gr3	FBgn0027513	ana2	2260	2	0	0	0
Dsg20429_gr3	FBgn0027513	ana2	730	0	0	0	0
Dsg20427_gr3	FBgn0027513	ana2	956	0	0	0	0
Dsg20426_gr3	FBgn0027513	ana2	3272	0	0	0	0
Dsg20424_gr3	FBgn0027513	ana2	1222	0	0	0	0
Dsg82932_gr3	FBgn0266111	ana3	1255	1	0	0	0
Dsg82931_gr3	FBgn0266111	ana3	1065	1	0	0	0
Dsg82928_gr3	FBgn0266111	ana3	1244	0	0	0	0
Dsg82929_gr3	FBgn0266111	ana3	1775	0	0	0	0
Dsg82933_gr3	FBgn0266111	ana3	1389	0	0	0	0
Dsg82930_gr3	FBgn0266111	ana3	2215	0	0	0	0
Dsg1722_gr1	FBgn0012037	Ance	2530	4	0	0	0
Dsg1717_gr1	FBgn0012037	Ance	1286	2	0	0	0
Dsg1721_gr1	FBgn0012037	Ance	1139	2	0	0	0
Dsg1719_gr1	FBgn0012037	Ance	1863	2	0	0	0
Dsg1723_gr1	FBgn0012037	Ance	1253	1	0	0	0
Dsg1718_gr1	FBgn0012037	Ance	710	1	0	0	0
Dsg1724_gr1	FBgn0012037	Ance	942	1	0	0	0
Dsg1720_gr1	FBgn0012037	Ance	462	1	0	0	0
Dsg33467_gr3	FBgn0032535	Ance-2	352	0	1	0	0
Dsg33462_gr3	FBgn0032535	Ance-2	1030	2	0	0	0
Dsg33466_gr3	FBgn0032535	Ance-2	900	0	0	0	0
Dsg33463_gr3	FBgn0032535	Ance-2	1179	0	0	0	0
Dsg33465_gr3	FBgn0032535	Ance-2	163	0	0	0	0
Dsg33464_gr3	FBgn0032535	Ance-2	540	0	0	0	0
Dsg33468_gr3	FBgn0032536	Ance-3	1932	3	0	0	0
Dsg33473_gr3	FBgn0032536	Ance-3	2535	2	0	0	0
Dsg33471_gr3	FBgn0032536	Ance-3	1029	1	0	0	0
Dsg33470_gr3	FBgn0032536	Ance-3	1067	1	0	0	0
Dsg33472_gr3	FBgn0032536	Ance-3	785	0	0	0	0
Dsg33469_gr3	FBgn0032536	Ance-3	1329	0	0	0	0
Dsg36173_gr3	FBgn0033366	Ance-4	727	0	1	0	0
Dsg36170_gr3	FBgn0033366	Ance-4	715	1	0	0	0
Dsg36169_gr3	FBgn0033366	Ance-4	687	1	0	0	0
Dsg36172_gr3	FBgn0033366	Ance-4	1547	0	0	0	0
Dsg36171_gr3	FBgn0033366	Ance-4	938	0	0	0	0
Dsg36168_gr3	FBgn0033366	Ance-4	485	0	0	0	0
Dsg42521_gr3	FBgn0035076	Ance-5	5336	3	1	0	0
Dsg42517_gr3	FBgn0035076	Ance-5	1218	0	1	0	0
Dsg42518_gr3	FBgn0035076	Ance-5	8100	4	0	0	0
Dsg42520_gr3	FBgn0035076	Ance-5	886	2	0	0	0
Dsg42516_gr3	FBgn0035076	Ance-5	2241	2	0	0	0
Dsg42519_gr3	FBgn0035076	Ance-5	3298	0	0	0	0
Dsg27360_gr3	FBgn0030898	Andorra	355	0	1	0	0
Dsg27363_gr3	FBgn0030898	Andorra	1508	1	0	0	0
Dsg27365_gr3	FBgn0030898	Andorra	2337	0	0	0	0
Dsg27364_gr3	FBgn0030898	Andorra	1649	0	0	0	0
Dsg27361_gr3	FBgn0030898	Andorra	1481	0	0	0	0
Dsg27362_gr3	FBgn0030898	Andorra	1243	0	0	0	0
Dsg2112_gr1	FBgn0016762	angel	2349	2	0	0	0
Dsg2114_gr1	FBgn0016762	angel	990	1	0	0	0
Dsg2111_gr1	FBgn0016762	angel	1089	1	0	0	0
Dsg2110_gr1	FBgn0016762	angel	792	1	0	0	0
Dsg2109_gr1	FBgn0016762	angel	1016	0	0	0	0
Dsg2113_gr1	FBgn0016762	angel	1076	0	0	0	0
Dsg2116_gr1	FBgn0016762	angel	1361	0	0	0	0
Dsg2115_gr1	FBgn0016762	angel	643	0	0	0	0
Dsg14448_gr2	FBgn0011747	Ank	2991	6	1	1	0
Dsg14447_gr2	FBgn0011747	Ank	723	3	1	1	0
Dsg14451_gr2	FBgn0011747	Ank	1277	3	1	1	0
Dsg14450_gr2	FBgn0011747	Ank	1477	1	1	1	0
Dsg14452_gr2	FBgn0011747	Ank	3583	4	0	1	0
Dsg14449_gr2	FBgn0011747	Ank	2512	3	0	1	0
Dsg77897_gr2	FBgn0261788	Ank2	1305	0	1	0	0
Dsg77898_gr2	FBgn0261788	Ank2	1202	2	0	0	0
Dsg77900_gr2	FBgn0261788	Ank2	582	1	0	0	0
Dsg77896_gr2	FBgn0261788	Ank2	838	0	0	0	0
Dsg77899_gr2	FBgn0261788	Ank2	1081	0	0	0	0
Dsg77901_gr2	FBgn0261788	Ank2	668	0	0	0	0
Dsg21051_gr3	FBgn0028343	Ankle2	3121	2	1	0	0
Dsg21053_gr3	FBgn0028343	Ankle2	1385	2	0	0	0
Dsg21048_gr3	FBgn0028343	Ankle2	1453	0	0	0	0
Dsg21050_gr3	FBgn0028343	Ankle2	1947	0	0	0	0
Dsg21049_gr3	FBgn0028343	Ankle2	407	0	0	0	0
Dsg21052_gr3	FBgn0028343	Ankle2	662	0	0	0	0
Dsg8509_gr3	FBgn0000094	Anp	669	2	0	0	0
Dsg8506_gr3	FBgn0000094	Anp	1240	1	0	0	0
Dsg8507_gr3	FBgn0000094	Anp	2780	1	0	0	0
Dsg8505_gr3	FBgn0000094	Anp	805	0	0	0	0
Dsg8504_gr3	FBgn0000094	Anp	767	0	0	0	0
Dsg8508_gr3	FBgn0000094	Anp	63	0	0	0	0
Dsg18563_gr2	FBgn0025111	Ant2	976	4	0	0	0
Dsg18559_gr2	FBgn0025111	Ant2	1757	2	0	0	0
Dsg18562_gr2	FBgn0025111	Ant2	1084	1	0	0	0
Dsg18560_gr2	FBgn0025111	Ant2	1620	1	0	0	0
Dsg18558_gr2	FBgn0025111	Ant2	1139	1	0	0	0
Dsg18561_gr2	FBgn0025111	Ant2	778	1	0	0	0
Dsg19503_gr3	FBgn0026268	antdh	2256	0	2	0	0
Dsg19500_gr3	FBgn0026268	antdh	1153	1	0	0	0
Dsg19505_gr3	FBgn0026268	antdh	1360	1	0	0	0
Dsg19501_gr3	FBgn0026268	antdh	698	0	0	0	0
Dsg19502_gr3	FBgn0026268	antdh	1666	0	0	0	0
Dsg19504_gr3	FBgn0026268	antdh	511	0	0	0	0
Dsg76258_gr2	FBgn0260642	Antp	657	0	1	0	0
Dsg76257_gr2	FBgn0260642	Antp	1216	4	0	0	0
Dsg76260_gr2	FBgn0260642	Antp	964	2	0	0	0
Dsg76261_gr2	FBgn0260642	Antp	818	1	0	0	0
Dsg76259_gr2	FBgn0260642	Antp	1309	0	0	0	0
Dsg76262_gr2	FBgn0260642	Antp	804	0	0	0	0
Dsg65450_gr3	FBgn0050488	antr	2995	5	0	0	0
Dsg65449_gr3	FBgn0050488	antr	868	1	0	0	0
Dsg65452_gr3	FBgn0050488	antr	846	1	0	0	0
Dsg65448_gr3	FBgn0050488	antr	1872	1	0	0	0
Dsg65451_gr3	FBgn0050488	antr	1393	1	0	0	0
Dsg65447_gr3	FBgn0050488	antr	1620	0	0	0	0
Dsg8497_gr2	FBgn0000084	AnxB10	3746	5	2	0	2
Dsg8496_gr2	FBgn0000084	AnxB10	1495	5	2	0	2
Dsg8493_gr2	FBgn0000084	AnxB10	693	1	0	0	2
Dsg8494_gr2	FBgn0000084	AnxB10	1636	1	0	0	2
Dsg8495_gr2	FBgn0000084	AnxB10	1511	1	0	0	2
Dsg8492_gr2	FBgn0000084	AnxB10	897	0	0	0	2
Dsg26775_gr2	FBgn0030749	AnxB11	1683	2	2	0	0
Dsg26774_gr2	FBgn0030749	AnxB11	931	4	1	0	0
Dsg26772_gr2	FBgn0030749	AnxB11	1400	3	1	0	0
Dsg26776_gr2	FBgn0030749	AnxB11	327	0	1	0	0
Dsg26773_gr2	FBgn0030749	AnxB11	367	2	0	0	0
Dsg26777_gr2	FBgn0030749	AnxB11	920	0	0	0	0
Dsg8489_gr2	FBgn0000083	AnxB9	1846	3	2	0	1
Dsg8488_gr2	FBgn0000083	AnxB9	1319	2	1	0	1
Dsg8487_gr2	FBgn0000083	AnxB9	920	1	0	0	1
Dsg8490_gr2	FBgn0000083	AnxB9	3203	1	0	0	1
Dsg8491_gr2	FBgn0000083	AnxB9	340	0	0	0	1
Dsg8486_gr2	FBgn0000083	AnxB9	756	0	0	0	1
Dsg8513_gr2	FBgn0000097	aop	1658	1	0	0	0
Dsg8512_gr2	FBgn0000097	aop	854	0	0	0	0
Dsg8515_gr2	FBgn0000097	aop	27	0	0	0	0
Dsg8511_gr2	FBgn0000097	aop	747	0	0	0	0
Dsg8510_gr2	FBgn0000097	aop	900	0	0	0	0
Dsg8514_gr2	FBgn0000097	aop	903	0	0	0	0
Dsg12168_gr3	FBgn0004569	aos	2395	2	1	0	0
Dsg12171_gr3	FBgn0004569	aos	1132	1	0	0	0
Dsg12167_gr3	FBgn0004569	aos	4229	1	0	0	0
Dsg12166_gr3	FBgn0004569	aos	2045	0	0	0	0
Dsg12169_gr3	FBgn0004569	aos	1905	0	0	0	0
Dsg12170_gr3	FBgn0004569	aos	907	0	0	0	0
Dsg22653_gr3	FBgn0029512	Aos1	1429	0	0	0	0
Dsg22652_gr3	FBgn0029512	Aos1	2066	0	0	0	0
Dsg22654_gr3	FBgn0029512	Aos1	347	0	0	0	0
Dsg22656_gr3	FBgn0029512	Aos1	1660	0	0	0	0
Dsg22655_gr3	FBgn0029512	Aos1	2499	0	0	0	0
Dsg22651_gr3	FBgn0029512	Aos1	418	0	0	0	0
Dsg83675_gr3	FBgn0267408	AOX1	454	0	2	0	0
Dsg83674_gr3	FBgn0267408	AOX1	749	2	0	0	0
Dsg83673_gr3	FBgn0267408	AOX1	866	1	0	0	0
Dsg83676_gr3	FBgn0267408	AOX1	2279	1	0	0	0
Dsg83671_gr3	FBgn0267408	AOX1	524	1	0	0	0
Dsg83672_gr3	FBgn0267408	AOX1	201	0	0	0	0
Dsg54633_gr3	FBgn0038348	AOX2	1367	2	0	0	0
Dsg54631_gr3	FBgn0038348	AOX2	2172	1	0	0	0
Dsg54636_gr3	FBgn0038348	AOX2	1671	1	0	0	0
Dsg54635_gr3	FBgn0038348	AOX2	862	0	0	0	0
Dsg54632_gr3	FBgn0038348	AOX2	3226	0	0	0	0
Dsg54634_gr3	FBgn0038348	AOX2	2661	0	0	0	0
Dsg54637_gr3	FBgn0038349	AOX3	2535	2	1	0	0
Dsg54638_gr3	FBgn0038349	AOX3	1695	2	0	0	0
Dsg54639_gr3	FBgn0038349	AOX3	2355	2	0	0	0
Dsg54640_gr3	FBgn0038349	AOX3	4385	1	0	0	0
Dsg54641_gr3	FBgn0038349	AOX3	1152	1	0	0	0
Dsg54642_gr3	FBgn0038349	AOX3	1285	0	0	0	0
Dsg54648_gr3	FBgn0038350	AOX4	1112	3	0	0	0
Dsg54647_gr3	FBgn0038350	AOX4	1234	2	0	0	0
Dsg54643_gr3	FBgn0038350	AOX4	2212	1	0	0	0
Dsg54644_gr3	FBgn0038350	AOX4	1282	0	0	0	0
Dsg54646_gr3	FBgn0038350	AOX4	575	0	0	0	0
Dsg54645_gr3	FBgn0038350	AOX4	578	0	0	0	0
Dsg83889_gr2	FBgn0267978	ap	1007	2	1	0	0
Dsg83892_gr2	FBgn0267978	ap	1962	3	0	0	0
Dsg83891_gr2	FBgn0267978	ap	661	1	0	0	0
Dsg83887_gr2	FBgn0267978	ap	1542	1	0	0	0
Dsg83890_gr2	FBgn0267978	ap	700	1	0	0	0
Dsg83888_gr2	FBgn0267978	ap	794	0	0	0	0
Dsg13365_gr2	FBgn0010380	AP-1-2beta	668	2	0	0	0
Dsg13363_gr2	FBgn0010380	AP-1-2beta	1414	2	0	0	0
Dsg13361_gr2	FBgn0010380	AP-1-2beta	2080	1	0	0	0
Dsg13366_gr2	FBgn0010380	AP-1-2beta	1778	0	0	0	0
Dsg13362_gr2	FBgn0010380	AP-1-2beta	2102	0	0	0	0
Dsg13364_gr2	FBgn0010380	AP-1-2beta	635	0	0	0	0
Dsg24484_gr2	FBgn0030089	AP-1gamma	2032	5	0	0	0
Dsg24482_gr2	FBgn0030089	AP-1gamma	2381	2	0	0	0
Dsg24481_gr2	FBgn0030089	AP-1gamma	1125	1	0	0	0
Dsg24483_gr2	FBgn0030089	AP-1gamma	876	1	0	0	0
Dsg24485_gr2	FBgn0030089	AP-1gamma	930	0	0	0	0
Dsg24480_gr2	FBgn0030089	AP-1gamma	677	0	0	0	0
Dsg18354_gr2	FBgn0024833	AP-1mu	3917	7	1	2	0
Dsg18355_gr2	FBgn0024833	AP-1mu	3429	6	1	2	0
Dsg18357_gr2	FBgn0024833	AP-1mu	1330	2	0	2	0
Dsg18358_gr2	FBgn0024833	AP-1mu	930	1	0	2	0
Dsg18359_gr2	FBgn0024833	AP-1mu	1231	0	0	2	0
Dsg18356_gr2	FBgn0024833	AP-1mu	942	0	0	2	0
Dsg57591_gr2	FBgn0039132	AP-1sigma	875	0	1	0	0
Dsg57594_gr2	FBgn0039132	AP-1sigma	1428	3	0	0	0
Dsg57593_gr2	FBgn0039132	AP-1sigma	1986	1	0	0	0
Dsg57592_gr2	FBgn0039132	AP-1sigma	754	1	0	0	0
Dsg57589_gr2	FBgn0039132	AP-1sigma	839	0	0	0	0
Dsg57590_gr2	FBgn0039132	AP-1sigma	111	0	0	0	0
Dsg81915_gr2	FBgn0264855	AP-2alpha	1750	2	1	0	0
Dsg81914_gr2	FBgn0264855	AP-2alpha	1212	2	0	0	0
Dsg81913_gr2	FBgn0264855	AP-2alpha	559	0	0	0	0
Dsg81910_gr2	FBgn0264855	AP-2alpha	623	0	0	0	0
Dsg81912_gr2	FBgn0264855	AP-2alpha	612	0	0	0	0
Dsg81911_gr2	FBgn0264855	AP-2alpha	1512	0	0	0	0
Dsg80549_gr3	FBgn0263351	AP-2mu	3193	2	0	0	0
Dsg80548_gr3	FBgn0263351	AP-2mu	1179	1	0	0	0
Dsg80547_gr3	FBgn0263351	AP-2mu	1085	1	0	0	0
Dsg80546_gr3	FBgn0263351	AP-2mu	3453	1	0	0	0
Dsg80550_gr3	FBgn0263351	AP-2mu	1216	0	0	0	0
Dsg80545_gr3	FBgn0263351	AP-2mu	1418	0	0	0	0
Dsg63343_gr3	FBgn0043012	AP-2sigma	2994	4	0	0	0
Dsg63344_gr3	FBgn0043012	AP-2sigma	478	2	0	0	0
Dsg63342_gr3	FBgn0043012	AP-2sigma	1120	2	0	0	0
Dsg63347_gr3	FBgn0043012	AP-2sigma	1946	1	0	0	0
Dsg63346_gr3	FBgn0043012	AP-2sigma	318	0	0	0	0
Dsg63345_gr3	FBgn0043012	AP-2sigma	1234	0	0	0	0
Dsg15869_gr2	FBgn0015589	Apc	974	9	0	1	0
Dsg15871_gr2	FBgn0015589	Apc	743	2	0	1	0
Dsg15870_gr2	FBgn0015589	Apc	855	0	0	1	0
Dsg15872_gr2	FBgn0015589	Apc	896	0	0	1	0
Dsg15873_gr2	FBgn0015589	Apc	795	0	0	1	0
Dsg15868_gr2	FBgn0015589	Apc	364	0	0	1	0
Dsg39356_gr3	FBgn0034231	APC10	872	1	0	0	0
Dsg39359_gr3	FBgn0034231	APC10	631	0	0	0	0
Dsg39357_gr3	FBgn0034231	APC10	695	0	0	0	0
Dsg39354_gr3	FBgn0034231	APC10	1660	0	0	0	0
Dsg39358_gr3	FBgn0034231	APC10	1426	0	0	0	0
Dsg39355_gr3	FBgn0034231	APC10	864	0	0	0	0
Dsg19896_gr2	FBgn0026598	Apc2	1318	3	1	0	0
Dsg19897_gr2	FBgn0026598	Apc2	934	1	1	0	0
Dsg19900_gr2	FBgn0026598	Apc2	596	3	0	0	0
Dsg19899_gr2	FBgn0026598	Apc2	1293	1	0	0	0
Dsg19901_gr2	FBgn0026598	Apc2	1406	0	0	0	0
Dsg19898_gr2	FBgn0026598	Apc2	1214	0	0	0	0
Dsg69338_gr3	FBgn0052707	APC4	1071	0	1	0	0
Dsg69337_gr3	FBgn0052707	APC4	1755	1	0	0	0
Dsg69339_gr3	FBgn0052707	APC4	735	1	0	0	0
Dsg69336_gr3	FBgn0052707	APC4	830	0	0	0	0
Dsg69341_gr3	FBgn0052707	APC4	1076	0	0	0	0
Dsg69340_gr3	FBgn0052707	APC4	607	0	0	0	0
Dsg23670_gr3	FBgn0029879	APC7	824	1	1	0	0
Dsg23674_gr3	FBgn0029879	APC7	3191	2	0	0	0
Dsg23673_gr3	FBgn0029879	APC7	651	1	0	0	0
Dsg23672_gr3	FBgn0029879	APC7	1451	1	0	0	0
Dsg23675_gr3	FBgn0029879	APC7	768	0	0	0	0
Dsg23671_gr3	FBgn0029879	APC7	465	0	0	0	0
Dsg19358_gr2	FBgn0026150	ApepP	3683	2	1	0	0
Dsg19357_gr2	FBgn0026150	ApepP	1356	0	1	0	0
Dsg19356_gr2	FBgn0026150	ApepP	1870	1	0	0	0
Dsg19359_gr2	FBgn0026150	ApepP	685	1	0	0	0
Dsg19361_gr2	FBgn0026150	ApepP	1230	0	0	0	0
Dsg19360_gr2	FBgn0026150	ApepP	1069	0	0	0	0
Dsg6799_gr1	FBgn0051713	Apf	1514	2	1	0	0
Dsg6796_gr1	FBgn0051713	Apf	764	2	0	0	0
Dsg6798_gr1	FBgn0051713	Apf	999	1	0	0	0
Dsg6801_gr1	FBgn0051713	Apf	277	1	0	0	0
Dsg6802_gr1	FBgn0051713	Apf	1190	1	0	0	0
Dsg6797_gr1	FBgn0051713	Apf	2260	0	0	0	0
Dsg6800_gr1	FBgn0051713	Apf	1854	0	0	0	0
Dsg6795_gr1	FBgn0051713	Apf	992	0	0	0	0
Dsg29371_gr2	FBgn0031458	aph-1	919	3	0	0	0
Dsg29373_gr2	FBgn0031458	aph-1	940	2	0	0	0
Dsg29370_gr2	FBgn0031458	aph-1	915	0	0	0	0
Dsg29374_gr2	FBgn0031458	aph-1	1184	0	0	0	0
Dsg29372_gr2	FBgn0031458	aph-1	837	0	0	0	0
Dsg29375_gr2	FBgn0031458	aph-1	592	0	0	0	0
Dsg7522_gr1	FBgn0261854	aPKC	1472	13	4	1	2
Dsg7518_gr1	FBgn0261854	aPKC	1750	4	2	1	2
Dsg7519_gr1	FBgn0261854	aPKC	1045	3	0	1	2
Dsg7517_gr1	FBgn0261854	aPKC	1289	2	0	1	2
Dsg7516_gr1	FBgn0261854	aPKC	1512	1	0	1	2
Dsg7523_gr1	FBgn0261854	aPKC	1481	1	0	1	2
Dsg7521_gr1	FBgn0261854	aPKC	1114	0	0	1	2
Dsg7520_gr1	FBgn0261854	aPKC	1441	0	0	1	2
Dsg61212_gr2	FBgn0040281	Aplip1	1583	3	0	0	0
Dsg61207_gr2	FBgn0040281	Aplip1	947	2	0	0	0
Dsg61208_gr2	FBgn0040281	Aplip1	1055	1	0	0	0
Dsg61211_gr2	FBgn0040281	Aplip1	598	1	0	0	0
Dsg61209_gr2	FBgn0040281	Aplip1	1497	1	0	0	0
Dsg61210_gr2	FBgn0040281	Aplip1	563	0	0	0	0
Dsg31932_gr3	FBgn0032136	Apoltp	1430	0	1	0	0
Dsg31936_gr3	FBgn0032136	Apoltp	1135	1	0	0	0
Dsg31935_gr3	FBgn0032136	Apoltp	456	0	0	0	0
Dsg31933_gr3	FBgn0032136	Apoltp	236	0	0	0	0
Dsg31934_gr3	FBgn0032136	Apoltp	385	0	0	0	0
Dsg31937_gr3	FBgn0032136	Apoltp	1099	0	0	0	0
Dsg76664_gr2	FBgn0260941	app	222	0	1	0	0
Dsg76666_gr2	FBgn0260941	app	719	5	0	0	0
Dsg76665_gr2	FBgn0260941	app	1380	3	0	0	0
Dsg76663_gr2	FBgn0260941	app	1834	0	0	0	0
Dsg76667_gr2	FBgn0260941	app	286	0	0	0	0
Dsg76668_gr2	FBgn0260941	app	1340	0	0	0	0
Dsg7427_gr1	FBgn0261112	APP-BP1	3948	3	1	0	0
Dsg7426_gr1	FBgn0261112	APP-BP1	2038	2	1	0	0
Dsg7423_gr1	FBgn0261112	APP-BP1	1310	1	0	0	0
Dsg7421_gr1	FBgn0261112	APP-BP1	1401	1	0	0	0
Dsg7420_gr1	FBgn0261112	APP-BP1	470	0	0	0	0
Dsg7422_gr1	FBgn0261112	APP-BP1	2245	0	0	0	0
Dsg7425_gr1	FBgn0261112	APP-BP1	1106	0	0	0	0
Dsg7424_gr1	FBgn0261112	APP-BP1	762	0	0	0	0
Dsg8523_gr2	FBgn0000108	Appl	551	2	1	0	0
Dsg8526_gr2	FBgn0000108	Appl	1470	0	1	0	0
Dsg8525_gr2	FBgn0000108	Appl	1114	3	0	0	0
Dsg8524_gr2	FBgn0000108	Appl	518	1	0	0	0
Dsg8527_gr2	FBgn0000108	Appl	699	1	0	0	0
Dsg8522_gr2	FBgn0000108	Appl	781	0	0	0	0
Dsg149_gr1	FBgn0000109	Aprt	928	6	0	1	0
Dsg155_gr1	FBgn0000109	Aprt	1939	3	0	1	0
Dsg150_gr1	FBgn0000109	Aprt	1424	2	0	1	0
Dsg154_gr1	FBgn0000109	Aprt	890	1	0	1	0
Dsg153_gr1	FBgn0000109	Aprt	1026	1	0	1	0
Dsg152_gr1	FBgn0000109	Aprt	1596	1	0	1	0
Dsg156_gr1	FBgn0000109	Aprt	856	1	0	1	0
Dsg151_gr1	FBgn0000109	Aprt	475	0	0	1	0
Dsg4988_gr1	FBgn0036111	Aps	2032	2	1	0	0
Dsg4986_gr1	FBgn0036111	Aps	883	2	0	0	0
Dsg4987_gr1	FBgn0036111	Aps	1420	1	0	0	0
Dsg4991_gr1	FBgn0036111	Aps	2902	1	0	0	0
Dsg4989_gr1	FBgn0036111	Aps	3328	0	0	0	0
Dsg4990_gr1	FBgn0036111	Aps	2038	0	0	0	0
Dsg4993_gr1	FBgn0036111	Aps	444	0	0	0	0
Dsg4992_gr1	FBgn0036111	Aps	1232	0	0	0	0
Dsg16118_gr3	FBgn0015903	apt	1943	14	1	1	0
Dsg16116_gr3	FBgn0015903	apt	2237	4	0	1	0
Dsg16117_gr3	FBgn0015903	apt	1648	2	0	1	0
Dsg16119_gr3	FBgn0015903	apt	1089	2	0	1	0
Dsg16114_gr3	FBgn0015903	apt	1563	1	0	1	0
Dsg16115_gr3	FBgn0015903	apt	668	0	0	1	0
Dsg37799_gr2	FBgn0033807	AQP	1644	5	1	0	0
Dsg37798_gr2	FBgn0033807	AQP	1193	4	0	0	0
Dsg37797_gr2	FBgn0033807	AQP	496	0	0	0	0
Dsg37796_gr2	FBgn0033807	AQP	1366	0	0	0	0
Dsg37794_gr2	FBgn0033807	AQP	1088	0	0	0	0
Dsg37795_gr2	FBgn0033807	AQP	806	0	0	0	0
Dsg59399_gr3	FBgn0039598	aqrs	3502	5	1	0	0
Dsg59396_gr3	FBgn0039598	aqrs	1791	2	1	0	0
Dsg59398_gr3	FBgn0039598	aqrs	1368	0	1	0	0
Dsg59395_gr3	FBgn0039598	aqrs	1689	1	0	0	0
Dsg59400_gr3	FBgn0039598	aqrs	2159	0	0	0	0
Dsg59397_gr3	FBgn0039598	aqrs	1261	0	0	0	0
Dsg16121_gr2	FBgn0015904	ara	455	0	1	0	0
Dsg16125_gr2	FBgn0015904	ara	519	2	0	0	0
Dsg16124_gr2	FBgn0015904	ara	889	0	0	0	0
Dsg16120_gr2	FBgn0015904	ara	646	0	0	0	0
Dsg16122_gr2	FBgn0015904	ara	1005	0	0	0	0
Dsg16123_gr2	FBgn0015904	ara	1489	0	0	0	0
Dsg3437_gr1	FBgn0028646	aralar1	3318	1	2	0	0
Dsg3439_gr1	FBgn0028646	aralar1	1505	1	1	0	0
Dsg3442_gr1	FBgn0028646	aralar1	1751	0	1	0	0
Dsg3441_gr1	FBgn0028646	aralar1	1333	1	0	0	0
Dsg3443_gr1	FBgn0028646	aralar1	979	1	0	0	0
Dsg3440_gr1	FBgn0028646	aralar1	1125	0	0	0	0
Dsg3444_gr1	FBgn0028646	aralar1	1004	0	0	0	0
Dsg3438_gr1	FBgn0028646	aralar1	1636	0	0	0	0
Dsg71299_gr3	FBgn0028646	aralar1	324	0	0	0	0
Dsg71298_gr3	FBgn0028646	aralar1	822	0	0	0	0
Dsg38243_gr3	FBgn0033926	Arc1	1714	2	0	0	0
Dsg38242_gr3	FBgn0033926	Arc1	1262	1	0	0	0
Dsg38239_gr3	FBgn0033926	Arc1	1186	1	0	0	0
Dsg38241_gr3	FBgn0033926	Arc1	4528	0	0	0	0
Dsg38238_gr3	FBgn0033926	Arc1	4339	0	0	0	0
Dsg38240_gr3	FBgn0033926	Arc1	2236	0	0	0	0
Dsg38247_gr3	FBgn0033928	Arc2	4527	2	3	0	1
Dsg38246_gr3	FBgn0033928	Arc2	911	0	1	0	1
Dsg38245_gr3	FBgn0033928	Arc2	2553	2	0	0	1
Dsg38249_gr3	FBgn0033928	Arc2	1223	0	0	0	1
Dsg38244_gr3	FBgn0033928	Arc2	710	0	0	0	1
Dsg38248_gr3	FBgn0033928	Arc2	662	0	0	0	1
Dsg5991_gr1	FBgn0038742	Arc42	3069	4	2	1	1
Dsg5993_gr1	FBgn0038742	Arc42	3827	5	1	1	1
Dsg5992_gr1	FBgn0038742	Arc42	3871	5	1	1	1
Dsg5987_gr1	FBgn0038742	Arc42	6348	2	1	1	1
Dsg5989_gr1	FBgn0038742	Arc42	1623	1	1	1	1
Dsg5994_gr1	FBgn0038742	Arc42	7559	6	0	1	1
Dsg5988_gr1	FBgn0038742	Arc42	759	0	0	1	1
Dsg5990_gr1	FBgn0038742	Arc42	1648	0	0	1	1
Dsg87707_gr3	FBgn0038742	Arc42	460	0	0	1	1
Dsg87706_gr3	FBgn0038742	Arc42	1066	0	0	1	1
Dsg8529_gr2	FBgn0000114	aret	832	2	1	1	0
Dsg8533_gr2	FBgn0000114	aret	5103	9	0	1	0
Dsg8530_gr2	FBgn0000114	aret	687	2	0	1	0
Dsg8532_gr2	FBgn0000114	aret	1527	1	0	1	0
Dsg8531_gr2	FBgn0000114	aret	819	1	0	1	0
Dsg8528_gr2	FBgn0000114	aret	699	0	0	1	0
Dsg14855_gr2	FBgn0013749	Arf102F	829	1	0	0	0
Dsg14850_gr2	FBgn0013749	Arf102F	1555	0	0	0	0
Dsg14851_gr2	FBgn0013749	Arf102F	1055	0	0	0	0
Dsg14854_gr2	FBgn0013749	Arf102F	139	0	0	0	0
Dsg14852_gr2	FBgn0013749	Arf102F	0	0	0	0	0
Dsg14853_gr2	FBgn0013749	Arf102F	254	0	0	0	0
Dsg14857_gr3	FBgn0013750	Arf51F	1225	0	0	0	0
Dsg14858_gr3	FBgn0013750	Arf51F	753	0	0	0	0
Dsg14860_gr3	FBgn0013750	Arf51F	2101	0	0	0	0
Dsg14856_gr3	FBgn0013750	Arf51F	2592	0	0	0	0
Dsg14859_gr3	FBgn0013750	Arf51F	99	0	0	0	0
Dsg14861_gr3	FBgn0013750	Arf51F	20	0	0	0	0
Dsg13341_gr2	FBgn0010348	Arf79F	960	2	0	0	0
Dsg13338_gr2	FBgn0010348	Arf79F	210	1	0	0	0
Dsg13340_gr2	FBgn0010348	Arf79F	966	0	0	0	0
Dsg13342_gr2	FBgn0010348	Arf79F	64	0	0	0	0
Dsg13339_gr2	FBgn0010348	Arf79F	1003	0	0	0	0
Dsg13337_gr2	FBgn0010348	Arf79F	593	0	0	0	0
Dsg17110_gr3	FBgn0020655	ArfGAP1	972	0	1	0	0
Dsg17109_gr3	FBgn0020655	ArfGAP1	1380	1	0	0	0
Dsg17108_gr3	FBgn0020655	ArfGAP1	1752	0	0	0	0
Dsg17106_gr3	FBgn0020655	ArfGAP1	5370	0	0	0	0
Dsg17107_gr3	FBgn0020655	ArfGAP1	1589	0	0	0	0
Dsg17105_gr3	FBgn0020655	ArfGAP1	1240	0	0	0	0
Dsg50236_gr2	FBgn0037182	ArfGAP3	973	3	1	0	0
Dsg50235_gr2	FBgn0037182	ArfGAP3	1827	2	0	0	0
Dsg50237_gr2	FBgn0037182	ArfGAP3	779	2	0	0	0
Dsg50238_gr2	FBgn0037182	ArfGAP3	2509	1	0	0	0
Dsg50233_gr2	FBgn0037182	ArfGAP3	476	0	0	0	0
Dsg50234_gr2	FBgn0037182	ArfGAP3	1774	0	0	0	0
Dsg52843_gr2	FBgn0037884	Arfip	838	2	0	0	0
Dsg52845_gr2	FBgn0037884	Arfip	906	1	0	0	0
Dsg52846_gr2	FBgn0037884	Arfip	630	1	0	0	0
Dsg52844_gr2	FBgn0037884	Arfip	1844	1	0	0	0
Dsg52848_gr2	FBgn0037884	Arfip	1376	0	0	0	0
Dsg52847_gr2	FBgn0037884	Arfip	1547	0	0	0	0
Dsg24475_gr3	FBgn0030088	Arfrp1	1593	2	1	0	0
Dsg24476_gr3	FBgn0030088	Arfrp1	1467	1	0	0	0
Dsg24478_gr3	FBgn0030088	Arfrp1	1227	1	0	0	0
Dsg24474_gr3	FBgn0030088	Arfrp1	903	0	0	0	0
Dsg24479_gr3	FBgn0030088	Arfrp1	1061	0	0	0	0
Dsg24477_gr3	FBgn0030088	Arfrp1	871	0	0	0	0
Dsg2489_gr1	FBgn0023535	arg	959	1	1	0	0
Dsg2490_gr1	FBgn0023535	arg	1642	1	0	0	0
Dsg2492_gr1	FBgn0023535	arg	879	1	0	0	0
Dsg2491_gr1	FBgn0023535	arg	870	1	0	0	0
Dsg2486_gr1	FBgn0023535	arg	720	0	0	0	0
Dsg2488_gr1	FBgn0023535	arg	2003	0	0	0	0
Dsg2487_gr1	FBgn0023535	arg	847	0	0	0	0
Dsg2485_gr1	FBgn0023535	arg	352	0	0	0	0
Dsg158_gr1	FBgn0000116	Argk	8108	6	3	1	1
Dsg159_gr1	FBgn0000116	Argk	1062	2	0	1	1
Dsg162_gr1	FBgn0000116	Argk	4065	1	0	1	1
Dsg160_gr1	FBgn0000116	Argk	666	0	0	1	1
Dsg161_gr1	FBgn0000116	Argk	1432	0	0	1	1
Dsg163_gr1	FBgn0000116	Argk	2116	0	0	1	1
Dsg164_gr1	FBgn0000116	Argk	1974	0	0	1	1
Dsg157_gr1	FBgn0000116	Argk	1650	0	0	1	1
Dsg16455_gr3	FBgn0017418	ari-1	996	1	0	0	0
Dsg16452_gr3	FBgn0017418	ari-1	2477	1	0	0	0
Dsg16450_gr3	FBgn0017418	ari-1	1347	0	0	0	0
Dsg16451_gr3	FBgn0017418	ari-1	670	0	0	0	0
Dsg16453_gr3	FBgn0017418	ari-1	1124	0	0	0	0
Dsg16454_gr3	FBgn0017418	ari-1	1964	0	0	0	0
Dsg18573_gr3	FBgn0025186	ari-2	1253	7	2	1	1
Dsg18574_gr3	FBgn0025186	ari-2	1083	4	1	1	1
Dsg18571_gr3	FBgn0025186	ari-2	3886	1	1	1	1
Dsg18570_gr3	FBgn0025186	ari-2	2381	2	0	1	1
Dsg18575_gr3	FBgn0025186	ari-2	723	0	0	1	1
Dsg18572_gr3	FBgn0025186	ari-2	770	0	0	1	1
Dsg8535_gr3	FBgn0000115	Arl1	1302	4	0	0	0
Dsg8538_gr3	FBgn0000115	Arl1	1713	1	0	0	0
Dsg8534_gr3	FBgn0000115	Arl1	1004	1	0	0	0
Dsg8537_gr3	FBgn0000115	Arl1	1511	0	0	0	0
Dsg8539_gr3	FBgn0000115	Arl1	709	0	0	0	0
Dsg8536_gr3	FBgn0000115	Arl1	909	0	0	0	0
Dsg12673_gr3	FBgn0004908	Arl2	708	0	1	0	0
Dsg12671_gr3	FBgn0004908	Arl2	2163	0	0	0	0
Dsg12672_gr3	FBgn0004908	Arl2	2208	0	0	0	0
Dsg12669_gr3	FBgn0004908	Arl2	1319	0	0	0	0
Dsg12674_gr3	FBgn0004908	Arl2	153	0	0	0	0
Dsg12670_gr3	FBgn0004908	Arl2	446	0	0	0	0
Dsg60573_gr2	FBgn0039889	Arl4	284	1	0	0	0
Dsg60571_gr2	FBgn0039889	Arl4	0	0	0	0	0
[truncated: 82,356 more rows]
