# Supplementary material for: A genome-wide CRISPR screen identifies DPM1 as a modifier of DPAGT1 deficiency and ER stress
Source: PLoS Genet. 2022 Sep 27;18(9):e1010430. doi: 10.1371/journal.pgen.1010430 (PMC9543880; doi:10.1371/journal.pgen.1010430)
Supplement: S7 Table — Quantitative results of all RNAi cross replicates to both the DPAGT1 and ER stress model are listed here. This table includes information on the Drosophila gene (name and FBgn number), closest human ortholog, the reasoning on why the gene was tested (GO category, validation, relation to Dpm1, etc.), if the gene was a hit in one or both screens, the specific RNAi stock used in each cross, as well as the related pathway function. % change in eye size, confidence interval (derived from the standard deviation of change and listed N), as well as the Student’s t test p-value are indicated for each replicate. (XLSX) [file pgen.1010430.s012.xlsx]

## Sheet: RNAi in DPAGT1 and ER Models
								eya-DPAGT1							eya-DPAGT1								GMR-Rh1^G69D							GMR-Rh1^G69D
								Rep1							Rep2								Rep1							Rep2							Rep3							Rep4
Fly gene	FBgn number	Human ortholog	Background on usage	Surv	ConA	RNAi Stock Identifier		% change	± 95% CI		Std Dev	p-value	Smallest N		% change	± 95% CI		Std Dev	p-value	Smallest N			% change	± 95% CI		Std Dev	p-value	Smallest N		% change	± 95% CI		Std Dev	p-value	Smallest N		% change	± 95% CI		Std Dev	p-value	Smallest N		% change	± 95% CI		Std Dev	p-value	Smallest N
Dpm1	FBgn0032799	DPM1	adjacent to nucleotide sugar biosynthesis (GO:0009226) and pyruvate metabolism (GO:0006090); mannose-GDP (GO:0019673) (H. sapiens)	X		BDSC 51396 attp2		0.667	0.749354	0.584646	0.118845	p<0.0001	8		0.574	0.629345	0.518655	0.0798678	p<0.0001	8			0.123	0.142237	0.103763	0.0404676	p<0.0001	17		0.099	0.121952	0.0760484	0.0496822	p<0.001	18		N/A							N/A
						BDSC 50713 attp40		Lethal	N/A	N/A	N/A	N/A	N/A		Lethal	N/A	N/A	N/A	N/A	N/A			0.228	0.274654	0.181346	0.067327	p<0.0001	8		0.131	0.157425	0.104575	0.0467049	p<0.0001	12		N/A							N/A
						VDRC 103760KK		1.027	1.0993	0.954704	0.104331	p<0.0001	8		0.622944	0.692579	0.553309	0.094	p<0.0001	7			0.0803774	0.117883	0.042872	0.0741125	<0.05	15		0.0988737	0.126355	0.0713919	0.0543054	p<0.0001	15		N/A							N/A
Mpi	FBgn0286506, FBgn0037744	MPI	nucleotide sugar biosynthesis (GO:0009226), mannose-GDP (GO:0019673)	X		BDSC 34379 attp2		-0.12	-0.0628703	-0.17713	0.116593	p<0.01	16		-0.0742221	-0.0326956	-0.115749	0.0847495	p<0.05	16			-0.118	-0.0955076	-0.140492	0.0550365	p<0.0001	23		-0.167	-0.145109	-0.188891	0.0523871	p<0.0001	22		N/A							N/A
Pmm2	FBgn0036300	PMM2	nucleotide sugar biosynthesis (GO:0009226), mannose-GDP (GO:0019673)	X		BDSC 42956 attp40		Lethal	N/A	N/A	N/A	N/A	N/A		Lethal	N/A	N/A	N/A	N/A	N/A			-0.0948362	-0.0659749	-0.123697	0.0550974	p<0.0001	14		-0.10999	-0.0730964	-0.146883	0.0678693	p<0.001	13		N/A							N/A
						BDSC 51905 attp40		0.0929313	0.170594	0.0152688	0.142868	p<0.05	13		0.350505	0.473984	0.227026	0.199225	p<0.001	10			0.277665	0.31609	0.23924	0.075929	p<0.0001	15		0.284771	0.340349	0.229193	0.106101	p<0.0001	14		N/A							N/A
Gfat2	FBgn0039580	GFPT2	nucleotide sugar biosynthesis (GO:0009226) (H. sapiens), hexosamine pathway	X		BDSC 34740 attp2		-0.007	0.0731827	-0.0871827	0.163641	ns	16		0.0618147	0.156726	-0.0330967	0.187549	ns	15			0.091	0.143029	0.0389709	0.106184	p<0.05	16		0.091	0.121942	0.0600577	0.0650922	p<0.01	17		N/A							N/A
Oscillin	FBgn0031717	GNPDA2	nucleotide sugar biosynthesis (GO:0009226) (H. sapiens), hexosamine pathway	X		BDSC 65004 attp40		0.112	0.163231	0.0607689	0.0942447	p<0.01	13		0.464	0.552465	0.375535	0.180544	p<0.0001	16			0.192	0.227762	0.156238	0.0682721	p<0.0001	14		0.051	0.0847225	0.0172775	0.0825154	p<0.05	23		N/A							N/A
Pfk	FBgn0003071	PFKM	pyruvate metabolism (GO:0006090)	X		BDSC 34336 attp2		0.227	0.279532	0.174468	0.119865	p<0.0001	20		0.417	0.480862	0.353138	0.149316	p<0.0001	21			-0.071	-0.0375672	-0.104433	0.0902616	p<0.01	28		0.001	0.023349	-0.021349	0.0558618	ns	24		-0.05	-0.0101708	-0.0898292	0.0953157	p<0.05	22		N/A
Pfrx	FBgn0027621	PFKFB1	pyruvate metabolism (GO:0006090)	X	X	BDSC 57222 attp40		0.136347	0.190186	0.0825076	0.106389	p<0.001	15		0.0886407	0.129302	0.0479791	0.0803492	p<0.05	15			-0.149	-0.119132	-0.178868	0.0714781	p<0.0001	22		-0.0723705	-0.0422874	-0.102454	0.0553409	p<0.05	13		N/A							N/A
PIG-A	FBgn0034270	PIGA	GPI anchor metabolism (GO:0006505)	X	X	BDSC 62696 attp40		-0.159	-0.121812	-0.196188	0.06	p<0.0001	10		-0.394	-0.156927	-0.631073	0.320024	p<0.05	7			0.034	0.0643135	0.00368648	0.0512961	ns	11		-0.094	-0.0471455	-0.140855	0.0828122	p<0.0001	12		0.041	0.0732201	0.00877988	0.0735181	ns	20		-0.047	-0.0191228	-0.0748772	0.0586442	ns	17
PEK	FBgn0037327	EIF2AK3 (PERK)	ER Stress Kinase (Top survival hit validation)	X	X	BDSC 42499 attp40		0.0902843	0.123963	0.0566052	0.0515506	p<0.05	9		0.204109	0.250332	0.157886	0.074578	p<0.0001	10			-0.103913	-0.0712697	-0.136557	0.0526685	p<0.001	10		-0.123675	-0.0731401	-0.17421	0.0631569	p<0.01	6		N/A							N/A
						VDRC 16427GD		0.212884	0.268414	0.157355	0.109729	p<0.0001	15		0.335207	0.408486	0.261927	0.134805	p<0.0001	13			0.0105457	0.108509	-0.0874176	0.158058	ns	10		0.175951	0.254666	0.097237	0.155543	p<0.001	15		N/A							N/A
Hrd3	FBgn0028475	SEL1L	ERAD (Top survival hit validation)	X		BDSC 62368 attp40		0.432142	0.496043	0.368242	0.126271	p<0.0001	15		0.242935	0.298252	0.187618	0.093606	p<0.0001	11			-0.0291584	0.0275256	-0.0858424	0.11201	ns	15		-0.053596	-0.0244796	-0.0827123	0.0535625	p<0.05	13		N/A							N/A
						VDRC 1163GD		0.148381	0.19893	0.0978314	0.077373	p<0.001	9		0.0905096	0.13222	0.0487997	0.0601916	p<0.01	8			-0.0525813	-0.0168685	-0.088294	0.07057	<0.05	15		-0.0926579	-0.0738741	-0.111442	0.0371176	p<0.0001	15		N/A							N/A
rt	FBgn0003292	POMT1	Downstream Dpm1, O-mannosylation			BDSC 51805 attp40		0.0836815	0.120506	0.0468572	0.0727666	p<0.05	15		0.039	0.0965336	-0.0185336	0.0973576	ns	11			0.084	0.122576	0.0454241	0.0857917	p<0.01	19		0.119	0.144817	0.0931834	0.052688	p<0.0001	16		N/A							N/A
tw	FBgn0086368	POMT2	Downstream Dpm1, O-mannosylation			BDSC 55735 attp40		0.524	0.630696	0.417304	0.203687	p<0.0001	14		0.394	0.472829	0.315171	0.155769	p<0.0001	15			0.086	0.112074	0.0599257	0.0609641	p<0.01	21		-0.011	0.0168346	-0.0388346	0.0531374	ns	14		N/A							N/A
Alg3	FBgn0011297	ALG3	Downstream Dpm1, N-glycosylation			BDSC 53350 attp40		0.26	0.338371	0.181629	0.138515	p<0.0001	12		0.167	0.210324	0.123676	0.0937812	p<0.01	18			0.024	0.0571186	-0.00911863	0.0736548	ns	19		0.071	0.0981102	0.0438898	0.0535711	p<0.01	15		N/A							N/A
Alg9	FBgn0039293	ALG9	Downstream Dpm1, N-glycosylation			BDSC 65998 attp40		0.076	0.133663	0.0183373	0.101915	ns	12		0.042	0.12716	-0.0431603	0.162575	ns	14			0.048	0.0724666	0.0235334	0.0529617	ns	18		0.001	0.031093	-0.029093	0.0594652	ns	15		N/A							N/A
Alg12	FBgn0037743	ALG12	Downstream Dpm1, N-glycosylation			BDSC 34680 attp2		-0.027	0.0474501	-0.10145	0.107439	ns	8		0.116	0.155676	0.0763244	0.0809722	p<0.0001	16			0.141	0.178822	0.103178	0.0722034	p<0.0001	14		0.056	0.0708999	0.0411001	0.0331369	p<0.01	19		N/A							N/A
PIG-C	FBgn0035435	PIGC	Downstream Dpm1, GPI Anchor			BDSC 65375 attp40		0.16	0.194577	0.125423	0.0808453	p<0.0001	21		0.0202315	0.0592743	-0.0188113	0.0796807	ns	16			0.116	0.151853	0.0801472	0.0548778	p<0.001	9		0.1	0.13935	0.0606501	0.0962853	p<0.001	23		N/A							N/A
PIG-M	FBgn0034649	PIGM	Downstream Dpm1, GPI Anchor			BDSC 38321 attp2		-0.118	-0.0653566	-0.170643	0.113955	p<0.05	18		0.005	0.0609093	-0.0509093	0.114103	ns	16			0.048	0.0842728	0.0117272	0.0806696	ns	19		0.084	0.106598	0.0614022	0.0431401	p<0.001	14		N/A							N/A
						BDSC 51890 attp40		0.425	0.50464	0.34536	0.167537	p<0.01	17		0.212	0.28318	0.14082	0.149738	p<0.001	17			-0.035	-0.0174119	-0.0525881	0.0391154	ns	19		-0.056	-0.0306885	-0.0813115	0.0500168	p<0.05	15		N/A							N/A
PIG-V	FBgn0265174	PIGV	Downstream Dpm1, GPI Anchor			BDSC 51478 attp40		-0.0240327	0.0208963	-0.0689617	0.0916935	ns	16		0.0211087	0.043921	-0.0017036	0.0450782	ns	15			-0.012	0.053785	-0.077785	0.125587	ns	14		0.048	0.0802283	0.0157717	0.0615253	ns	14		N/A							N/A
						BDSC 58114 attp40		0.19	0.360229	0.0197712	0.313153	ns	13		0.029	0.127403	-0.0694028	0.132834	ns	7			0.089	0.123807	0.0541933	0.0710355	p<0.01	16		-0.029	0.00230153	-0.0603015	0.059756	ns	14		N/A							N/A
PIG-B	FBgn0035464	PIGB	Downstream Dpm1, GPI Anchor		X	BDSC 38359 attp2		0.179	0.230746	0.127254	0.102252	p<0.0001	15		0.046	0.0735699	0.0184301	0.0596792	ns	18			-0.066	-0.0514669	-0.0805331	0.0267351	p<0.01	13		-0.065	-0.00927746	-0.120723	0.117221	ns	17		N/A							N/A
CG6659	FBgn0030946	DPY19L1	Downstream Dpm1, C-mannosylation			BDSC 67337 attp2		-0.054	-0.0124567	-0.0955433	0.0764231	ns	13		0.07	0.136098	0.00390158	0.134897	ns	16			-0.047	-0.0255461	-0.0684539	0.0489524	p<0.001	20		0.065	0.0948866	0.0351134	0.0590573	p<0.05	15		N/A							N/A
Dpm2	FBgn0259933	DPM2	Dpm1 complex anchor protein			BDSC 58237 attp40		-0.0213599	0.0301002	-0.0728199	0.105022	ns	16		-0.12948	-0.0632476	-0.195713	0.0955803	p<0.05	8			0.0363327	0.0816134	-0.00894797	0.0894769	ns	15		0.154323	0.213071	0.095576	0.108072	p<0.01	13		N/A							N/A
CG3792	FBgn0031662	MPDU1	Important for GDP-mannose usage			BDSC 61192 attp40		-0.0150873	0.0194167	-0.0495913	0.0681816	ns	15		-0.0125837	0.0224692	-0.0476367	0.0715379	ns	16			-0.104929	-0.0574875	-0.152371	0.0872736	p<0.01	13		-0.130467	-0.0839574	-0.176977	0.088789	p<0.0001	14		N/A							N/A

## Sheet: GMR-GAL4 (ER stress control)
					GMR-GAL4
RNAi of Gene	FBgn number	ortholog	Stock Identifier		% change	± 95% CI		Std Dev	p-value	Smallest N
DPAGT1 (Alg7)	FBgn0032477	DPAGT1	BDSC 51869 attp40		0.0390384	0.0560019	0.0220749	0.0356855	p<0.0001	17
Dpm1	FBgn0032799	DPM1	BDSC 50713 attp40		-0.037113	-0.0230153	-0.0512108	0.0321674	p<0.0001	20
Dpm1	FBgn0032799	DPM1	BDSC 51396 attp2		0.0317955	0.0755672	-0.0119763	0.049938	ns	5

## Sheet: eya-GAL4 (DPAGT1 control)
					eya-GAL4
RNAi of Gene	FBgn number	ortholog	Stock Identifier		% change	± 95% CI		Std Dev	p-value	Smallest N
Dpm1	FBgn0032799	DPM1	BDSC 51396 attp2		0.0239443	0.0468396	0.00104903	0.0261206	ns	5
*note that this was done at 18oC to reduce lethality
Dpm1	FBgn0032799	DPM1	BDSC 50713 attp40		Lethal	N/A	N/A	N/A	N/A	N/A
