# Supplementary material for: A genome-wide CRISPR screen identifies DPM1 as a modifier of DPAGT1 deficiency and ER stress
Source: PLoS Genet. 2022 Sep 27;18(9):e1010430. doi: 10.1371/journal.pgen.1010430 (PMC9543880; doi:10.1371/journal.pgen.1010430)
Supplement: S8 Table — This lists the data on two replicates of the sugar feeding experiments on the eya composite-GAL4 and GMR-GAL4 control lines and DPAGT1 and ER stress models. % change in eye size, confidence interval (derived from the standard deviation of change and listed N), as well as the Student’s t test p-value are indicated for each replicate. (XLSX) [file pgen.1010430.s013.xlsx]

## Sheet: Sheet1
100mM Glucose vs Vehicle Food
	Rep1							Rep2
	% change	± 95% CI		Std Dev	p-value	Smallest N		% change	± 95% CI		Std Dev	p-value	Smallest N
eya-GAL4	-0.0516746	-0.0380968	-0.0652524	0.0379438	p<0.0001	30		-0.00730133	0.00488244	-0.0194851	0.0334759	ns	29
eya-DPAGT1	0.0307759	0.0624573	-0.000905497	0.0704585	ns	19		0.0630497	0.0929685	0.0331308	0.0836098	p<0.01	30
	Rep1							Rep2
	% change	± 95% CI		Std Dev	p-value	Smallest N		% change	± 95% CI		Std Dev	p-value	Smallest N
GMR-GAL4	-0.0124488	0.00128721	-0.0261848	0.0390206	ns	31		-0.01434	-0.00066071	-0.0280193	0.0355878	ns	26
GMR-Rh1^G69D	-0.121738	-0.0879838	-0.155492	0.0894871	p<0.0001	27		-0.057	-0.0192847	-0.0947153	0.0881819	p<0.05	21
100mM Fructose vs Vehicle Food
	Rep1							Rep2
	% change	± 95% CI		Std Dev	p-value	Smallest N		% change	± 95% CI		Std Dev	p-value	Smallest N
eya-GAL4	-0.0292896	-0.0140871	-0.044492	0.0268693	p<0.01	12		-0.0193	-0.00528997	-0.03331	0.0378242	p<0.05	28
eya-DPAGT1	0.00592893	0.071643	-0.0597852	0.0887073	ns	7		-0.00263491	0.0287095	-0.0339793	0.0875936	ns	30
	Rep1							Rep2
	% change	± 95% CI		Std Dev	p-value	Smallest N		% change	± 95% CI		Std Dev	p-value	Smallest N
GMR-GAL4	-0.0374873	-0.00300426	-0.0719704	0.0583518	ns	11		-0.00108671	0.00960511	-0.0117785	0.0303728	ns	31
GMR-Rh1^G69D	-0.0975829	-0.0538816	-0.141284	0.0891881	p>0.01	16		-0.0964337	-0.0544041	-0.138463	0.117454	p>0.001	30
